# Supplementary material for: Influence of Amino Acids on Quorum Sensing-Related Pathways in Pseudomonas aeruginosa PAO1: Insights from the GEM iJD1249
Source: Metabolites. 2025 Mar 29;15(4):236. doi: 10.3390/metabo15040236 (PMC12029727; doi:10.3390/metabo15040236)
Supplement: Supplementary file 1 [file metabolites-15-00236-s001.zip]

Archive with 6 entries (6 files):
- Supplementary Data S1.xlsx
- Supplementary Data S2.xlsx
- Supplementary Data S3.xlsx
- Supplementary Data S4.xlsx
- Supplementary Data S5.xlsx
- Supplementary Data S6.xlsx
