# Supplementary material for: Influence of Amino Acids on Quorum Sensing-Related Pathways in Pseudomonas aeruginosa PAO1: Insights from the GEM iJD1249
Source: Metabolites. 2025 Mar 29;15(4):236. doi: 10.3390/metabo15040236 (PMC12029727; doi:10.3390/metabo15040236)
Supplement: Supplementary file 1 [file metabolites-15-00236-s001.zip › Supplementary Data S1.xlsx]

## Sheet: Luria-Bertani Medium
Composition of LB medium per litre				EXCHANGE REACTIONS	MOLECULAR CONCENTRATION IN TOTAL	UNIT
MEDIUM	QUANTITY	UNIT		na1_ext	187	mmol/L
Yeast Extract	5	g		cl_ext	172	mmol/L
Tryptone	10	g		ca2_ext	0.0801	mmol/L
NaCl	10	g		fe2_ext	0.0456	mmol/L
				fe3_ext	0.0456	mmol/L
				so4_ext	0.39	mmol/L
				phi_ext	4.44	mmol/L
				mg2_ext	1.75	mmol/L
				k_ext	2.58	mmol/L
				ala_L_ext	6.73	mmol/L
				asp_L_ext	5.9	mmol/L
				asn_L_ext	0.833	mmol/L
				glu_L_ext	13.5	mmol/L
				gln_L_ext	0.137	mmol/L
				gly_ext	4.26	mmol/L
				his_L_ext	1.64	mmol/L
				ile_L_ext	5.34	mmol/L
				leu_L_ext	7.28	mmol/L
				lys_L_ext	5.81	mmol/L
				met_L_ext	1.68	mmol/L
				phe_L_ext	3.93	mmol/L
				pro_L_ext	6.6	mmol/L
				ser_L_ext	2.85	mmol/L
				thr_L_ext	2.18	mmol/L
				trp_L_ext	0.514	mmol/L
				tyr_L_ext	1.05	mmol/L
				val_L_ext	6.53	mmol/L
				arg_L_ext	3.62	mmol/L
				cys_L_ext	0.333	mmol/L
				cd2_ext	6.67e-05	mmol/L
				cobalt2_ext	0.000297	mmol/L
				cu2_ext	0.00529	mmol/L
				mn2_ext	0.011	mmol/L
				ni2_ext	0.00208	mmol/L
				zn2_ext	0.494	mmol/L
				ade_ext	0.327	mmol/L
				gua_ext	0.306	mmol/L
				csn_ext	0.196	mmol/L
				ura_ext	0.281	mmol/L
				nh4_ext	2.3	mmol/L
				man_ext	1.27	mmol/L
				pnto_R_ext	0.00242	mmol/L
				btn_ext	2.76e-05	mmol/L
				ascb_ext	8.52e-05	mmol/L
				thm_ext	0.00207	mmol/L
				nac_ext	0.0163	mmol/L
				pydx_ext	0.000443	mmol/L
				chol_ext	0.0154	mmol/L
				vb12_ext	2.58e-09	mmol/L
				o2_ext	18.2	mmol/L
				h2o_ext	55500	mmol/L
				h_ext	0.0001	mmol/L
				mobd_ext	0.000307	mmol/L

## Sheet: Bounds LB
na1_ext	-187	0
cl_ext	-172	0
ca2_ext	-0.0801	0
fe2_ext	-0.0456	0
fe3_ext	-0.0456	0
so4_ext	-0.39	0
phi_ext	-4.44	0
mg2_ext	-1.75	0
k_ext	-2.58	0
ala_L_ext	-6.73	0
asp_L_ext	-5.9	0
asn_L_ext	-0.833	0
glu_L_ext	-13.5	0
gln_L_ext	-0.137	0
gly_ext	-4.26	0
his_L_ext	-1.64	0
ile_L_ext	-5.34	0
leu_L_ext	-7.28	0
lys_L_ext	-5.81	0
met_L_ext	-1.68	0
phe_L_ext	-3.93	0
pro_L_ext	-6.6	0
ser_L_ext	-2.85	0
thr_L_ext	-2.18	0
trp_L_ext	-0.514	0
tyr_L_ext	-1.05	0
val_L_ext	-6.53	0
arg_L_ext	-3.62	0
cys_L_ext	-0.333	0
cd2_ext	-6.67e-05	0
cobalt2_ext	-0.000297	0
cu2_ext	-0.00529	0
mn2_ext	-0.011	0
ni2_ext	-0.00208	0
zn2_ext	-0.494	0
ade_ext	-0.327	0
gua_ext	-0.306	0
csn_ext	-0.196	0
ura_ext	-0.281	0
nh4_ext	-2.3	0
man_ext	-1.27	0
pnto_R_ext	-0.00242	0
btn_ext	-2.76e-05	0
ascb_ext	-8.52e-05	0
thm_ext	-0.00207	0
nac_ext	-0.0163	0
pydx_ext	-0.000443	0
chol_ext	-0.0154	0
vb12_ext	-2.58e-09	0
o2_ext	-18.2	100
h2o_ext	-55500	100
h_ext	-0.0001	100
mobd_ext	-0.000307	0
Biomass	0	100
dap_M_ext	0	100
pg3_ext	0	100
mhetz_ext	0	100
aacoa_ext	0	100
accoa_ext	0	100
adp_ext	0	100
akg_ext	0	100
amp_ext	0	100
atp_ext	0	100
cmp_ext	0	100
co2_ext	0	100
coa_ext	0	100
ctp_ext	0	100
damp_ext	0	100
datp_ext	0	100
dcmp_ext	0	100
dctp_ext	0	100
dgmp_ext	0	100
dgtp_ext	0	100
dhap_ext	0	100
dtmp_ext	0	100
dttp_ext	0	100
e4p_ext	0	100
f6p_ext	0	100
hdca_ext	0	100
g3p_ext	0	100
g6p_ext	0	100
gcald_ext	0	100
glc_D_ext	0	100
glyc_ext	0	100
glycogen_ext	0	100
gmp_ext	0	100
gtp_ext	0	100
hemeO_ext	0	100
lac_L_ext	0	100
malcoa_ext	0	100
mqn8_ext	0	100
nad_ext	0	100
nadp_ext	0	100
nadph_ext	0	100
oaa_ext	0	100
pep_ext	0	100
ppi_ext	0	100
pyr_ext	0	100
r5p_ext	0	100
sheme_ext	0	100
thmpp_ext	0	100
uacgam_ext	0	100
uamr_ext	0	100
udpg_ext	0	100
ump_ext	0	100
urea_ext	0	100
utp_ext	0	100
hbut_R_ext	0	100
oxpro_ext	0	100
prop_ext	0	100
metox_ext	0	100
metox_R_ext	0	100
hyp_ext	0	100
btd_RR_ext	0	100
d2hglcn_ext	0	100
pqs_ext	0	100
ohexa_ext	0	100
oxdd_ext	0	100
a4but_ext	0	100
h4bz_ext	0	100
ac_ext	0	100
algna_ext	0	100
abtn_ext	0	100
agm_ext	0	100
alltn_ext	0	100
ala_B_ext	0	100
buts_ext	0	100
but_ext	0	100
cellb_ext	0	100
muc_ext	0	100
cit_ext	0	100
cynt_ext	0	100
ala_D_ext	0	100
fru_ext	0	100
glcn_D_ext	0	100
g15lac_ext	0	100
glu_D_ext	0	100
mal_D_ext	0	100
mnl_ext	0	100
met_D_ext	0	100
rib_D_ext	0	100
ser_D_ext	0	100
xyl_D_ext	0	100
eths_ext	0	100
etoh_ext	0	100
feenter_ext	0	100
ferrich_ext	0	100
fum_ext	0	100
gbbtn_ext	0	100
glutar_ext	0	100
glyb_ext	0	100
hexs_ext	0	100
hsl_ext	0	100
hxan_ext	0	100
crn_ext	0	100
cyst_L_ext	0	100
mal_L_ext	0	100
orn_L_ext	0	100
mso3_ext	0	100
myrt_ext	0	100
myrsACP_ext	0	100
n3oxdd_hsl_ext	0	100
nb_hsl_ext	0	100
fmet_ext	0	100
no3_ext	0	100
no2_ext	0	100
orot_ext	0	100
palmACP_ext	0	100
pepd_ext	0	100
ppn_ext	0	100
prolb_ext	0	100
PA_LPS_A_ext	0	100
ptrc_ext	0	100
pvd1_ext	0	100
glyc3p_ext	0	100
spmd_ext	0	100
succ_ext	0	100
taur_ext	0	100
tre_ext	0	100
xan_ext	0	100
mucac_ext	0	100
glcr_ext	0	100
hphac4_ext	0	100
MOPS_ext	0	100
Sulfac_ext	0	100
chrm_ext	0	100
ala-L-asp-L_ext	0	100
ala-Gln_ext	0	100
ala-L-glu-L_ext	0	100
alagly_ext	0	100
ala-His_ext	0	100
ala-Leu_ext	0	100
ala-L-Thr-L_ext	0	100
cys-Gly_ext	0	100
gly-asn-L_ext	0	100
gly-asp-L_ext	0	100
gly-Gln_ext	0	100
gly-glu-L_ext	0	100
gly-Met_ext	0	100
gly-pro-L_ext	0	100
met-L-ala-L_ext	0	100
gly-Cys_ext	0	100
gly-Leu_ext	0	100
gly-Phe_ext	0	100
gly-Tyr_ext	0	100

## Sheet: M9 medium
Composition of M9 medium Broth per litre*				EXCHANGE REACTIONS	MOLECULAR CONCENTRATION IN TOTAL	UNIT
MEDIUM	QUANTITY	UNIT		na1_ext	109.415	mmol/L
Na2HPO4	6	g		phi_ext	50.4295	mmol/L
KH2PO4	3	g		k_ext	22.2094	mmol/L
NaCl	0.5	g		cl_ext	70.9	mmol/L
NH4Cl	1	g		nh4_ext	18.6951	mmol/L		* The composition of M9 broth is based on the product by NutriSelect (63011), a registered trademark of Merck KGaA, Darmstadt, Germany
Glucose	4	g		glc_D_ext	22.203	mmol/L		* Considering 4 g of glucose as the carbon source
				o2_ext	18.2	mmol/L
				h2o_ext	55509.3	mmol/L
				h_ext	0.0001	mmol/L

## Sheet: M9 medium Process
MEDIUM *	QUANTITY	UNIT	MOLECULAR COMPOUND PER MEDIUM	QUANTITY	UNIT	MOLECULAR WEIGHT	MOLECULAR CONCENTRATION IN MEDIUM	UNIT	MOLECULAR COMPOUND IN TOTAL	MOLECULAR CONCENTRATION IN TOTAL	UNIT	METABOLITE IN TOTAL	MOLECULAR CONCENTRATION IN TOTAL	UNIT	PHYSIOLOGICAL/PHYSICOCHEMICAL FACTOR	MOLECULAR CONCENTRATION IN TOTAL	UNIT	EXCHANGE REACTION	MOLECULAR CONCENTRATION IN TOTAL	UNIT	TROUBLESHOOTING EXCHANGE REACTIONS	MOLECULAR CONCENTRATION IN TOTAL	UNIT
Na2HPO4	6	g/L	Sodium	0.100859	mol/L	22.99	100.859	mmol/L	Sodium	109.415	mmol/L	na1	109.415	mmol/L	na1	109.415	mmol/L	na1_ext	109.415	mmol/L	na1_ext	109.415	mmol/L
			Phosphate	0.0504295	mol/L	94.98	50.4295	mmol/L	Phosphate	50.4295	mmol/L	phi	50.4295	mmol/L	phi	50.4295	mmol/L	phi_ext	50.4295	mmol/L	phi_ext	50.4295	mmol/L
			Hydron	0.0504295	mol/L	1.0079	50.4295	mmol/L	Potassium	22.2094	mmol/L	k	22.2094	mmol/L	k	22.2094	mmol/L	k_ext	22.2094	mmol/L	k_ext	22.2094	mmol/L
KH2PO4	3	g/L	Potassium	0.0222094	mol/L	39.09	22.2094	mmol/L	Chloride	70.9	mmol/L	cl	70.9	mmol/L	cl	70.9	mmol/L	cl_ext	70.9	mmol/L	cl_ext	70.9	mmol/L
			Phosphate	0.0222094	mol/L	94.98	22.2094	mmol/L	Ammonium	18.6951	mmol/L	nh4	18.6951	mmol/L	nh4	18.6951	mmol/L	nh4_ext	18.6951	mmol/L	nh4_ext	18.6951	mmol/L
			Hydron	0.0444188	mol/L	1.0079	44.4188	mmol/L	Glucose	22.203	mmol/L	glc_D	22.203	mmol/L	glc_D	22.203	mmol/L	glc_D_ext	22.203	mmol/L	glc_D_ext	22.203	mmol/L
NaCl	0.5	g/L	Sodium	0.00855578	mol/L	22.99	8.55578	mmol/L	Oxygen	18.2	mmol/L	o2	18.2	mmol/L	o2	18.2	mmol/L	o2_ext	18.2	mmol/L	o2_ext	18.2	mmol/L
			Chloride	0.00855578	mol/L	35.45	8.55578	mmol/L	Water	55509.3	mmol/L	h2o	55509.3	mmol/L	h2o	55509.3	mmol/L	h2o_ext	55509.3	mmol/L	h2o_ext	55509.3	mmol/L
NH4Cl	1	g/L	Ammonium	0.0186951	mol/L	18.04	18.6951	mmol/L	Protons	0.0001	mmol/L	h	0.0001	mmol/L	h	0.0001	mmol/L	h_ext	0.0001	mmol/L	h_ext	0.0001	mmol/L
			Chloride	0.0186951	mol/L	35.45	18.6951	mmol/L
Glucose	4	g/L	Glucose	0.022203	mol/L	180.156	22.203	mmol/L
* The composition of M9 broth is based on the product by NutriSelect (63011), a registered trademark of Merck KGaA, Darmstadt, Germany
* Considering 4 g of glucose as the carbon source

## Sheet: Bounds M9
na1_ext	-109.415	0
cl_ext	-70.9	0
ca2_ext	0	100
fe2_ext	0	100
fe3_ext	0	100
so4_ext	0	100
phi_ext	-50.4295	0
mg2_ext	0	100
k_ext	-22.2094	0
ala_L_ext	0	100
asp_L_ext	0	100
asn_L_ext	0	100
glu_L_ext	0	100
gln_L_ext	0	100
gly_ext	0	100
his_L_ext	0	100
ile_L_ext	0	100
leu_L_ext	0	100
lys_L_ext	0	100
met_L_ext	0	100
phe_L_ext	0	100
pro_L_ext	0	100
ser_L_ext	0	100
thr_L_ext	0	100
trp_L_ext	0	100
tyr_L_ext	0	100
val_L_ext	0	100
arg_L_ext	0	100
cys_L_ext	0	100
cd2_ext	0	100
cobalt2_ext	0	100
cu2_ext	0	100
mn2_ext	0	100
ni2_ext	0	100
zn2_ext	0	100
ade_ext	0	100
gua_ext	0	100
csn_ext	0	100
ura_ext	0	100
nh4_ext	-18.6951	0
man_ext	0	100
pnto_R_ext	0	100
btn_ext	0	100
ascb_ext	0	100
thm_ext	0	100
nac_ext	0	100
pydx_ext	0	100
chol_ext	0	100
vb12_ext	0	100
o2_ext	-18.2	100
h2o_ext	-55509.3	100
h_ext	-0.0001	100
mobd_ext	0	100
Biomass	0	100
dap_M_ext	0	100
pg3_ext	0	100
mhetz_ext	0	100
aacoa_ext	0	100
accoa_ext	0	100
adp_ext	0	100
akg_ext	0	100
amp_ext	0	100
atp_ext	0	100
cmp_ext	0	100
co2_ext	0	100
coa_ext	0	100
ctp_ext	0	100
damp_ext	0	100
datp_ext	0	100
dcmp_ext	0	100
dctp_ext	0	100
dgmp_ext	0	100
dgtp_ext	0	100
dhap_ext	0	100
dtmp_ext	0	100
dttp_ext	0	100
e4p_ext	0	100
f6p_ext	0	100
hdca_ext	0	100
g3p_ext	0	100
g6p_ext	0	100
gcald_ext	0	100
glc_D_ext	-22.203	0
glyc_ext	0	100
glycogen_ext	0	100
gmp_ext	0	100
gtp_ext	0	100
hemeO_ext	0	100
lac_L_ext	0	100
malcoa_ext	0	100
mqn8_ext	0	100
nad_ext	0	100
nadp_ext	0	100
nadph_ext	0	100
oaa_ext	0	100
pep_ext	0	100
ppi_ext	0	100
pyr_ext	0	100
r5p_ext	0	100
sheme_ext	0	100
thmpp_ext	0	100
uacgam_ext	0	100
uamr_ext	0	100
udpg_ext	0	100
ump_ext	0	100
urea_ext	0	100
utp_ext	0	100
hbut_R_ext	0	100
oxpro_ext	0	100
prop_ext	0	100
metox_ext	0	100
metox_R_ext	0	100
hyp_ext	0	100
btd_RR_ext	0	100
d2hglcn_ext	0	100
pqs_ext	0	100
ohexa_ext	0	100
oxdd_ext	0	100
a4but_ext	0	100
h4bz_ext	0	100
ac_ext	0	100
algna_ext	0	100
abtn_ext	0	100
agm_ext	0	100
alltn_ext	0	100
ala_B_ext	0	100
buts_ext	0	100
but_ext	0	100
cellb_ext	0	100
muc_ext	0	100
cit_ext	0	100
cynt_ext	0	100
ala_D_ext	0	100
fru_ext	0	100
glcn_D_ext	0	100
g15lac_ext	0	100
glu_D_ext	0	100
mal_D_ext	0	100
mnl_ext	0	100
met_D_ext	0	100
rib_D_ext	0	100
ser_D_ext	0	100
xyl_D_ext	0	100
eths_ext	0	100
etoh_ext	0	100
feenter_ext	0	100
ferrich_ext	0	100
fum_ext	0	100
gbbtn_ext	0	100
glutar_ext	0	100
glyb_ext	0	100
hexs_ext	0	100
hsl_ext	0	100
hxan_ext	0	100
crn_ext	0	100
cyst_L_ext	0	100
mal_L_ext	0	100
orn_L_ext	0	100
mso3_ext	0	100
myrt_ext	0	100
myrsACP_ext	0	100
n3oxdd_hsl_ext	0	100
nb_hsl_ext	0	100
fmet_ext	0	100
no3_ext	0	100
no2_ext	0	100
orot_ext	0	100
palmACP_ext	0	100
pepd_ext	0	100
ppn_ext	0	100
prolb_ext	0	100
PA_LPS_A_ext	0	100
ptrc_ext	0	100
pvd1_ext	0	100
glyc3p_ext	0	100
spmd_ext	0	100
succ_ext	0	100
taur_ext	0	100
tre_ext	0	100
xan_ext	0	100
mucac_ext	0	100
glcr_ext	0	100
hphac4_ext	0	100
MOPS_ext	0	100
Sulfac_ext	0	100
chrm_ext	0	100
ala-L-asp-L_ext	0	100
ala-Gln_ext	0	100
ala-L-glu-L_ext	0	100
alagly_ext	0	100
ala-His_ext	0	100
ala-Leu_ext	0	100
ala-L-Thr-L_ext	0	100
cys-Gly_ext	0	100
gly-asn-L_ext	0	100
gly-asp-L_ext	0	100
gly-Gln_ext	0	100
gly-glu-L_ext	0	100
gly-Met_ext	0	100
gly-pro-L_ext	0	100
met-L-ala-L_ext	0	100
gly-Cys_ext	0	100
gly-Leu_ext	0	100
gly-Phe_ext	0	100
gly-Tyr_ext	0	100

## Sheet: SCFM medium
Composition of SCFM medium*				EXCHANGE REACTIONS	MOLECULAR CONCENTRATION IN TOTAL	UNIT
MEDIUM	QUANTITY	UNIT		na1_ext	66.6	mmol/L
Na+	66.6	mmol/L		k_ext	15.8	mmol/L
K+	15.8	mmol/L		nh4_ext	2.3	mmol/L			*Oberhardt, M. A., Goldberg, J. B., Hogardt, M., & Papin, J. A. (2010). Metabolic network analysis of Pseudomonas aeruginosa during chronic cystic fibrosis lung infection. Journal of bacteriology, 192(20), 5534–5548. https://doi.org/10.1128/JB.00900-10
NH4+	2.3	mmol/L		mg2_ext	0.6	mmol/L
Mg2+	0.6	mmol/L		no3_ext	0.35	mmol/L
NO3-	0.35	mmol/L		phi_ext	2.5	mmol/L
PO4(2-)	2.5	mmol/L		so4_ext	0.27	mmol/L
SO4(2-)	0.27	mmol/L		ser_L_ext	1.4	mmol/L
serine	1.4	mmol/L		thr_L_ext	1	mmol/L
threonine	1	mmol/L		ala_L_ext	1.8	mmol/L
alanine	1.8	mmol/L		gly_ext	1.2	mmol/L
glycine	1.2	mmol/L		pro_L_ext	1.7	mmol/L
proline	1.7	mmol/L		ile_L_ext	1.1	mmol/L
isoleucine	1.1	mmol/L		leu_L_ext	1.6	mmol/L
leucine	1.6	mmol/L		val_L_ext	1.1	mmol/L
valine	1.1	mmol/L		asp_L_ext	0.8	mmol/L
aspartate	0.8	mmol/L		glu_L_ext	1.5	mmol/L
glutamate	1.5	mmol/L		phe_L_ext	0.5	mmol/L
phenylalanine	0.5	mmol/L		tyr_L_ext	0.8	mmol/L
tyrosine	0.8	mmol/L		trp_L_ext	0.01	mmol/L
tryptophan	0.01	mmol/L		lys_L_ext	2.1	mmol/L
lysine	2.1	mmol/L		his_L_ext	0.5	mmol/L
histidine	0.5	mmol/L		arg_L_ext	0.3	mmol/L
arginine	0.3	mmol/L		orn_L_ext	0.7	mmol/L
ornithine	0.7	mmol/L		cys_L_ext	0.2	mmol/L
cysteine	0.2	mmol/L		met_L_ext	0.6	mmol/L
methionine	0.6	mmol/L		glc_D_ext	3.2	mmol/L
glucose	3.2	mmol/L		lac_L_ext	9	mmol/L
lactate	9	mmol/L		fe2_ext	0.0036	mmol/L
FeSO4 (iron)	0.0036	mmol/L		ca2_ext	0.0036	mmol/L
Ca2+	1.7	mmol/L		cl_ext	1.7	mmol/L
Cl-	79.1	mmol/L		o2_ext	18.2	mmol/L
				h2o_ext	55509.3	mmol/L
				h_ext	0.0001	mmol/L

## Sheet: SCFM medium Process
MEDIUM *	QUANTITY	UNIT	MOLECULAR COMPOUND PER MEDIUM	QUANTITY	UNIT	MOLECULAR WEIGHT	MOLECULAR CONCENTRATION IN MEDIUM	UNIT	MOLECULAR COMPOUND IN TOTAL	MOLECULAR CONCENTRATION IN TOTAL	UNIT	METABOLITE IN TOTAL	MOLECULAR CONCENTRATION IN TOTAL	UNIT	PHYSIOLOGICAL/PHYSICOCHEMICAL FACTOR	MOLECULAR CONCENTRATION IN TOTAL	UNIT	EXCHANGE REACTION	MOLECULAR CONCENTRATION IN TOTAL	UNIT	TROUBLESHOOTING EXCHANGE REACTIONS	MOLECULAR CONCENTRATION IN TOTAL	UNIT
Na+	66.6	mmol/L	Na+	66.6	mmol/L	22.9898	66.6	mmol/L	Na+	66.6	mmol/L	na1	66.6	mmol/L	na1	66.6	mmol/L	na1_ext	66.6	mmol/L	na1_ext	66.6	mmol/L
K+	15.8	mmol/L	K+	15.8	mmol/L	39.0983	15.8	mmol/L	K+	15.8	mmol/L	k	15.8	mmol/L	k	15.8	mmol/L	k_ext	15.8	mmol/L	k_ext	15.8	mmol/L
NH4+	2.3	mmol/L	NH4+	2.3	mmol/L	18.04	2.3	mmol/L	NH4+	2.3	mmol/L	nh4	2.3	mmol/L	nh4	2.3	mmol/L	nh4_ext	2.3	mmol/L	nh4_ext	2.3	mmol/L
Mg2+	0.6	mmol/L	Mg2+	0.6	mmol/L	24.3039	0.6	mmol/L	Mg2+	0.6	mmol/L	mg2	0.6	mmol/L	mg2	0.6	mmol/L	mg2_ext	0.6	mmol/L	mg2_ext	0.6	mmol/L
NO3-	0.35	mmol/L	NO3-	0.35	mmol/L	62.0049	0.35	mmol/L	NO3-	0.35	mmol/L	no3	0.35	mmol/L	no3	0.35	mmol/L	no3_ext	0.35	mmol/L	no3_ext	0.35	mmol/L
PO4(2-)	2.5	mmol/L	PO4(2-)	2.5	mmol/L	94.971	2.5	mmol/L	PO4(2-)	2.5	mmol/L	phi	2.5	mmol/L	phi	2.5	mmol/L	phi_ext	2.5	mmol/L	phi_ext	2.5	mmol/L
SO4(2-)	0.27	mmol/L	SO4(2-)	0.27	mmol/L	96.0626	0.27	mmol/L	SO4(2-)	0.27	mmol/L	so4	0.27	mmol/L	so4	0.27	mmol/L	so4_ext	0.27	mmol/L	so4_ext	0.27	mmol/L
serine	1.4	mmol/L	serine	1.4	mmol/L	105.093	1.4	mmol/L	serine	1.4	mmol/L	ser_L	1.4	mmol/L	ser_L	1.4	mmol/L	ser_L_ext	1.4	mmol/L	ser_L_ext	1.4	mmol/L
threonine	1	mmol/L	threonine	1	mmol/L	119.119	1	mmol/L	threonine	1	mmol/L	thr_L	1	mmol/L	thr_L	1	mmol/L	thr_L_ext	1	mmol/L	thr_L_ext	1	mmol/L
alanine	1.8	mmol/L	alanine	1.8	mmol/L	89.0932	1.8	mmol/L	alanine	1.8	mmol/L	ala_L	1.8	mmol/L	ala_L	1.8	mmol/L	ala_L_ext	1.8	mmol/L	ala_L_ext	1.8	mmol/L
glycine	1.2	mmol/L	glycine	1.2	mmol/L	75.0666	1.2	mmol/L	glycine	1.2	mmol/L	gly	1.2	mmol/L	gly	1.2	mmol/L	gly_ext	1.2	mmol/L	gly_ext	1.2	mmol/L
proline	1.7	mmol/L	proline	1.7	mmol/L	115.132	1.7	mmol/L	proline	1.7	mmol/L	pro_L	1.7	mmol/L	pro_L	1.7	mmol/L	pro_L_ext	1.7	mmol/L	pro_L_ext	1.7	mmol/L
isoleucine	1.1	mmol/L	isoleucine	1.1	mmol/L	131.173	1.1	mmol/L	isoleucine	1.1	mmol/L	ile_L	1.1	mmol/L	ile_L	1.1	mmol/L	ile_L_ext	1.1	mmol/L	ile_L_ext	1.1	mmol/L
leucine	1.6	mmol/L	leucine	1.6	mmol/L	131.173	1.6	mmol/L	leucine	1.6	mmol/L	leu_L	1.6	mmol/L	leu_L	1.6	mmol/L	leu_L_ext	1.6	mmol/L	leu_L_ext	1.6	mmol/L
valine	1.1	mmol/L	valine	1.1	mmol/L	117.146	1.1	mmol/L	valine	1.1	mmol/L	val_L	1.1	mmol/L	val_L	1.1	mmol/L	val_L_ext	1.1	mmol/L	val_L_ext	1.1	mmol/L
aspartate	0.8	mmol/L	aspartate	0.8	mmol/L	131.09	0.8	mmol/L	aspartate	0.8	mmol/L	asp_L	0.8	mmol/L	asp_L	0.8	mmol/L	asp_L_ext	0.8	mmol/L	asp_L_ext	0.8	mmol/L
glutamate	1.5	mmol/L	glutamate	1.5	mmol/L	146.122	1.5	mmol/L	glutamate	1.5	mmol/L	glu_L	1.5	mmol/L	glu_L	1.5	mmol/L	glu_L_ext	1.5	mmol/L	glu_L_ext	1.5	mmol/L
phenylalanine	0.5	mmol/L	phenylalanine	0.5	mmol/L	165.189	0.5	mmol/L	phenylalanine	0.5	mmol/L	phe_L	0.5	mmol/L	phe_L	0.5	mmol/L	phe_L_ext	0.5	mmol/L	phe_L_ext	0.5	mmol/L
tyrosine	0.8	mmol/L	tyrosine	0.8	mmol/L	181.189	0.8	mmol/L	tyrosine	0.8	mmol/L	tyr_L	0.8	mmol/L	tyr_L	0.8	mmol/L	tyr_L_ext	0.8	mmol/L	tyr_L_ext	0.8	mmol/L
tryptophan	0.01	mmol/L	tryptophan	0.01	mmol/L	204.225	0.01	mmol/L	tryptophan	0.01	mmol/L	trp_L	0.01	mmol/L	trp_L	0.01	mmol/L	trp_L_ext	0.01	mmol/L	trp_L_ext	0.01	mmol/L
lysine	2.1	mmol/L	lysine	2.1	mmol/L	146.19	2.1	mmol/L	lysine	2.1	mmol/L	lys_L	2.1	mmol/L	lys_L	2.1	mmol/L	lys_L_ext	2.1	mmol/L	lys_L_ext	2.1	mmol/L
histidine	0.5	mmol/L	histidine	0.5	mmol/L	155.155	0.5	mmol/L	histidine	0.5	mmol/L	his_L	0.5	mmol/L	his_L	0.5	mmol/L	his_L_ext	0.5	mmol/L	his_L_ext	0.5	mmol/L
arginine	0.3	mmol/L	arginine	0.3	mmol/L	174.2	0.3	mmol/L	arginine	0.3	mmol/L	arg_L	0.3	mmol/L	arg_L	0.3	mmol/L	arg_L_ext	0.3	mmol/L	arg_L_ext	0.3	mmol/L
ornithine	0.7	mmol/L	ornithine	0.7	mmol/L	132.16	0.7	mmol/L	ornithine	0.7	mmol/L	orn_L	0.7	mmol/L	orn_L	0.7	mmol/L	orn_L_ext	0.7	mmol/L	orn_L_ext	0.7	mmol/L
cysteine	0.2	mmol/L	cysteine	0.2	mmol/L	121.158	0.2	mmol/L	cysteine	0.2	mmol/L	cys_L	0.2	mmol/L	cys_L	0.2	mmol/L	cys_L_ext	0.2	mmol/L	cys_L_ext	0.2	mmol/L
methionine	0.6	mmol/L	methionine	0.6	mmol/L	149.211	0.6	mmol/L	methionine	0.6	mmol/L	met_L	0.6	mmol/L	met_L	0.6	mmol/L	met_L_ext	0.6	mmol/L	met_L_ext	0.6	mmol/L
glucose	3.2	mmol/L	glucose	3.2	mmol/L	180.156	3.2	mmol/L	glucose	3.2	mmol/L	glc_D	3.2	mmol/L	glc_D	3.2	mmol/L	glc_D_ext	3.2	mmol/L	glc_D_ext	3.2	mmol/L
lactate	9	mmol/L	lactate	9	mmol/L	90.08	9	mmol/L	lactate	9	mmol/L	lac_L	9	mmol/L	lac_L	9	mmol/L	lac_L_ext	9	mmol/L	lac_L_ext	9	mmol/L
FeSO4 (iron)	0.0036	mmol/L	Fe	0.0036	mmol/L	55.845	0.0036	mmol/L	Fe	0.0036	mmol/L	fe2	0.0036	mmol/L	fe2	0.0036	mmol/L	fe2_ext	0.0036	mmol/L	fe2_ext	0.0036	mmol/L
Ca2+	1.7	mmol/L	SO4	0.0036	mmol/L	96.064	0.0036	mmol/L	Ca2+	0.0036	mmol/L	ca2	0.0036	mmol/L	ca2	0.0036	mmol/L	ca2_ext	0.0036	mmol/L	ca2_ext	0.0036	mmol/L
Cl-	79.1	mmol/L	Ca2+	1.7	mmol/L	40.078	1.7	mmol/L	Cl-	1.7	mmol/L	cl	1.7	mmol/L	cl	1.7	mmol/L	cl_ext	1.7	mmol/L	cl_ext	1.7	mmol/L
			Cl-	79.1	mmol/L	35.453	79.1	mmol/L				o2	18.2	mmol/L	o2	18.2	mmol/L	o2_ext	18.2	mmol/L	o2_ext	18.2	mmol/L
												h2o	55509.3	mmol/L	h2o	55509.3	mmol/L	h2o_ext	55509.3	mmol/L	h2o_ext	55509.3	mmol/L
												h	0.0001	mmol/L	h	0.0001	mmol/L	h_ext	0.0001	mmol/L	h_ext	0.0001	mmol/L

## Sheet: Bounds SCFM
na1_ext	-66.6	0
cl_ext	-1.7	0
ca2_ext	-0.0036	0
fe2_ext	-0.0036	0
fe3_ext	0	100
so4_ext	-0.27	0
phi_ext	-2.5	0
mg2_ext	-0.6	0
k_ext	-15.8	0
ala_L_ext	-1.8	0
asp_L_ext	-0.8	0
asn_L_ext	0	100
glu_L_ext	-1.5	0
gln_L_ext	0	100
gly_ext	-1.2	0
his_L_ext	-0.5	0
ile_L_ext	-1.1	0
leu_L_ext	-1.6	0
lys_L_ext	-2.1	0
met_L_ext	-0.6	0
phe_L_ext	-0.5	0
pro_L_ext	-1.7	0
ser_L_ext	-1.4	0
thr_L_ext	-1	0
trp_L_ext	-0.01	0
tyr_L_ext	-0.8	0
val_L_ext	-1.1	0
arg_L_ext	-0.3	0
cys_L_ext	-0.2	0
cd2_ext	0	100
cobalt2_ext	0	100
cu2_ext	0	100
mn2_ext	0	100
ni2_ext	0	100
zn2_ext	0	100
ade_ext	0	100
gua_ext	0	100
csn_ext	0	100
ura_ext	0	100
nh4_ext	-2.3	0
man_ext	0	100
pnto_R_ext	0	100
btn_ext	0	100
ascb_ext	0	100
thm_ext	0	100
nac_ext	0	100
pydx_ext	0	100
chol_ext	0	100
vb12_ext	0	100
o2_ext	-18.2	100
h2o_ext	-55509.3	100
h_ext	-0.0001	100
mobd_ext	0	100
Biomass	0	100
dap_M_ext	0	100
pg3_ext	0	100
mhetz_ext	0	100
aacoa_ext	0	100
accoa_ext	0	100
adp_ext	0	100
akg_ext	0	100
amp_ext	0	100
atp_ext	0	100
cmp_ext	0	100
co2_ext	0	100
coa_ext	0	100
ctp_ext	0	100
damp_ext	0	100
datp_ext	0	100
dcmp_ext	0	100
dctp_ext	0	100
dgmp_ext	0	100
dgtp_ext	0	100
dhap_ext	0	100
dtmp_ext	0	100
dttp_ext	0	100
e4p_ext	0	100
f6p_ext	0	100
hdca_ext	0	100
g3p_ext	0	100
g6p_ext	0	100
gcald_ext	0	100
glc_D_ext	-3.2	0
glyc_ext	0	100
glycogen_ext	0	100
gmp_ext	0	100
gtp_ext	0	100
hemeO_ext	0	100
lac_L_ext	-9	100
malcoa_ext	0	100
mqn8_ext	0	100
nad_ext	0	100
nadp_ext	0	100
nadph_ext	0	100
oaa_ext	0	100
pep_ext	0	100
ppi_ext	0	100
pyr_ext	0	100
r5p_ext	0	100
sheme_ext	0	100
thmpp_ext	0	100
uacgam_ext	0	100
uamr_ext	0	100
udpg_ext	0	100
ump_ext	0	100
urea_ext	0	100
utp_ext	0	100
hbut_R_ext	0	100
oxpro_ext	0	100
prop_ext	0	100
metox_ext	0	100
metox_R_ext	0	100
hyp_ext	0	100
btd_RR_ext	0	100
d2hglcn_ext	0	100
pqs_ext	0	100
ohexa_ext	0	100
oxdd_ext	0	100
a4but_ext	0	100
h4bz_ext	0	100
ac_ext	0	100
algna_ext	0	100
abtn_ext	0	100
agm_ext	0	100
alltn_ext	0	100
ala_B_ext	0	100
buts_ext	0	100
but_ext	0	100
cellb_ext	0	100
muc_ext	0	100
cit_ext	0	100
cynt_ext	0	100
ala_D_ext	0	100
fru_ext	0	100
glcn_D_ext	0	100
g15lac_ext	0	100
glu_D_ext	0	100
mal_D_ext	0	100
mnl_ext	0	100
met_D_ext	0	100
rib_D_ext	0	100
ser_D_ext	0	100
xyl_D_ext	0	100
eths_ext	0	100
etoh_ext	0	100
feenter_ext	0	100
ferrich_ext	0	100
fum_ext	0	100
gbbtn_ext	0	100
glutar_ext	0	100
glyb_ext	0	100
hexs_ext	0	100
hsl_ext	0	100
hxan_ext	0	100
crn_ext	0	100
cyst_L_ext	0	100
mal_L_ext	0	100
orn_L_ext	-0.7	0
mso3_ext	0	100
myrt_ext	0	100
myrsACP_ext	0	100
n3oxdd_hsl_ext	0	100
nb_hsl_ext	0	100
fmet_ext	0	100
no3_ext	-0.35	0
no2_ext	0	100
orot_ext	0	100
palmACP_ext	0	100
pepd_ext	0	100
ppn_ext	0	100
prolb_ext	0	100
PA_LPS_A_ext	0	100
ptrc_ext	0	100
pvd1_ext	0	100
glyc3p_ext	0	100
spmd_ext	0	100
succ_ext	0	100
taur_ext	0	100
tre_ext	0	100
xan_ext	0	100
mucac_ext	0	100
glcr_ext	0	100
hphac4_ext	0	100
MOPS_ext	0	100
Sulfac_ext	0	100
chrm_ext	0	100
ala-L-asp-L_ext	0	100
ala-Gln_ext	0	100
ala-L-glu-L_ext	0	100
alagly_ext	0	100
ala-His_ext	0	100
ala-Leu_ext	0	100
ala-L-Thr-L_ext	0	100
cys-Gly_ext	0	100
gly-asn-L_ext	0	100
gly-asp-L_ext	0	100
gly-Gln_ext	0	100
gly-glu-L_ext	0	100
gly-Met_ext	0	100
gly-pro-L_ext	0	100
met-L-ala-L_ext	0	100
gly-Cys_ext	0	100
gly-Leu_ext	0	100
gly-Phe_ext	0	100
gly-Tyr_ext	0	100
