# Supplementary material for: Influence of Amino Acids on Quorum Sensing-Related Pathways in Pseudomonas aeruginosa PAO1: Insights from the GEM iJD1249
Source: Metabolites. 2025 Mar 29;15(4):236. doi: 10.3390/metabo15040236 (PMC12029727; doi:10.3390/metabo15040236)
Supplement: Supplementary file 1 [file metabolites-15-00236-s001.zip › Supplementary Data S2.xlsx]

## Sheet: Bounds M9 + 5 mM D-Met
na1_ext	-109.415	0
cl_ext	-70.9	0
ca2_ext	0	100
fe2_ext	0	100
fe3_ext	0	100
so4_ext	0	100
phi_ext	-50.4295	0
mg2_ext	0	100
k_ext	-22.2094	0
ala_L_ext	0	100
asp_L_ext	0	100
asn_L_ext	0	100
glu_L_ext	0	100
gln_L_ext	0	100
gly_ext	0	100
his_L_ext	0	100
ile_L_ext	0	100
leu_L_ext	0	100
lys_L_ext	0	100
met_L_ext	0	100
phe_L_ext	0	100
pro_L_ext	0	100
ser_L_ext	0	100
thr_L_ext	0	100
trp_L_ext	0	100
tyr_L_ext	0	100
val_L_ext	0	100
arg_L_ext	0	100
cys_L_ext	0	100
cd2_ext	0	100
cobalt2_ext	0	100
cu2_ext	0	100
mn2_ext	0	100
ni2_ext	0	100
zn2_ext	0	100
ade_ext	0	100
gua_ext	0	100
csn_ext	0	100
ura_ext	0	100
nh4_ext	-18.6951	0
man_ext	0	100
pnto_R_ext	0	100
btn_ext	0	100
ascb_ext	0	100
thm_ext	0	100
nac_ext	0	100
pydx_ext	0	100
chol_ext	0	100
vb12_ext	0	100
o2_ext	-18.2	100
h2o_ext	-55509.3	100
h_ext	-0.0001	100
mobd_ext	0	100
Biomass	0	100
dap_M_ext	0	100
pg3_ext	0	100
mhetz_ext	0	100
aacoa_ext	0	100
accoa_ext	0	100
adp_ext	0	100
akg_ext	0	100
amp_ext	0	100
atp_ext	0	100
cmp_ext	0	100
co2_ext	0	100
coa_ext	0	100
ctp_ext	0	100
damp_ext	0	100
datp_ext	0	100
dcmp_ext	0	100
dctp_ext	0	100
dgmp_ext	0	100
dgtp_ext	0	100
dhap_ext	0	100
dtmp_ext	0	100
dttp_ext	0	100
e4p_ext	0	100
f6p_ext	0	100
hdca_ext	0	100
g3p_ext	0	100
g6p_ext	0	100
gcald_ext	0	100
glc_D_ext	-22.203	0
glyc_ext	0	100
glycogen_ext	0	100
gmp_ext	0	100
gtp_ext	0	100
hemeO_ext	0	100
lac_L_ext	0	100
malcoa_ext	0	100
mqn8_ext	0	100
nad_ext	0	100
nadp_ext	0	100
nadph_ext	0	100
oaa_ext	0	100
pep_ext	0	100
ppi_ext	0	100
pyr_ext	0	100
r5p_ext	0	100
sheme_ext	0	100
thmpp_ext	0	100
uacgam_ext	0	100
uamr_ext	0	100
udpg_ext	0	100
ump_ext	0	100
urea_ext	0	100
utp_ext	0	100
hbut_R_ext	0	100
oxpro_ext	0	100
prop_ext	0	100
metox_ext	0	100
metox_R_ext	0	100
hyp_ext	0	100
btd_RR_ext	0	100
d2hglcn_ext	0	100
pqs_ext	0	100
ohexa_ext	0	100
oxdd_ext	0	100
a4but_ext	0	100
h4bz_ext	0	100
ac_ext	0	100
algna_ext	0	100
abtn_ext	0	100
agm_ext	0	100
alltn_ext	0	100
ala_B_ext	0	100
buts_ext	0	100
but_ext	0	100
cellb_ext	0	100
muc_ext	0	100
cit_ext	0	100
cynt_ext	0	100
ala_D_ext	0	100
fru_ext	0	100
glcn_D_ext	0	100
g15lac_ext	0	100
glu_D_ext	0	100
mal_D_ext	0	100
mnl_ext	0	100
met_D_ext	-5	0
rib_D_ext	0	100
ser_D_ext	0	100
xyl_D_ext	0	100
eths_ext	0	100
etoh_ext	0	100
feenter_ext	0	100
ferrich_ext	0	100
fum_ext	0	100
gbbtn_ext	0	100
glutar_ext	0	100
glyb_ext	0	100
hexs_ext	0	100
hsl_ext	0	100
hxan_ext	0	100
crn_ext	0	100
cyst_L_ext	0	100
mal_L_ext	0	100
orn_L_ext	0	100
mso3_ext	0	100
myrt_ext	0	100
myrsACP_ext	0	100
n3oxdd_hsl_ext	0	100
nb_hsl_ext	0	100
fmet_ext	0	100
no3_ext	0	100
no2_ext	0	100
orot_ext	0	100
palmACP_ext	0	100
pepd_ext	0	100
ppn_ext	0	100
prolb_ext	0	100
PA_LPS_A_ext	0	100
ptrc_ext	0	100
pvd1_ext	0	100
glyc3p_ext	0	100
spmd_ext	0	100
succ_ext	0	100
taur_ext	0	100
tre_ext	0	100
xan_ext	0	100
mucac_ext	0	100
glcr_ext	0	100
hphac4_ext	0	100
MOPS_ext	0	100
Sulfac_ext	0	100
chrm_ext	0	100
ala-L-asp-L_ext	0	100
ala-Gln_ext	0	100
ala-L-glu-L_ext	0	100
alagly_ext	0	100
ala-His_ext	0	100
ala-Leu_ext	0	100
ala-L-Thr-L_ext	0	100
cys-Gly_ext	0	100
gly-asn-L_ext	0	100
gly-asp-L_ext	0	100
gly-Gln_ext	0	100
gly-glu-L_ext	0	100
gly-Met_ext	0	100
gly-pro-L_ext	0	100
met-L-ala-L_ext	0	100
gly-Cys_ext	0	100
gly-Leu_ext	0	100
gly-Phe_ext	0	100
gly-Tyr_ext	0	100

## Sheet: Bounds M9 + 50 mM D-Met
na1_ext	-109.415	0
cl_ext	-70.9	0
ca2_ext	0	100
fe2_ext	0	100
fe3_ext	0	100
so4_ext	0	100
phi_ext	-50.4295	0
mg2_ext	0	100
k_ext	-22.2094	0
ala_L_ext	0	100
asp_L_ext	0	100
asn_L_ext	0	100
glu_L_ext	0	100
gln_L_ext	0	100
gly_ext	0	100
his_L_ext	0	100
ile_L_ext	0	100
leu_L_ext	0	100
lys_L_ext	0	100
met_L_ext	0	100
phe_L_ext	0	100
pro_L_ext	0	100
ser_L_ext	0	100
thr_L_ext	0	100
trp_L_ext	0	100
tyr_L_ext	0	100
val_L_ext	0	100
arg_L_ext	0	100
cys_L_ext	0	100
cd2_ext	0	100
cobalt2_ext	0	100
cu2_ext	0	100
mn2_ext	0	100
ni2_ext	0	100
zn2_ext	0	100
ade_ext	0	100
gua_ext	0	100
csn_ext	0	100
ura_ext	0	100
nh4_ext	-18.6951	0
man_ext	0	100
pnto_R_ext	0	100
btn_ext	0	100
ascb_ext	0	100
thm_ext	0	100
nac_ext	0	100
pydx_ext	0	100
chol_ext	0	100
vb12_ext	0	100
o2_ext	-18.2	100
h2o_ext	-55509.3	100
h_ext	-0.0001	100
mobd_ext	0	100
Biomass	0	100
dap_M_ext	0	100
pg3_ext	0	100
mhetz_ext	0	100
aacoa_ext	0	100
accoa_ext	0	100
adp_ext	0	100
akg_ext	0	100
amp_ext	0	100
atp_ext	0	100
cmp_ext	0	100
co2_ext	0	100
coa_ext	0	100
ctp_ext	0	100
damp_ext	0	100
datp_ext	0	100
dcmp_ext	0	100
dctp_ext	0	100
dgmp_ext	0	100
dgtp_ext	0	100
dhap_ext	0	100
dtmp_ext	0	100
dttp_ext	0	100
e4p_ext	0	100
f6p_ext	0	100
hdca_ext	0	100
g3p_ext	0	100
g6p_ext	0	100
gcald_ext	0	100
glc_D_ext	-22.203	0
glyc_ext	0	100
glycogen_ext	0	100
gmp_ext	0	100
gtp_ext	0	100
hemeO_ext	0	100
lac_L_ext	0	100
malcoa_ext	0	100
mqn8_ext	0	100
nad_ext	0	100
nadp_ext	0	100
nadph_ext	0	100
oaa_ext	0	100
pep_ext	0	100
ppi_ext	0	100
pyr_ext	0	100
r5p_ext	0	100
sheme_ext	0	100
thmpp_ext	0	100
uacgam_ext	0	100
uamr_ext	0	100
udpg_ext	0	100
ump_ext	0	100
urea_ext	0	100
utp_ext	0	100
hbut_R_ext	0	100
oxpro_ext	0	100
prop_ext	0	100
metox_ext	0	100
metox_R_ext	0	100
hyp_ext	0	100
btd_RR_ext	0	100
d2hglcn_ext	0	100
pqs_ext	0	100
ohexa_ext	0	100
oxdd_ext	0	100
a4but_ext	0	100
h4bz_ext	0	100
ac_ext	0	100
algna_ext	0	100
abtn_ext	0	100
agm_ext	0	100
alltn_ext	0	100
ala_B_ext	0	100
buts_ext	0	100
but_ext	0	100
cellb_ext	0	100
muc_ext	0	100
cit_ext	0	100
cynt_ext	0	100
ala_D_ext	0	100
fru_ext	0	100
glcn_D_ext	0	100
g15lac_ext	0	100
glu_D_ext	0	100
mal_D_ext	0	100
mnl_ext	0	100
met_D_ext	-50	0
rib_D_ext	0	100
ser_D_ext	0	100
xyl_D_ext	0	100
eths_ext	0	100
etoh_ext	0	100
feenter_ext	0	100
ferrich_ext	0	100
fum_ext	0	100
gbbtn_ext	0	100
glutar_ext	0	100
glyb_ext	0	100
hexs_ext	0	100
hsl_ext	0	100
hxan_ext	0	100
crn_ext	0	100
cyst_L_ext	0	100
mal_L_ext	0	100
orn_L_ext	0	100
mso3_ext	0	100
myrt_ext	0	100
myrsACP_ext	0	100
n3oxdd_hsl_ext	0	100
nb_hsl_ext	0	100
fmet_ext	0	100
no3_ext	0	100
no2_ext	0	100
orot_ext	0	100
palmACP_ext	0	100
pepd_ext	0	100
ppn_ext	0	100
prolb_ext	0	100
PA_LPS_A_ext	0	100
ptrc_ext	0	100
pvd1_ext	0	100
glyc3p_ext	0	100
spmd_ext	0	100
succ_ext	0	100
taur_ext	0	100
tre_ext	0	100
xan_ext	0	100
mucac_ext	0	100
glcr_ext	0	100
hphac4_ext	0	100
MOPS_ext	0	100
Sulfac_ext	0	100
chrm_ext	0	100
ala-L-asp-L_ext	0	100
ala-Gln_ext	0	100
ala-L-glu-L_ext	0	100
alagly_ext	0	100
ala-His_ext	0	100
ala-Leu_ext	0	100
ala-L-Thr-L_ext	0	100
cys-Gly_ext	0	100
gly-asn-L_ext	0	100
gly-asp-L_ext	0	100
gly-Gln_ext	0	100
gly-glu-L_ext	0	100
gly-Met_ext	0	100
gly-pro-L_ext	0	100
met-L-ala-L_ext	0	100
gly-Cys_ext	0	100
gly-Leu_ext	0	100
gly-Phe_ext	0	100
gly-Tyr_ext	0	100

## Sheet: Bounds M9 + 5 mM D-Ala
na1_ext	-109.415	0
cl_ext	-70.9	0
ca2_ext	0	100
fe2_ext	0	100
fe3_ext	0	100
so4_ext	0	100
phi_ext	-50.4295	0
mg2_ext	0	100
k_ext	-22.2094	0
ala_L_ext	0	100
asp_L_ext	0	100
asn_L_ext	0	100
glu_L_ext	0	100
gln_L_ext	0	100
gly_ext	0	100
his_L_ext	0	100
ile_L_ext	0	100
leu_L_ext	0	100
lys_L_ext	0	100
met_L_ext	0	100
phe_L_ext	0	100
pro_L_ext	0	100
ser_L_ext	0	100
thr_L_ext	0	100
trp_L_ext	0	100
tyr_L_ext	0	100
val_L_ext	0	100
arg_L_ext	0	100
cys_L_ext	0	100
cd2_ext	0	100
cobalt2_ext	0	100
cu2_ext	0	100
mn2_ext	0	100
ni2_ext	0	100
zn2_ext	0	100
ade_ext	0	100
gua_ext	0	100
csn_ext	0	100
ura_ext	0	100
nh4_ext	-18.6951	0
man_ext	0	100
pnto_R_ext	0	100
btn_ext	0	100
ascb_ext	0	100
thm_ext	0	100
nac_ext	0	100
pydx_ext	0	100
chol_ext	0	100
vb12_ext	0	100
o2_ext	-18.2	100
h2o_ext	-55509.3	100
h_ext	-0.0001	100
mobd_ext	0	100
Biomass	0	100
dap_M_ext	0	100
pg3_ext	0	100
mhetz_ext	0	100
aacoa_ext	0	100
accoa_ext	0	100
adp_ext	0	100
akg_ext	0	100
amp_ext	0	100
atp_ext	0	100
cmp_ext	0	100
co2_ext	0	100
coa_ext	0	100
ctp_ext	0	100
damp_ext	0	100
datp_ext	0	100
dcmp_ext	0	100
dctp_ext	0	100
dgmp_ext	0	100
dgtp_ext	0	100
dhap_ext	0	100
dtmp_ext	0	100
dttp_ext	0	100
e4p_ext	0	100
f6p_ext	0	100
hdca_ext	0	100
g3p_ext	0	100
g6p_ext	0	100
gcald_ext	0	100
glc_D_ext	-22.203	0
glyc_ext	0	100
glycogen_ext	0	100
gmp_ext	0	100
gtp_ext	0	100
hemeO_ext	0	100
lac_L_ext	0	100
malcoa_ext	0	100
mqn8_ext	0	100
nad_ext	0	100
nadp_ext	0	100
nadph_ext	0	100
oaa_ext	0	100
pep_ext	0	100
ppi_ext	0	100
pyr_ext	0	100
r5p_ext	0	100
sheme_ext	0	100
thmpp_ext	0	100
uacgam_ext	0	100
uamr_ext	0	100
udpg_ext	0	100
ump_ext	0	100
urea_ext	0	100
utp_ext	0	100
hbut_R_ext	0	100
oxpro_ext	0	100
prop_ext	0	100
metox_ext	0	100
metox_R_ext	0	100
hyp_ext	0	100
btd_RR_ext	0	100
d2hglcn_ext	0	100
pqs_ext	0	100
ohexa_ext	0	100
oxdd_ext	0	100
a4but_ext	0	100
h4bz_ext	0	100
ac_ext	0	100
algna_ext	0	100
abtn_ext	0	100
agm_ext	0	100
alltn_ext	0	100
ala_B_ext	0	100
buts_ext	0	100
but_ext	0	100
cellb_ext	0	100
muc_ext	0	100
cit_ext	0	100
cynt_ext	0	100
ala_D_ext	-5	0
fru_ext	0	100
glcn_D_ext	0	100
g15lac_ext	0	100
glu_D_ext	0	100
mal_D_ext	0	100
mnl_ext	0	100
met_D_ext	0	100
rib_D_ext	0	100
ser_D_ext	0	100
xyl_D_ext	0	100
eths_ext	0	100
etoh_ext	0	100
feenter_ext	0	100
ferrich_ext	0	100
fum_ext	0	100
gbbtn_ext	0	100
glutar_ext	0	100
glyb_ext	0	100
hexs_ext	0	100
hsl_ext	0	100
hxan_ext	0	100
crn_ext	0	100
cyst_L_ext	0	100
mal_L_ext	0	100
orn_L_ext	0	100
mso3_ext	0	100
myrt_ext	0	100
myrsACP_ext	0	100
n3oxdd_hsl_ext	0	100
nb_hsl_ext	0	100
fmet_ext	0	100
no3_ext	0	100
no2_ext	0	100
orot_ext	0	100
palmACP_ext	0	100
pepd_ext	0	100
ppn_ext	0	100
prolb_ext	0	100
PA_LPS_A_ext	0	100
ptrc_ext	0	100
pvd1_ext	0	100
glyc3p_ext	0	100
spmd_ext	0	100
succ_ext	0	100
taur_ext	0	100
tre_ext	0	100
xan_ext	0	100
mucac_ext	0	100
glcr_ext	0	100
hphac4_ext	0	100
MOPS_ext	0	100
Sulfac_ext	0	100
chrm_ext	0	100
ala-L-asp-L_ext	0	100
ala-Gln_ext	0	100
ala-L-glu-L_ext	0	100
alagly_ext	0	100
ala-His_ext	0	100
ala-Leu_ext	0	100
ala-L-Thr-L_ext	0	100
cys-Gly_ext	0	100
gly-asn-L_ext	0	100
gly-asp-L_ext	0	100
gly-Gln_ext	0	100
gly-glu-L_ext	0	100
gly-Met_ext	0	100
gly-pro-L_ext	0	100
met-L-ala-L_ext	0	100
gly-Cys_ext	0	100
gly-Leu_ext	0	100
gly-Phe_ext	0	100
gly-Tyr_ext	0	100

## Sheet: Bounds M9 + 50 mM D-Ala
na1_ext	-109.415	0
cl_ext	-70.9	0
ca2_ext	0	100
fe2_ext	0	100
fe3_ext	0	100
so4_ext	0	100
phi_ext	-50.4295	0
mg2_ext	0	100
k_ext	-22.2094	0
ala_L_ext	0	100
asp_L_ext	0	100
asn_L_ext	0	100
glu_L_ext	0	100
gln_L_ext	0	100
gly_ext	0	100
his_L_ext	0	100
ile_L_ext	0	100
leu_L_ext	0	100
lys_L_ext	0	100
met_L_ext	0	100
phe_L_ext	0	100
pro_L_ext	0	100
ser_L_ext	0	100
thr_L_ext	0	100
trp_L_ext	0	100
tyr_L_ext	0	100
val_L_ext	0	100
arg_L_ext	0	100
cys_L_ext	0	100
cd2_ext	0	100
cobalt2_ext	0	100
cu2_ext	0	100
mn2_ext	0	100
ni2_ext	0	100
zn2_ext	0	100
ade_ext	0	100
gua_ext	0	100
csn_ext	0	100
ura_ext	0	100
nh4_ext	-18.6951	0
man_ext	0	100
pnto_R_ext	0	100
btn_ext	0	100
ascb_ext	0	100
thm_ext	0	100
nac_ext	0	100
pydx_ext	0	100
chol_ext	0	100
vb12_ext	0	100
o2_ext	-18.2	100
h2o_ext	-55509.3	100
h_ext	-0.0001	100
mobd_ext	0	100
Biomass	0	100
dap_M_ext	0	100
pg3_ext	0	100
mhetz_ext	0	100
aacoa_ext	0	100
accoa_ext	0	100
adp_ext	0	100
akg_ext	0	100
amp_ext	0	100
atp_ext	0	100
cmp_ext	0	100
co2_ext	0	100
coa_ext	0	100
ctp_ext	0	100
damp_ext	0	100
datp_ext	0	100
dcmp_ext	0	100
dctp_ext	0	100
dgmp_ext	0	100
dgtp_ext	0	100
dhap_ext	0	100
dtmp_ext	0	100
dttp_ext	0	100
e4p_ext	0	100
f6p_ext	0	100
hdca_ext	0	100
g3p_ext	0	100
g6p_ext	0	100
gcald_ext	0	100
glc_D_ext	-22.203	0
glyc_ext	0	100
glycogen_ext	0	100
gmp_ext	0	100
gtp_ext	0	100
hemeO_ext	0	100
lac_L_ext	0	100
malcoa_ext	0	100
mqn8_ext	0	100
nad_ext	0	100
nadp_ext	0	100
nadph_ext	0	100
oaa_ext	0	100
pep_ext	0	100
ppi_ext	0	100
pyr_ext	0	100
r5p_ext	0	100
sheme_ext	0	100
thmpp_ext	0	100
uacgam_ext	0	100
uamr_ext	0	100
udpg_ext	0	100
ump_ext	0	100
urea_ext	0	100
utp_ext	0	100
hbut_R_ext	0	100
oxpro_ext	0	100
prop_ext	0	100
metox_ext	0	100
metox_R_ext	0	100
hyp_ext	0	100
btd_RR_ext	0	100
d2hglcn_ext	0	100
pqs_ext	0	100
ohexa_ext	0	100
oxdd_ext	0	100
a4but_ext	0	100
h4bz_ext	0	100
ac_ext	0	100
algna_ext	0	100
abtn_ext	0	100
agm_ext	0	100
alltn_ext	0	100
ala_B_ext	0	100
buts_ext	0	100
but_ext	0	100
cellb_ext	0	100
muc_ext	0	100
cit_ext	0	100
cynt_ext	0	100
ala_D_ext	-50	0
fru_ext	0	100
glcn_D_ext	0	100
g15lac_ext	0	100
glu_D_ext	0	100
mal_D_ext	0	100
mnl_ext	0	100
met_D_ext	0	100
rib_D_ext	0	100
ser_D_ext	0	100
xyl_D_ext	0	100
eths_ext	0	100
etoh_ext	0	100
feenter_ext	0	100
ferrich_ext	0	100
fum_ext	0	100
gbbtn_ext	0	100
glutar_ext	0	100
glyb_ext	0	100
hexs_ext	0	100
hsl_ext	0	100
hxan_ext	0	100
crn_ext	0	100
cyst_L_ext	0	100
mal_L_ext	0	100
orn_L_ext	0	100
mso3_ext	0	100
myrt_ext	0	100
myrsACP_ext	0	100
n3oxdd_hsl_ext	0	100
nb_hsl_ext	0	100
fmet_ext	0	100
no3_ext	0	100
no2_ext	0	100
orot_ext	0	100
palmACP_ext	0	100
pepd_ext	0	100
ppn_ext	0	100
prolb_ext	0	100
PA_LPS_A_ext	0	100
ptrc_ext	0	100
pvd1_ext	0	100
glyc3p_ext	0	100
spmd_ext	0	100
succ_ext	0	100
taur_ext	0	100
tre_ext	0	100
xan_ext	0	100
mucac_ext	0	100
glcr_ext	0	100
hphac4_ext	0	100
MOPS_ext	0	100
Sulfac_ext	0	100
chrm_ext	0	100
ala-L-asp-L_ext	0	100
ala-Gln_ext	0	100
ala-L-glu-L_ext	0	100
alagly_ext	0	100
ala-His_ext	0	100
ala-Leu_ext	0	100
ala-L-Thr-L_ext	0	100
cys-Gly_ext	0	100
gly-asn-L_ext	0	100
gly-asp-L_ext	0	100
gly-Gln_ext	0	100
gly-glu-L_ext	0	100
gly-Met_ext	0	100
gly-pro-L_ext	0	100
met-L-ala-L_ext	0	100
gly-Cys_ext	0	100
gly-Leu_ext	0	100
gly-Phe_ext	0	100
gly-Tyr_ext	0	100

## Sheet: Bounds M9 + 5 mM D-Glu
na1_ext	-109.415	0
cl_ext	-70.9	0
ca2_ext	0	100
fe2_ext	0	100
fe3_ext	0	100
so4_ext	0	100
phi_ext	-50.4295	0
mg2_ext	0	100
k_ext	-22.2094	0
ala_L_ext	0	100
asp_L_ext	0	100
asn_L_ext	0	100
glu_L_ext	0	100
gln_L_ext	0	100
gly_ext	0	100
his_L_ext	0	100
ile_L_ext	0	100
leu_L_ext	0	100
lys_L_ext	0	100
met_L_ext	0	100
phe_L_ext	0	100
pro_L_ext	0	100
ser_L_ext	0	100
thr_L_ext	0	100
trp_L_ext	0	100
tyr_L_ext	0	100
val_L_ext	0	100
arg_L_ext	0	100
cys_L_ext	0	100
cd2_ext	0	100
cobalt2_ext	0	100
cu2_ext	0	100
mn2_ext	0	100
ni2_ext	0	100
zn2_ext	0	100
ade_ext	0	100
gua_ext	0	100
csn_ext	0	100
ura_ext	0	100
nh4_ext	-18.6951	0
man_ext	0	100
pnto_R_ext	0	100
btn_ext	0	100
ascb_ext	0	100
thm_ext	0	100
nac_ext	0	100
pydx_ext	0	100
chol_ext	0	100
vb12_ext	0	100
o2_ext	-18.2	100
h2o_ext	-55509.3	100
h_ext	-0.0001	100
mobd_ext	0	100
Biomass	0	100
dap_M_ext	0	100
pg3_ext	0	100
mhetz_ext	0	100
aacoa_ext	0	100
accoa_ext	0	100
adp_ext	0	100
akg_ext	0	100
amp_ext	0	100
atp_ext	0	100
cmp_ext	0	100
co2_ext	0	100
coa_ext	0	100
ctp_ext	0	100
damp_ext	0	100
datp_ext	0	100
dcmp_ext	0	100
dctp_ext	0	100
dgmp_ext	0	100
dgtp_ext	0	100
dhap_ext	0	100
dtmp_ext	0	100
dttp_ext	0	100
e4p_ext	0	100
f6p_ext	0	100
hdca_ext	0	100
g3p_ext	0	100
g6p_ext	0	100
gcald_ext	0	100
glc_D_ext	-22.203	0
glyc_ext	0	100
glycogen_ext	0	100
gmp_ext	0	100
gtp_ext	0	100
hemeO_ext	0	100
lac_L_ext	0	100
malcoa_ext	0	100
mqn8_ext	0	100
nad_ext	0	100
nadp_ext	0	100
nadph_ext	0	100
oaa_ext	0	100
pep_ext	0	100
ppi_ext	0	100
pyr_ext	0	100
r5p_ext	0	100
sheme_ext	0	100
thmpp_ext	0	100
uacgam_ext	0	100
uamr_ext	0	100
udpg_ext	0	100
ump_ext	0	100
urea_ext	0	100
utp_ext	0	100
hbut_R_ext	0	100
oxpro_ext	0	100
prop_ext	0	100
metox_ext	0	100
metox_R_ext	0	100
hyp_ext	0	100
btd_RR_ext	0	100
d2hglcn_ext	0	100
pqs_ext	0	100
ohexa_ext	0	100
oxdd_ext	0	100
a4but_ext	0	100
h4bz_ext	0	100
ac_ext	0	100
algna_ext	0	100
abtn_ext	0	100
agm_ext	0	100
alltn_ext	0	100
ala_B_ext	0	100
buts_ext	0	100
but_ext	0	100
cellb_ext	0	100
muc_ext	0	100
cit_ext	0	100
cynt_ext	0	100
ala_D_ext	0	100
fru_ext	0	100
glcn_D_ext	0	100
g15lac_ext	0	100
glu_D_ext	-5	0
mal_D_ext	0	100
mnl_ext	0	100
met_D_ext	0	100
rib_D_ext	0	100
ser_D_ext	0	100
xyl_D_ext	0	100
eths_ext	0	100
etoh_ext	0	100
feenter_ext	0	100
ferrich_ext	0	100
fum_ext	0	100
gbbtn_ext	0	100
glutar_ext	0	100
glyb_ext	0	100
hexs_ext	0	100
hsl_ext	0	100
hxan_ext	0	100
crn_ext	0	100
cyst_L_ext	0	100
mal_L_ext	0	100
orn_L_ext	0	100
mso3_ext	0	100
myrt_ext	0	100
myrsACP_ext	0	100
n3oxdd_hsl_ext	0	100
nb_hsl_ext	0	100
fmet_ext	0	100
no3_ext	0	100
no2_ext	0	100
orot_ext	0	100
palmACP_ext	0	100
pepd_ext	0	100
ppn_ext	0	100
prolb_ext	0	100
PA_LPS_A_ext	0	100
ptrc_ext	0	100
pvd1_ext	0	100
glyc3p_ext	0	100
spmd_ext	0	100
succ_ext	0	100
taur_ext	0	100
tre_ext	0	100
xan_ext	0	100
mucac_ext	0	100
glcr_ext	0	100
hphac4_ext	0	100
MOPS_ext	0	100
Sulfac_ext	0	100
chrm_ext	0	100
ala-L-asp-L_ext	0	100
ala-Gln_ext	0	100
ala-L-glu-L_ext	0	100
alagly_ext	0	100
ala-His_ext	0	100
ala-Leu_ext	0	100
ala-L-Thr-L_ext	0	100
cys-Gly_ext	0	100
gly-asn-L_ext	0	100
gly-asp-L_ext	0	100
gly-Gln_ext	0	100
gly-glu-L_ext	0	100
gly-Met_ext	0	100
gly-pro-L_ext	0	100
met-L-ala-L_ext	0	100
gly-Cys_ext	0	100
gly-Leu_ext	0	100
gly-Phe_ext	0	100
gly-Tyr_ext	0	100

## Sheet: Bounds M9 + 50 mM D-Glu
na1_ext	-109.415	0
cl_ext	-70.9	0
ca2_ext	0	100
fe2_ext	0	100
fe3_ext	0	100
so4_ext	0	100
phi_ext	-50.4295	0
mg2_ext	0	100
k_ext	-22.2094	0
ala_L_ext	0	100
asp_L_ext	0	100
asn_L_ext	0	100
glu_L_ext	0	100
gln_L_ext	0	100
gly_ext	0	100
his_L_ext	0	100
ile_L_ext	0	100
leu_L_ext	0	100
lys_L_ext	0	100
met_L_ext	0	100
phe_L_ext	0	100
pro_L_ext	0	100
ser_L_ext	0	100
thr_L_ext	0	100
trp_L_ext	0	100
tyr_L_ext	0	100
val_L_ext	0	100
arg_L_ext	0	100
cys_L_ext	0	100
cd2_ext	0	100
cobalt2_ext	0	100
cu2_ext	0	100
mn2_ext	0	100
ni2_ext	0	100
zn2_ext	0	100
ade_ext	0	100
gua_ext	0	100
csn_ext	0	100
ura_ext	0	100
nh4_ext	-18.6951	0
man_ext	0	100
pnto_R_ext	0	100
btn_ext	0	100
ascb_ext	0	100
thm_ext	0	100
nac_ext	0	100
pydx_ext	0	100
chol_ext	0	100
vb12_ext	0	100
o2_ext	-18.2	100
h2o_ext	-55509.3	100
h_ext	-0.0001	100
mobd_ext	0	100
Biomass	0	100
dap_M_ext	0	100
pg3_ext	0	100
mhetz_ext	0	100
aacoa_ext	0	100
accoa_ext	0	100
adp_ext	0	100
akg_ext	0	100
amp_ext	0	100
atp_ext	0	100
cmp_ext	0	100
co2_ext	0	100
coa_ext	0	100
ctp_ext	0	100
damp_ext	0	100
datp_ext	0	100
dcmp_ext	0	100
dctp_ext	0	100
dgmp_ext	0	100
dgtp_ext	0	100
dhap_ext	0	100
dtmp_ext	0	100
dttp_ext	0	100
e4p_ext	0	100
f6p_ext	0	100
hdca_ext	0	100
g3p_ext	0	100
g6p_ext	0	100
gcald_ext	0	100
glc_D_ext	-22.203	0
glyc_ext	0	100
glycogen_ext	0	100
gmp_ext	0	100
gtp_ext	0	100
hemeO_ext	0	100
lac_L_ext	0	100
malcoa_ext	0	100
mqn8_ext	0	100
nad_ext	0	100
nadp_ext	0	100
nadph_ext	0	100
oaa_ext	0	100
pep_ext	0	100
ppi_ext	0	100
pyr_ext	0	100
r5p_ext	0	100
sheme_ext	0	100
thmpp_ext	0	100
uacgam_ext	0	100
uamr_ext	0	100
udpg_ext	0	100
ump_ext	0	100
urea_ext	0	100
utp_ext	0	100
hbut_R_ext	0	100
oxpro_ext	0	100
prop_ext	0	100
metox_ext	0	100
metox_R_ext	0	100
hyp_ext	0	100
btd_RR_ext	0	100
d2hglcn_ext	0	100
pqs_ext	0	100
ohexa_ext	0	100
oxdd_ext	0	100
a4but_ext	0	100
h4bz_ext	0	100
ac_ext	0	100
algna_ext	0	100
abtn_ext	0	100
agm_ext	0	100
alltn_ext	0	100
ala_B_ext	0	100
buts_ext	0	100
but_ext	0	100
cellb_ext	0	100
muc_ext	0	100
cit_ext	0	100
cynt_ext	0	100
ala_D_ext	0	100
fru_ext	0	100
glcn_D_ext	0	100
g15lac_ext	0	100
glu_D_ext	-50	0
mal_D_ext	0	100
mnl_ext	0	100
met_D_ext	0	100
rib_D_ext	0	100
ser_D_ext	0	100
xyl_D_ext	0	100
eths_ext	0	100
etoh_ext	0	100
feenter_ext	0	100
ferrich_ext	0	100
fum_ext	0	100
gbbtn_ext	0	100
glutar_ext	0	100
glyb_ext	0	100
hexs_ext	0	100
hsl_ext	0	100
hxan_ext	0	100
crn_ext	0	100
cyst_L_ext	0	100
mal_L_ext	0	100
orn_L_ext	0	100
mso3_ext	0	100
myrt_ext	0	100
myrsACP_ext	0	100
n3oxdd_hsl_ext	0	100
nb_hsl_ext	0	100
fmet_ext	0	100
no3_ext	0	100
no2_ext	0	100
orot_ext	0	100
palmACP_ext	0	100
pepd_ext	0	100
ppn_ext	0	100
prolb_ext	0	100
PA_LPS_A_ext	0	100
ptrc_ext	0	100
pvd1_ext	0	100
glyc3p_ext	0	100
spmd_ext	0	100
succ_ext	0	100
taur_ext	0	100
tre_ext	0	100
xan_ext	0	100
mucac_ext	0	100
glcr_ext	0	100
hphac4_ext	0	100
MOPS_ext	0	100
Sulfac_ext	0	100
chrm_ext	0	100
ala-L-asp-L_ext	0	100
ala-Gln_ext	0	100
ala-L-glu-L_ext	0	100
alagly_ext	0	100
ala-His_ext	0	100
ala-Leu_ext	0	100
ala-L-Thr-L_ext	0	100
cys-Gly_ext	0	100
gly-asn-L_ext	0	100
gly-asp-L_ext	0	100
gly-Gln_ext	0	100
gly-glu-L_ext	0	100
gly-Met_ext	0	100
gly-pro-L_ext	0	100
met-L-ala-L_ext	0	100
gly-Cys_ext	0	100
gly-Leu_ext	0	100
gly-Phe_ext	0	100
gly-Tyr_ext	0	100

## Sheet: Bounds M9 + 5 mM D-Ser
na1_ext	-109.415	0
cl_ext	-70.9	0
ca2_ext	0	100
fe2_ext	0	100
fe3_ext	0	100
so4_ext	0	100
phi_ext	-50.4295	0
mg2_ext	0	100
k_ext	-22.2094	0
ala_L_ext	0	100
asp_L_ext	0	100
asn_L_ext	0	100
glu_L_ext	0	100
gln_L_ext	0	100
gly_ext	0	100
his_L_ext	0	100
ile_L_ext	0	100
leu_L_ext	0	100
lys_L_ext	0	100
met_L_ext	0	100
phe_L_ext	0	100
pro_L_ext	0	100
ser_L_ext	0	100
thr_L_ext	0	100
trp_L_ext	0	100
tyr_L_ext	0	100
val_L_ext	0	100
arg_L_ext	0	100
cys_L_ext	0	100
cd2_ext	0	100
cobalt2_ext	0	100
cu2_ext	0	100
mn2_ext	0	100
ni2_ext	0	100
zn2_ext	0	100
ade_ext	0	100
gua_ext	0	100
csn_ext	0	100
ura_ext	0	100
nh4_ext	-18.6951	0
man_ext	0	100
pnto_R_ext	0	100
btn_ext	0	100
ascb_ext	0	100
thm_ext	0	100
nac_ext	0	100
pydx_ext	0	100
chol_ext	0	100
vb12_ext	0	100
o2_ext	-18.2	100
h2o_ext	-55509.3	100
h_ext	-0.0001	100
mobd_ext	0	100
Biomass	0	100
dap_M_ext	0	100
pg3_ext	0	100
mhetz_ext	0	100
aacoa_ext	0	100
accoa_ext	0	100
adp_ext	0	100
akg_ext	0	100
amp_ext	0	100
atp_ext	0	100
cmp_ext	0	100
co2_ext	0	100
coa_ext	0	100
ctp_ext	0	100
damp_ext	0	100
datp_ext	0	100
dcmp_ext	0	100
dctp_ext	0	100
dgmp_ext	0	100
dgtp_ext	0	100
dhap_ext	0	100
dtmp_ext	0	100
dttp_ext	0	100
e4p_ext	0	100
f6p_ext	0	100
hdca_ext	0	100
g3p_ext	0	100
g6p_ext	0	100
gcald_ext	0	100
glc_D_ext	-22.203	0
glyc_ext	0	100
glycogen_ext	0	100
gmp_ext	0	100
gtp_ext	0	100
hemeO_ext	0	100
lac_L_ext	0	100
malcoa_ext	0	100
mqn8_ext	0	100
nad_ext	0	100
nadp_ext	0	100
nadph_ext	0	100
oaa_ext	0	100
pep_ext	0	100
ppi_ext	0	100
pyr_ext	0	100
r5p_ext	0	100
sheme_ext	0	100
thmpp_ext	0	100
uacgam_ext	0	100
uamr_ext	0	100
udpg_ext	0	100
ump_ext	0	100
urea_ext	0	100
utp_ext	0	100
hbut_R_ext	0	100
oxpro_ext	0	100
prop_ext	0	100
metox_ext	0	100
metox_R_ext	0	100
hyp_ext	0	100
btd_RR_ext	0	100
d2hglcn_ext	0	100
pqs_ext	0	100
ohexa_ext	0	100
oxdd_ext	0	100
a4but_ext	0	100
h4bz_ext	0	100
ac_ext	0	100
algna_ext	0	100
abtn_ext	0	100
agm_ext	0	100
alltn_ext	0	100
ala_B_ext	0	100
buts_ext	0	100
but_ext	0	100
cellb_ext	0	100
muc_ext	0	100
cit_ext	0	100
cynt_ext	0	100
ala_D_ext	0	100
fru_ext	0	100
glcn_D_ext	0	100
g15lac_ext	0	100
glu_D_ext	0	100
mal_D_ext	0	100
mnl_ext	0	100
met_D_ext	0	100
rib_D_ext	0	100
ser_D_ext	-5	0
xyl_D_ext	0	100
eths_ext	0	100
etoh_ext	0	100
feenter_ext	0	100
ferrich_ext	0	100
fum_ext	0	100
gbbtn_ext	0	100
glutar_ext	0	100
glyb_ext	0	100
hexs_ext	0	100
hsl_ext	0	100
hxan_ext	0	100
crn_ext	0	100
cyst_L_ext	0	100
mal_L_ext	0	100
orn_L_ext	0	100
mso3_ext	0	100
myrt_ext	0	100
myrsACP_ext	0	100
n3oxdd_hsl_ext	0	100
nb_hsl_ext	0	100
fmet_ext	0	100
no3_ext	0	100
no2_ext	0	100
orot_ext	0	100
palmACP_ext	0	100
pepd_ext	0	100
ppn_ext	0	100
prolb_ext	0	100
PA_LPS_A_ext	0	100
ptrc_ext	0	100
pvd1_ext	0	100
glyc3p_ext	0	100
spmd_ext	0	100
succ_ext	0	100
taur_ext	0	100
tre_ext	0	100
xan_ext	0	100
mucac_ext	0	100
glcr_ext	0	100
hphac4_ext	0	100
MOPS_ext	0	100
Sulfac_ext	0	100
chrm_ext	0	100
ala-L-asp-L_ext	0	100
ala-Gln_ext	0	100
ala-L-glu-L_ext	0	100
alagly_ext	0	100
ala-His_ext	0	100
ala-Leu_ext	0	100
ala-L-Thr-L_ext	0	100
cys-Gly_ext	0	100
gly-asn-L_ext	0	100
gly-asp-L_ext	0	100
gly-Gln_ext	0	100
gly-glu-L_ext	0	100
gly-Met_ext	0	100
gly-pro-L_ext	0	100
met-L-ala-L_ext	0	100
gly-Cys_ext	0	100
gly-Leu_ext	0	100
gly-Phe_ext	0	100
gly-Tyr_ext	0	100

## Sheet: Bounds M9 + 50 mM D-Ser
na1_ext	-109.415	0
cl_ext	-70.9	0
ca2_ext	0	100
fe2_ext	0	100
fe3_ext	0	100
so4_ext	0	100
phi_ext	-50.4295	0
mg2_ext	0	100
k_ext	-22.2094	0
ala_L_ext	0	100
asp_L_ext	0	100
asn_L_ext	0	100
glu_L_ext	0	100
gln_L_ext	0	100
gly_ext	0	100
his_L_ext	0	100
ile_L_ext	0	100
leu_L_ext	0	100
lys_L_ext	0	100
met_L_ext	0	100
phe_L_ext	0	100
pro_L_ext	0	100
ser_L_ext	0	100
thr_L_ext	0	100
trp_L_ext	0	100
tyr_L_ext	0	100
val_L_ext	0	100
arg_L_ext	0	100
cys_L_ext	0	100
cd2_ext	0	100
cobalt2_ext	0	100
cu2_ext	0	100
mn2_ext	0	100
ni2_ext	0	100
zn2_ext	0	100
ade_ext	0	100
gua_ext	0	100
csn_ext	0	100
ura_ext	0	100
nh4_ext	-18.6951	0
man_ext	0	100
pnto_R_ext	0	100
btn_ext	0	100
ascb_ext	0	100
thm_ext	0	100
nac_ext	0	100
pydx_ext	0	100
chol_ext	0	100
vb12_ext	0	100
o2_ext	-18.2	100
h2o_ext	-55509.3	100
h_ext	-0.0001	100
mobd_ext	0	100
Biomass	0	100
dap_M_ext	0	100
pg3_ext	0	100
mhetz_ext	0	100
aacoa_ext	0	100
accoa_ext	0	100
adp_ext	0	100
akg_ext	0	100
amp_ext	0	100
atp_ext	0	100
cmp_ext	0	100
co2_ext	0	100
coa_ext	0	100
ctp_ext	0	100
damp_ext	0	100
datp_ext	0	100
dcmp_ext	0	100
dctp_ext	0	100
dgmp_ext	0	100
dgtp_ext	0	100
dhap_ext	0	100
dtmp_ext	0	100
dttp_ext	0	100
e4p_ext	0	100
f6p_ext	0	100
hdca_ext	0	100
g3p_ext	0	100
g6p_ext	0	100
gcald_ext	0	100
glc_D_ext	-22.203	0
glyc_ext	0	100
glycogen_ext	0	100
gmp_ext	0	100
gtp_ext	0	100
hemeO_ext	0	100
lac_L_ext	0	100
malcoa_ext	0	100
mqn8_ext	0	100
nad_ext	0	100
nadp_ext	0	100
nadph_ext	0	100
oaa_ext	0	100
pep_ext	0	100
ppi_ext	0	100
pyr_ext	0	100
r5p_ext	0	100
sheme_ext	0	100
thmpp_ext	0	100
uacgam_ext	0	100
uamr_ext	0	100
udpg_ext	0	100
ump_ext	0	100
urea_ext	0	100
utp_ext	0	100
hbut_R_ext	0	100
oxpro_ext	0	100
prop_ext	0	100
metox_ext	0	100
metox_R_ext	0	100
hyp_ext	0	100
btd_RR_ext	0	100
d2hglcn_ext	0	100
pqs_ext	0	100
ohexa_ext	0	100
oxdd_ext	0	100
a4but_ext	0	100
h4bz_ext	0	100
ac_ext	0	100
algna_ext	0	100
abtn_ext	0	100
agm_ext	0	100
alltn_ext	0	100
ala_B_ext	0	100
buts_ext	0	100
but_ext	0	100
cellb_ext	0	100
muc_ext	0	100
cit_ext	0	100
cynt_ext	0	100
ala_D_ext	0	100
fru_ext	0	100
glcn_D_ext	0	100
g15lac_ext	0	100
glu_D_ext	0	100
mal_D_ext	0	100
mnl_ext	0	100
met_D_ext	0	100
rib_D_ext	0	100
ser_D_ext	-50	0
xyl_D_ext	0	100
eths_ext	0	100
etoh_ext	0	100
feenter_ext	0	100
ferrich_ext	0	100
fum_ext	0	100
gbbtn_ext	0	100
glutar_ext	0	100
glyb_ext	0	100
hexs_ext	0	100
hsl_ext	0	100
hxan_ext	0	100
crn_ext	0	100
cyst_L_ext	0	100
mal_L_ext	0	100
orn_L_ext	0	100
mso3_ext	0	100
myrt_ext	0	100
myrsACP_ext	0	100
n3oxdd_hsl_ext	0	100
nb_hsl_ext	0	100
fmet_ext	0	100
no3_ext	0	100
no2_ext	0	100
orot_ext	0	100
palmACP_ext	0	100
pepd_ext	0	100
ppn_ext	0	100
prolb_ext	0	100
PA_LPS_A_ext	0	100
ptrc_ext	0	100
pvd1_ext	0	100
glyc3p_ext	0	100
spmd_ext	0	100
succ_ext	0	100
taur_ext	0	100
tre_ext	0	100
xan_ext	0	100
mucac_ext	0	100
glcr_ext	0	100
hphac4_ext	0	100
MOPS_ext	0	100
Sulfac_ext	0	100
chrm_ext	0	100
ala-L-asp-L_ext	0	100
ala-Gln_ext	0	100
ala-L-glu-L_ext	0	100
alagly_ext	0	100
ala-His_ext	0	100
ala-Leu_ext	0	100
ala-L-Thr-L_ext	0	100
cys-Gly_ext	0	100
gly-asn-L_ext	0	100
gly-asp-L_ext	0	100
gly-Gln_ext	0	100
gly-glu-L_ext	0	100
gly-Met_ext	0	100
gly-pro-L_ext	0	100
met-L-ala-L_ext	0	100
gly-Cys_ext	0	100
gly-Leu_ext	0	100
gly-Phe_ext	0	100
gly-Tyr_ext	0	100

## Sheet: Bounds M9 + 5 mM L-Orn
na1_ext	-109.415	0
cl_ext	-70.9	0
ca2_ext	0	100
fe2_ext	0	100
fe3_ext	0	100
so4_ext	0	100
phi_ext	-50.4295	0
mg2_ext	0	100
k_ext	-22.2094	0
ala_L_ext	0	100
asp_L_ext	0	100
asn_L_ext	0	100
glu_L_ext	0	100
gln_L_ext	0	100
gly_ext	0	100
his_L_ext	0	100
ile_L_ext	0	100
leu_L_ext	0	100
lys_L_ext	0	100
met_L_ext	0	100
phe_L_ext	0	100
pro_L_ext	0	100
ser_L_ext	0	100
thr_L_ext	0	100
trp_L_ext	0	100
tyr_L_ext	0	100
val_L_ext	0	100
arg_L_ext	0	100
cys_L_ext	0	100
cd2_ext	0	100
cobalt2_ext	0	100
cu2_ext	0	100
mn2_ext	0	100
ni2_ext	0	100
zn2_ext	0	100
ade_ext	0	100
gua_ext	0	100
csn_ext	0	100
ura_ext	0	100
nh4_ext	-18.6951	0
man_ext	0	100
pnto_R_ext	0	100
btn_ext	0	100
ascb_ext	0	100
thm_ext	0	100
nac_ext	0	100
pydx_ext	0	100
chol_ext	0	100
vb12_ext	0	100
o2_ext	-18.2	100
h2o_ext	-55509.3	100
h_ext	-0.0001	100
mobd_ext	0	100
Biomass	0	100
dap_M_ext	0	100
pg3_ext	0	100
mhetz_ext	0	100
aacoa_ext	0	100
accoa_ext	0	100
adp_ext	0	100
akg_ext	0	100
amp_ext	0	100
atp_ext	0	100
cmp_ext	0	100
co2_ext	0	100
coa_ext	0	100
ctp_ext	0	100
damp_ext	0	100
datp_ext	0	100
dcmp_ext	0	100
dctp_ext	0	100
dgmp_ext	0	100
dgtp_ext	0	100
dhap_ext	0	100
dtmp_ext	0	100
dttp_ext	0	100
e4p_ext	0	100
f6p_ext	0	100
hdca_ext	0	100
g3p_ext	0	100
g6p_ext	0	100
gcald_ext	0	100
glc_D_ext	-22.203	0
glyc_ext	0	100
glycogen_ext	0	100
gmp_ext	0	100
gtp_ext	0	100
hemeO_ext	0	100
lac_L_ext	0	100
malcoa_ext	0	100
mqn8_ext	0	100
nad_ext	0	100
nadp_ext	0	100
nadph_ext	0	100
oaa_ext	0	100
pep_ext	0	100
ppi_ext	0	100
pyr_ext	0	100
r5p_ext	0	100
sheme_ext	0	100
thmpp_ext	0	100
uacgam_ext	0	100
uamr_ext	0	100
udpg_ext	0	100
ump_ext	0	100
urea_ext	0	100
utp_ext	0	100
hbut_R_ext	0	100
oxpro_ext	0	100
prop_ext	0	100
metox_ext	0	100
metox_R_ext	0	100
hyp_ext	0	100
btd_RR_ext	0	100
d2hglcn_ext	0	100
pqs_ext	0	100
ohexa_ext	0	100
oxdd_ext	0	100
a4but_ext	0	100
h4bz_ext	0	100
ac_ext	0	100
algna_ext	0	100
abtn_ext	0	100
agm_ext	0	100
alltn_ext	0	100
ala_B_ext	0	100
buts_ext	0	100
but_ext	0	100
cellb_ext	0	100
muc_ext	0	100
cit_ext	0	100
cynt_ext	0	100
ala_D_ext	0	100
fru_ext	0	100
glcn_D_ext	0	100
g15lac_ext	0	100
glu_D_ext	0	100
mal_D_ext	0	100
mnl_ext	0	100
met_D_ext	0	100
rib_D_ext	0	100
ser_D_ext	0	100
xyl_D_ext	0	100
eths_ext	0	100
etoh_ext	0	100
feenter_ext	0	100
ferrich_ext	0	100
fum_ext	0	100
gbbtn_ext	0	100
glutar_ext	0	100
glyb_ext	0	100
hexs_ext	0	100
hsl_ext	0	100
hxan_ext	0	100
crn_ext	0	100
cyst_L_ext	0	100
mal_L_ext	0	100
orn_L_ext	-5	0
mso3_ext	0	100
myrt_ext	0	100
myrsACP_ext	0	100
n3oxdd_hsl_ext	0	100
nb_hsl_ext	0	100
fmet_ext	0	100
no3_ext	0	100
no2_ext	0	100
orot_ext	0	100
palmACP_ext	0	100
pepd_ext	0	100
ppn_ext	0	100
prolb_ext	0	100
PA_LPS_A_ext	0	100
ptrc_ext	0	100
pvd1_ext	0	100
glyc3p_ext	0	100
spmd_ext	0	100
succ_ext	0	100
taur_ext	0	100
tre_ext	0	100
xan_ext	0	100
mucac_ext	0	100
glcr_ext	0	100
hphac4_ext	0	100
MOPS_ext	0	100
Sulfac_ext	0	100
chrm_ext	0	100
ala-L-asp-L_ext	0	100
ala-Gln_ext	0	100
ala-L-glu-L_ext	0	100
alagly_ext	0	100
ala-His_ext	0	100
ala-Leu_ext	0	100
ala-L-Thr-L_ext	0	100
cys-Gly_ext	0	100
gly-asn-L_ext	0	100
gly-asp-L_ext	0	100
gly-Gln_ext	0	100
gly-glu-L_ext	0	100
gly-Met_ext	0	100
gly-pro-L_ext	0	100
met-L-ala-L_ext	0	100
gly-Cys_ext	0	100
gly-Leu_ext	0	100
gly-Phe_ext	0	100
gly-Tyr_ext	0	100

## Sheet: Bounds M9 + 50 mM L-Orn
na1_ext	-109.415	0
cl_ext	-70.9	0
ca2_ext	0	100
fe2_ext	0	100
fe3_ext	0	100
so4_ext	0	100
phi_ext	-50.4295	0
mg2_ext	0	100
k_ext	-22.2094	0
ala_L_ext	0	100
asp_L_ext	0	100
asn_L_ext	0	100
glu_L_ext	0	100
gln_L_ext	0	100
gly_ext	0	100
his_L_ext	0	100
ile_L_ext	0	100
leu_L_ext	0	100
lys_L_ext	0	100
met_L_ext	0	100
phe_L_ext	0	100
pro_L_ext	0	100
ser_L_ext	0	100
thr_L_ext	0	100
trp_L_ext	0	100
tyr_L_ext	0	100
val_L_ext	0	100
arg_L_ext	0	100
cys_L_ext	0	100
cd2_ext	0	100
cobalt2_ext	0	100
cu2_ext	0	100
mn2_ext	0	100
ni2_ext	0	100
zn2_ext	0	100
ade_ext	0	100
gua_ext	0	100
csn_ext	0	100
ura_ext	0	100
nh4_ext	-18.6951	0
man_ext	0	100
pnto_R_ext	0	100
btn_ext	0	100
ascb_ext	0	100
thm_ext	0	100
nac_ext	0	100
pydx_ext	0	100
chol_ext	0	100
vb12_ext	0	100
o2_ext	-18.2	100
h2o_ext	-55509.3	100
h_ext	-0.0001	100
mobd_ext	0	100
Biomass	0	100
dap_M_ext	0	100
pg3_ext	0	100
mhetz_ext	0	100
aacoa_ext	0	100
accoa_ext	0	100
adp_ext	0	100
akg_ext	0	100
amp_ext	0	100
atp_ext	0	100
cmp_ext	0	100
co2_ext	0	100
coa_ext	0	100
ctp_ext	0	100
damp_ext	0	100
datp_ext	0	100
dcmp_ext	0	100
dctp_ext	0	100
dgmp_ext	0	100
dgtp_ext	0	100
dhap_ext	0	100
dtmp_ext	0	100
dttp_ext	0	100
e4p_ext	0	100
f6p_ext	0	100
hdca_ext	0	100
g3p_ext	0	100
g6p_ext	0	100
gcald_ext	0	100
glc_D_ext	-22.203	0
glyc_ext	0	100
glycogen_ext	0	100
gmp_ext	0	100
gtp_ext	0	100
hemeO_ext	0	100
lac_L_ext	0	100
malcoa_ext	0	100
mqn8_ext	0	100
nad_ext	0	100
nadp_ext	0	100
nadph_ext	0	100
oaa_ext	0	100
pep_ext	0	100
ppi_ext	0	100
pyr_ext	0	100
r5p_ext	0	100
sheme_ext	0	100
thmpp_ext	0	100
uacgam_ext	0	100
uamr_ext	0	100
udpg_ext	0	100
ump_ext	0	100
urea_ext	0	100
utp_ext	0	100
hbut_R_ext	0	100
oxpro_ext	0	100
prop_ext	0	100
metox_ext	0	100
metox_R_ext	0	100
hyp_ext	0	100
btd_RR_ext	0	100
d2hglcn_ext	0	100
pqs_ext	0	100
ohexa_ext	0	100
oxdd_ext	0	100
a4but_ext	0	100
h4bz_ext	0	100
ac_ext	0	100
algna_ext	0	100
abtn_ext	0	100
agm_ext	0	100
alltn_ext	0	100
ala_B_ext	0	100
buts_ext	0	100
but_ext	0	100
cellb_ext	0	100
muc_ext	0	100
cit_ext	0	100
cynt_ext	0	100
ala_D_ext	0	100
fru_ext	0	100
glcn_D_ext	0	100
g15lac_ext	0	100
glu_D_ext	0	100
mal_D_ext	0	100
mnl_ext	0	100
met_D_ext	0	100
rib_D_ext	0	100
ser_D_ext	0	100
xyl_D_ext	0	100
eths_ext	0	100
etoh_ext	0	100
feenter_ext	0	100
ferrich_ext	0	100
fum_ext	0	100
gbbtn_ext	0	100
glutar_ext	0	100
glyb_ext	0	100
hexs_ext	0	100
hsl_ext	0	100
hxan_ext	0	100
crn_ext	0	100
cyst_L_ext	0	100
mal_L_ext	0	100
orn_L_ext	-50	0
mso3_ext	0	100
myrt_ext	0	100
myrsACP_ext	0	100
n3oxdd_hsl_ext	0	100
nb_hsl_ext	0	100
fmet_ext	0	100
no3_ext	0	100
no2_ext	0	100
orot_ext	0	100
palmACP_ext	0	100
pepd_ext	0	100
ppn_ext	0	100
prolb_ext	0	100
PA_LPS_A_ext	0	100
ptrc_ext	0	100
pvd1_ext	0	100
glyc3p_ext	0	100
spmd_ext	0	100
succ_ext	0	100
taur_ext	0	100
tre_ext	0	100
xan_ext	0	100
mucac_ext	0	100
glcr_ext	0	100
hphac4_ext	0	100
MOPS_ext	0	100
Sulfac_ext	0	100
chrm_ext	0	100
ala-L-asp-L_ext	0	100
ala-Gln_ext	0	100
ala-L-glu-L_ext	0	100
alagly_ext	0	100
ala-His_ext	0	100
ala-Leu_ext	0	100
ala-L-Thr-L_ext	0	100
cys-Gly_ext	0	100
gly-asn-L_ext	0	100
gly-asp-L_ext	0	100
gly-Gln_ext	0	100
gly-glu-L_ext	0	100
gly-Met_ext	0	100
gly-pro-L_ext	0	100
met-L-ala-L_ext	0	100
gly-Cys_ext	0	100
gly-Leu_ext	0	100
gly-Phe_ext	0	100
gly-Tyr_ext	0	100

[truncated: 6 more sheets: Bounds M9 + 5 mM L-His, Bounds M9 + 50 mM L-His, Bounds M9 + 5 mM L-Glu, Bounds M9 + 50 mM L-Glu, Bounds M9 + 5 mM L-Arg, Bounds M9 + 50 mM L-Arg]
