# Supplementary material for: Influence of Amino Acids on Quorum Sensing-Related Pathways in Pseudomonas aeruginosa PAO1: Insights from the GEM iJD1249
Source: Metabolites. 2025 Mar 29;15(4):236. doi: 10.3390/metabo15040236 (PMC12029727; doi:10.3390/metabo15040236)
Supplement: Supplementary file 1 [file metabolites-15-00236-s001.zip › Supplementary Data S3.xlsx]

## Sheet: MetabolicModel_iJD
iJD1249 Reaction number	Reaction
1	1	fmnh2	+	1	o2	>	1	dmbzid	+	1	e4p	+	1	dialu
2	1	co1dam	+	1	atp	>	1	adcobdam	+	1	pppi
3	1	lgt_S	+	1	h2o	>	1	gthrd	+	1	lac_D	+	1	h
4	1	betald	+	1	h2o	+	1	nad	=	1	glyb	+	2	h	+	1	nadh
5	1	dmgly	+	1	fad	+	1	h2o	>	1	sarcs	+	1	fald	+	1	fadh2
6	1	chol	+	1	fad	=	1	betald	+	1	fadh2
7	1	ala_L	=	1	ala_D
8	1	akg	+	1	ala_L	=	1	glu_L	+	1	pyr
9	1	arg_L	+	1	fad	+	1	h2o	>	1	fadh2	+	1	nh4	+	1	g52op
10	1	ala_B	+	1	pyr	=	1	ala_L	+	1	msa
11	1	h2o	+	1	leu_L	+	1	nad	=	1	mop4	+	1	h	+	1	nadh	+	1	nh4
12	1	acorn	+	1	glu_L	=	1	acglu	+	1	orn_L
13	1	acglu	+	1	atp	=	1	acg5p	+	1	adp
14	1	accoa	+	1	glu_L	=	1	acglu	+	1	coa
15	1	acorn	+	1	h2o	=	1	ac	+	1	orn_L
16	1	acg5sa	+	1	glu_L	=	1	acorn	+	1	akg
17	1	agm	+	1	h2o	>	1	ptrc	+	1	urea
18	1	acg5p	+	1	h	+	1	nadph	=	1	acg5sa	+	1	nadp	+	1	phi
19	1	arg_L	+	1	h	=	1	agm	+	1	co2
20	1	argsuc	=	1	arg_L	+	1	fum
21	1	asp_L	+	1	atp	+	1	citr_L	>	1	amp	+	1	argsuc	+	1	ppi	+	1	h
22	2	atp	+	1	gln_L	+	1	h2o	+	1	hco3	>	2	adp	+	1	cbp	+	1	glu_L	+	2	h	+	1	phi
23	1	cbp	+	1	orn_L	=	1	citr_L	+	1	h	+	1	phi
24	1	h	+	1	orn_L	=	1	co2	+	1	ptrc
25	1	akg	+	1	orn_L	=	1	glu_L	+	1	glu5sa
26	1	anth	+	1	prpp	=	1	ppi	+	1	pran
27	1	chor	+	1	gln_L	>	1	anth	+	1	glu_L	+	1	h	+	1	pyr
28	1	chor	=	1	pphn
29	1	psme	>	1	chor	+	1	phi
30	1	e4p	+	1	h2o	+	1	pep	=	1	dda7p	+	1	phi
31	1	dhq	=	1	dhsk	+	1	h2o
32	1	dda7p	>	1	dhq	+	1	phi
33	1	cpr5p	+	1	h	=	1	ig3p	+	1	co2	+	1	h2o
34	1	akg	+	1	phe_L	=	1	glu_L	+	1	phpyr
35	1	nad	+	1	pphn	=	1	hpp	+	1	co2	+	1	nadh
36	1	h	+	1	pphn	=	1	co2	+	1	h2o	+	1	phpyr
37	1	ig3p	+	1	ser_L	=	1	g3p	+	1	h2o	+	1	trp_L
38	1	asp_L	+	1	atp	+	1	gln_L	+	1	h2o	>	1	amp	+	1	asn_L	+	1	glu_L	+	1	h	+	1	ppi
39	1	glu_L	+	1	oaa	=	1	akg	+	1	asp_L
40	1	obut	+	1	h	+	1	pyr	=	1	ahbut	+	1	co2
41	1	h	+	2	pyr	=	1	alac_S	+	1	co2
42	1	alac_S	+	1	h	+	1	nadph	=	1	dhmb	+	1	nadp
43	1	dhmb	=	1	mob	+	1	h2o
44	1	dhmp	=	1	o3mpt	+	1	h2o
45	1	h2o	+	1	leu_L	+	1	nad	=	1	o3mpt	+	1	h	+	1	nadh	+	1	nh4
46	1	c2hmp	+	1	nad	>	1	mop4	+	1	h	+	1	nadh
47	1	ippm	=	1	c2hmp
48	1	c3hmp	=	1	ippm	+	1	h2o
49	1	mob	+	1	accoa	+	1	h2o	=	1	c3hmp	+	1	coa	+	1	h
50	1	ahbut	+	1	nadph	=	1	dhmp	+	1	nadp
51	1	h2o	+	1	nad	+	1	val_L	=	1	mob	+	1	h	+	1	nadh	+	1	nh4
52	1	glyb	+	1	hcys_L	=	1	dmgly	+	1	met_L
53	1	accoa	+	1	ser_L	=	1	acser	+	1	coa
54	1	hcys_L	+	1	ser_L	=	1	cysth_L	+	1	h2o
55	1	atp	+	1	glu_L	+	1	nh4	>	1	adp	+	1	gln_L	+	1	h	+	1	phi
56	1	akg	+	1	h	+	1	nadph	+	1	nh4	=	1	glu_L	+	1	h2o	+	1	nadp
57	1	akg	+	1	gln_L	+	1	h	+	1	nadph	=	2	glu_L	+	1	nadp
58	1	gln_L	+	1	h2o	>	1	glu_L	+	1	nh4
59	1	thr_L	>	1	obut	+	1	nh4
60	1	atp	+	1	prpp	>	1	ppi	+	1	prbatp
61	1	his_L	=	1	nh4	+	1	urcan
62	1	h2o	+	1	histd	+	2	nad	>	3	h	+	1	his_L	+	2	nadh
63	1	glu_L	+	1	imacp	=	1	akg	+	1	hisp
64	1	gln_L	+	1	prlp	>	1	aicar	+	1	eig3p	+	1	glu_L	+	1	h
65	1	eig3p	=	1	h2o	+	1	imacp
66	1	h2o	+	1	prbamp	=	1	prfp
67	1	h2o	+	1	prbatp	=	1	ppi	+	1	prbamp
68	1	prfp	=	1	prlp
69	1	atp	+	1	r5p	=	1	amp	+	1	prpp	+	1	h
70	1	dttp	+	1	h2o	=	1	dtmp	+	1	ppi	+	1	h
71	1	dhmp	=	1	mop3	+	1	h2o
72	1	ahcys	+	1	h2o	=	1	adn	+	1	hcys_L
73	1	cysth_L	+	1	h2o	=	1	obut	+	1	cys_L	+	1	nh4
74	1	cysth_L	+	1	h2o	=	1	hcys_L	+	1	nh4	+	1	pyr
75	1	accoa	+	1	hom_L	=	1	achms	+	1	coa
76	1	nalc	+	1	h2o	=	1	citr_L	+	1	ac
77	1	met_L	+	1	accoa	>	1	nalm	+	1	coa	+	1	h
78	1	ouh	+	1	asp_L	+	1	atp	>	1	cvnsc	+	1	amp	+	1	ppi
79	1	met_L	+	1	akg	=	1	ms2o	+	1	glu_L
80	1	akg	+	1	tyr_L	=	1	glu_L	+	1	hpp
81	1	cys_L	+	1	akg	=	1	sfp	+	1	glu_L
82	1	phe_L	+	1	akg	=	1	phpyr	+	1	glu_L
83	1	etlm	+	1	nad	>	1	oxvl	+	1	co2	+	1	nadh
84	1	mtprm	+	1	nad	>	1	mt2ohn	+	1	co2	+	1	nadh
85	1	mblm	+	1	nad	>	1	mt2ohpn	+	1	co2	+	1	nadh
86	1	mtplm	+	1	nad	>	1	mt2oon	+	1	co2	+	1	nadh
87	1	mthexm	+	1	nad	>	2	mt2oxn	+	1	co2	+	1	nadh
88	1	mthepm	+	1	nad	>	3	mt2oxdn	+	1	co2	+	1	nadh
89	1	hom_L	+	1	succoa	>	1	coa	+	1	suchms
90	1	m5thfol	+	1	hcys_L	>	1	met_L	+	1	thf
91	1	m5thptglu	+	1	hcys_L	=	1	met_L	+	1	thglu
92	1	cys_L	+	1	suchms	>	1	cysth_L	+	1	h	+	1	succ
93	1	achms	+	1	cys_L	=	1	ac	+	1	cysth_L	+	1	h
94	1	hthb4	>	1	e12dhprdhpt	+	1	h2o
95	1	hthb4	>	1	dhbpt	+	1	h2o
96	1	dhbpt	+	1	h	+	1	nadph	=	1	nadp	+	1	thbpt
97	1	pran	=	1	cpr5p
98	1	glu5sa	>	1	pyr5c	+	1	h	+	1	h2o
99	1	glu5p	+	1	h	+	1	nadph	>	1	glu5sa	+	1	nadp	+	1	phi
100	1	atp	+	1	glu_L	>	1	adp	+	1	glu5p
101	1	acg5sa	+	1	h2o	>	1	ac	+	1	glu5sa
102	1	pyr5c	+	2	h	+	1	nadph	=	1	nadp	+	1	pro_L
103	1	h2o	+	1	hisp	>	1	histd	+	1	phi
104	1	atp	+	1	h2o	+	1	seln	>	1	amp	+	1	phi	+	1	selnp
105	1	pg3	+	1	nad	=	1	php	+	1	h	+	1	nadh
106	1	php	+	1	glu_L	=	1	akg	+	1	pser_L
107	1	h2o	+	1	pser_L	>	1	phi	+	1	ser_L
108	1	nad	+	1	thr_L	=	1	aobut	+	1	h	+	1	nadh
109	1	h2s	+	1	suchms	=	1	hcys_L	+	1	succ	+	1	h
110	1	achms	+	1	ch4s	=	1	ac	+	1	h	+	1	met_L
111	1	pasp4	+	1	h	+	1	nadph	=	1	aspsa	+	1	nadp	+	1	phi
112	1	asp_L	+	1	atp	>	1	pasp4	+	1	adp
113	1	dap_M	+	1	h	>	1	co2	+	1	lys_L
114	1	dap_LL	=	1	dap_M
115	1	hthdp	+	1	h	+	1	nadph	=	1	nadp	+	1	thdp	+	1	h2o
116	1	aspsa	+	1	pyr	>	1	hthdp	+	1	h	+	1	h2o
117	1	aspsa	+	1	h	+	1	nadph	=	1	hom_L	+	1	nadp
118	1	atp	+	1	hom_L	>	1	adp	+	1	phom	+	1	h
119	1	h2o	+	1	sl26da	>	1	dap_LL	+	1	succ
120	1	glu_L	+	1	sl2a6o	=	1	akg	+	1	sl26da
121	1	h2o	+	1	succoa	+	1	thdp	>	1	coa	+	1	sl2a6o
122	1	h2o	+	1	phom	>	1	phi	+	1	thr_L
123	1	mal_D	+	1	nad	=	1	co2	+	1	nadh	+	1	pyr
124	1	akg	+	1	val_L	=	1	mob	+	1	glu_L
125	1	h2o	+	1	urcan	=	1	izp4
126	1	h2o	+	1	nad	+	1	sucsal	>	2	h	+	1	nadh	+	1	succ
127	1	h2o	+	1	nadp	+	1	sucsal	=	2	h	+	1	nadph	+	1	succ
128	1	h2o	+	1	sucglu	>	1	glu_L	+	1	succ
129	1	akg	+	1	tyr_L	=	1	hpp	+	1	glu_L
130	1	ser_L	>	1	nh4	+	1	pyr
131	1	thr_L	=	1	acald	+	1	gly
132	1	fad	+	1	h2o	+	1	spmd	=	1	dampp	+	1	abutn4	+	1	fadh2
133	1	o2	+	1	phe_L	+	1	thbpt	>	1	hthb4	+	1	tyr_L
134	1	hmgcoa	=	1	acac	+	1	accoa
135	1	mb2coa3	+	1	fadh2	=	1	fad	+	1	ivcoa	+	1	h
136	1	mb2coa3	+	1	atp	+	1	hco3	>	1	mgcoa	+	1	adp	+	1	h	+	1	phi
137	1	mgcoa	+	1	h2o	=	1	hmgcoa
138	1	atp	+	1	hco3	+	1	ppcoa	=	1	adp	+	1	h	+	1	mmcoa_S	+	1	phi
139	1	mmcoa_R	=	1	mmcoa_S
140	1	h2o	+	1	o2	+	1	sarcs	>	1	glx	+	1	h2o2	+	1	mea
141	1	izp4	+	1	h2o	>	1	forglu
142	1	gdbtal	+	1	h2o	+	1	nad	>	1	gubut	+	2	h	+	1	nadh
143	1	a4but	+	1	akg	=	1	glu_L	+	1	sucsal
144	1	abutn4	+	1	h2o	+	1	nad	>	1	a4but	+	2	h	+	1	nadh
145	1	arg_L	+	1	h2o	=	1	orn_L	+	1	urea
146	1	gpa	+	1	h2o	=	1	ala_B	+	1	urea
147	1	asn_L	+	1	h2o	>	1	asp_L	+	1	nh4
148	1	asp_L	>	1	fum	+	1	nh4
149	1	ala_D	+	1	h2o	+	1	o2	>	1	h2o2	+	1	nh4	+	1	pyr
150	1	glu5sa	+	1	h2o	+	1	nad	>	1	glu_L	+	2	h	+	1	nadh
151	1	agm	+	1	h2o	>	1	cbmps	+	1	nh4
152	1	arg_L	+	1	h2o	>	1	citr_L	+	1	nh4
153	1	cbmps	+	2	h	+	1	h2o	=	1	co2	+	1	nh4	+	1	ptrc
154	1	gubut	+	1	h2o	>	1	a4but	+	1	urea
155	1	abutn4	=	1	pyrr	+	1	h2o
156	1	akg	+	1	ptrc	=	1	abutn4	+	1	glu_L
157	1	pyr	+	1	ptrc	=	1	abutn4	+	1	ala_L
158	1	fumacac	+	1	h2o	>	1	acac	+	1	fum	+	1	h
159	1	hgentis	+	1	o2	>	1	mlacac	+	1	h
160	1	mlacac	=	1	fumacac
161	1	coa	+	1	oxadpcoa	=	1	accoa	+	1	succoa
162	1	h	+	1	muc	=	1	d5o2a
163	1	d5o2a	=	1	o45dhf2ac
164	1	cmuc	+	1	h	=	1	c25dho
165	1	c25dho	+	1	h	>	1	o45dhf2ac	+	1	co2
166	1	o45dhf2ac	+	1	h2o	>	1	oxadp	+	1	h
167	1	dhbz	+	1	o2	>	1	cmuc	+	2	h
168	1	h4bz	+	1	nadph	+	1	h	+	1	o2	>	1	dhbz	+	1	h2o	+	1	nadp
169	1	akg	+	1	ile_L	=	1	mop3	+	1	glu_L
170	1	acac	+	1	atp	+	1	coa	>	1	aacoa	+	1	amp	+	1	ppi
171	1	hbut_R	+	1	nad	=	1	acac	+	1	h	+	1	nadh
172	1	frmd	+	1	h2o	>	1	form	+	1	nh4
173	1	h2o	+	1	o2	+	1	sarcs	>	1	fald	+	1	gly	+	1	h2o2
174	1	oxadp	+	1	succoa	=	1	oxadpcoa	+	1	succ
175	1	ser_D	>	1	nh4	+	1	pyr
176	1	forglu	+	1	h2o	=	1	frmd	+	1	glu_L
177	1	forglu	+	1	h2o	=	1	Nforglu	+	1	nh4
178	1	h	+	1	hpyr	+	1	nadh	=	1	glyc_R	+	1	nad
179	1	gly	+	1	nad	+	1	thf	>	1	co2	+	1	mlthf	+	1	nadh	+	1	nh4
180	1	maacoa	+	1	coa	=	1	accoa	+	1	ppcoa
181	1	mbcoa	+	1	fad	=	1	mb2coa2	+	1	fadh2
182	2	mbcoa	+	1	o2	>	2	mb2coa2	+	2	h2o
183	1	mb2coa2	+	1	h2o	=	1	hmbcoa
184	1	hmbcoa	+	1	nad	=	1	maacoa	+	1	h	+	1	nadh
185	1	hbACP	=	1	beACP	+	1	h2o
186	1	mmcoa_R	=	1	succoa
187	1	akg	+	1	damval	=	1	glu_L	+	1	glusa
188	1	btcoa	+	1	fad	=	1	butd2coa	+	1	fadh2
189	2	h2o	+	1	nad	+	1	pprdn	>	1	damval	+	1	nadh	+	1	h
190	1	btcoa	+	1	fad	+	1	h2o	+	1	nad	>	1	aacoa	+	1	fadh2	+	3	h	+	1	nadh
191	1	glusa	+	1	h2o	+	1	nadp	>	1	glutar	+	2	h	+	1	nadph
192	1	atp	+	1	coa	+	1	glutar	>	1	adp	+	1	glutcoa	+	1	phi
193	1	mbutdhla2	+	1	coa	=	1	mbcoa	+	1	dhlam
194	1	mbutdhla3	+	1	coa	=	1	dhlam	+	1	ivcoa
195	1	form	+	1	nad	=	1	co2	+	1	nadh
196	1	fthf	+	1	h2o	>	1	form	+	1	h	+	1	thf
197	1	h2o	+	1	methf	=	1	fthf	+	1	h
198	1	mlthf	+	1	nadp	=	1	methf	+	1	nadph
199	1	h	+	1	mlthf	+	1	nadh	=	1	m5thfol	+	1	nad
200	1	form	+	3	h	+	1	ubq8	>	1	co2	+	1	ubq8h2	+	2	h_ext
201	1	hpp	+	1	o2	>	1	co2	+	1	hgentis
202	1	dhlam	+	1	nad	=	1	h	+	1	lpam	+	1	nadh
203	1	ser_L	+	1	thf	=	1	gly	+	1	h2o	+	1	mlthf
204	1	dampp	+	1	h2o	+	1	o2	>	1	ampa	+	1	h2o2	+	1	nh4	+	1	h
205	1	gly	+	1	h2o	+	1	o2	>	1	glx	+	1	h2o2	+	1	nh4
206	1	h	+	1	lys_L	>	1	dap	+	1	co2
207	1	fad	+	1	glutcoa	+	2	h	>	1	butd2coa	+	1	co2	+	1	fadh2
208	1	fald	+	1	h2o	+	1	nad	=	1	form	+	2	h	+	1	nadh
209	1	coa	+	1	thr_L	=	1	accoa	+	1	gly	+	1	h2
210	1	hmp	+	1	nad	>	1	mop2	+	1	h	+	1	nadh
211	1	mop3	+	1	h	+	1	lpam	>	1	mbutdhla2	+	1	co2
212	1	mop4	+	1	h	+	1	lpam	>	1	mbutdhla3	+	1	co2
213	1	acac	+	1	succoa	=	1	aacoa	+	1	succ
214	1	mop2	+	1	coa	+	1	nad	=	1	co2	+	1	nadh	+	1	ppcoa	+	1	h
215	1	coa	+	1	msa	+	1	nad	=	1	accoa	+	1	co2	+	1	nadh
216	1	akg	+	1	leu_L	=	1	mop4	+	1	glu_L
217	1	ala_L	+	1	atp	+	1	trnaala	>	1	alatrna	+	1	amp	+	1	ppi
218	1	asp_L	+	1	atp	+	1	trnaasp	>	1	amp	+	1	asptrna	+	1	ppi
219	1	atp	+	1	his_L	+	1	trnahis	>	1	amp	+	1	histrna	+	1	ppi
220	1	atp	+	1	met_L	+	1	trnamet	=	1	amp	+	1	mettrna	+	1	ppi
221	1	atp	+	1	trnatyr	+	1	tyr_L	>	1	amp	+	1	ppi	+	1	tyrtrna
222	1	arg_L	+	1	atp	+	1	trnaarg	=	1	amp	+	1	argtrna	+	1	ppi
223	1	atp	+	1	pro_L	+	1	trnapro	>	1	amp	+	1	ppi	+	1	protrna
224	1	atp	+	1	cys_L	+	1	trnacys	>	1	amp	+	1	cystrna	+	1	ppi
225	1	atp	+	1	gly	+	1	trnagly	>	1	amp	+	1	glytrna	+	1	ppi
226	1	atp	+	1	ser_L	+	1	trnaser	>	1	amp	+	1	ppi	+	1	sertrna
227	1	atp	+	1	thr_L	+	1	trnathr	>	1	amp	+	1	ppi	+	1	thrtrna
228	1	atp	+	1	lys_L	+	1	trnalys	>	1	amp	+	1	lystrna	+	1	ppi
229	1	atp	+	1	phe_L	+	1	trnaphe	>	1	amp	+	1	phetrna	+	1	ppi
230	1	atp	+	1	glu_L	+	1	trnaglu	>	1	amp	+	1	glutrna	+	1	ppi
231	1	atp	+	1	trnatrp	+	1	trp_L	>	1	amp	+	1	ppi	+	1	trptrna
232	1	atp	+	1	ile_L	+	1	trnaile	>	1	amp	+	1	iletrna	+	1	ppi
233	1	atp	+	1	leu_L	+	1	trnaleu	>	1	amp	+	1	leutrna	+	1	ppi
234	1	atp	+	1	trnaval	+	1	val_L	>	1	amp	+	1	ppi	+	1	valtrna
235	1	atp	+	1	ser_L	+	1	trnasec	>	1	amp	+	1	ppi	+	1	sectrna
236	1	pep	+	1	skm5p	=	1	psme	+	1	phi
237	1	dhsk	+	1	h	+	1	nadph	=	1	nadp	+	1	skm
238	1	atp	+	1	skm	=	1	adp	+	1	skm5p
239	1	anth	+	1	nadph	+	1	o2	+	3	h	>	1	catechol	+	1	nh4	+	1	nadp	+	1	co2
240	1	anth	+	1	nadph	+	2	h	+	1	o2	>	1	nh4	+	1	dhb	+	1	nadp
241	1	hphac4	+	1	fadh2	+	1	o2	>	1	dhpha	+	1	h2o	+	1	fad	+	1	h
242	1	c5m2hms	+	1	h2o	+	1	nad	=	1	c5m2hm	+	1	h	+	1	nadh
243	1	bz	+	1	h	+	1	nadh	+	1	o2	>	1	bencisdiol	+	1	nad
244	1	benz	+	1	h	=	1	bzal	+	1	co2
245	1	catechol	+	1	o2	>	1	muc	+	2	h
246	1	dhpha	+	1	o2	>	1	c5m2hms	+	1	h
247	1	bzal	+	1	nadp	+	1	h2o	>	1	bz	+	1	nadph	+	2	h
248	1	bencisdiol	+	1	nad	=	1	catechol	+	1	co2	+	1	nadh
249	1	hpglo	=	1	hbzah	+	1	co2
250	0.05	m5thfol	+	0.0042	PA_LPS_A	+	0.0042	PA_LPS_B	+	5e-05	accoa	+	0.488	ala_L	+	0.001	amp	+	0.281	arg_L	+	0.229	asn_L	+	0.229	asp_L	+	45.7318	atp	+	0.000106	cdlp_PA	+	6e-06	coa	+	0.126	ctp	+	0.087	cys_L	+	0.0247	datp	+	0.0254	dctp	+	0.0254
251	45.5608	adp	+	45.5603	h	+	45.5628	phi	+	0.7302	ppi	>	1	Biomass
252	1	s7p	=	1	gmh7p
253	1	gdpmanur	=	1	gdp	+	1	mannuronan	+	1	h
254	1	mannuronan	=	1	algn
255	1	h2o	+	2	nad	+	1	udpg	=	3	h	+	2	nadh	+	1	udpglcur
256	1	udpg	=	1	udpgal
257	1	atp	+	1	tag6p_D	=	1	adp	+	1	h	+	1	tagdp_D
258	1	pglyc	+	1	h2o	>	1	glyclt	+	1	phi
259	1	cellb	+	1	h2o	>	2	glc_D
260	1	glc_D	+	1	ubq8	>	1	g15lac	+	1	ubq8h2
261	1	dglcn	+	1	nad	>	1	ddgc	+	1	h	+	1	nadh
262	1	glc_D_ext	+	1	nadp	=	1	g15lac_ext	+	1	h	+	1	nadph
263	1	gal1p	+	1	udpg	=	1	g1p	+	1	udpgal
264	1	g15lac	+	1	h2o	>	1	glcn_D	+	1	h
265	1	dglcn	+	1	nad	>	1	h	+	1	nadh	+	1	ddgc
266	1	g14lac	+	1	h2o	>	1	guo	+	1	h
267	1	h3opp	+	1	nadh	+	1	h	=	1	glyc_R	+	1	nad
268	1	glyclt	+	1	ubq8	=	1	glx	+	1	ubq8h2
269	2	glx	+	1	h	=	1	h3opp	+	1	co2
270	1	alaala	+	1	atp	+	1	ugmd	>	1	adp	+	1	h	+	1	phi	+	1	ugmda
271	1	acgam6p	+	1	h2o	=	1	ac	+	1	gam6p
272	1	man6p	=	1	f6p
273	1	frdp	+	8	ipdp	=	8	ppi	+	1	udcpdp
274	1	acmama	+	1	h2o	=	1	acmam	+	1	ala_L
275	1	dgr	+	1	atp	>	1	dag3p	+	1	adp	+	1	h
276	1	udcpp	+	1	ugmda	>	1	uagmda	+	1	ump
277	1	dap_M	+	1	atp	+	1	uamag	>	1	adp	+	1	h	+	1	phi	+	1	ugmd
278	1	gdp	+	1	man1p	=	1	gdpman	+	1	phi
279	2	ala_D	+	1	atp	>	1	adp	+	1	alaala	+	1	h	+	1	phi
280	1	accoa	+	1	gam1p	=	1	acgam1p	+	1	coa
281	1	f6p	+	1	gln_L	=	1	gam6p	+	1	glu_L
282	1	glu_L	=	1	glu_D
283	1	gam6p	=	1	gam1p
284	1	uaagmda	+	1	duam26	>	1	peptido_EC	+	1	udcpdp
285	1	pep	+	1	uacgam	=	1	phi	+	1	uaccg
286	1	acgam1p	+	1	utp	=	1	ppi	+	1	uacgam
287	1	uacgam	+	1	uagmda	=	1	uaagmda	+	1	udp
288	1	atp	+	1	glu_D	+	1	uama	>	1	adp	+	1	h	+	1	phi	+	1	uamag
289	1	ala_L	+	1	atp	+	1	uamr	>	1	adp	+	1	h	+	1	phi	+	1	uama
290	1	h	+	1	nadph	+	1	uaccg	=	1	nadp	+	1	uamr
291	1	h2o	+	1	udcpdp	=	1	phi	+	1	udcpp
292	1	atp	+	1	udcp	>	1	adp	+	1	udcpp	+	1	h
293	1	dttp	+	1	g1p	=	1	dtdpglc	+	1	ppi
294	1	gdpman	=	1	gdpddm	+	1	h2o
295	1	gdpddm	+	1	h	+	1	nadph	=	1	gdpdr	+	1	nadp
296	1	dtdpddg	=	1	dtdpddm
297	1	alaala	+	1	atp	+	1	ugml	>	1	adp	+	1	h	+	1	phi	+	1	ugmlda
298	1	dtdpglc	>	1	dtdpddg	+	1	h2o
299	1	glu_D_ext	+	1	h_ext	>	1	glu_D	+	1	h
300	1	adphep_D	=	1	adphep_L
301	1	ctp	+	1	kdo	>	1	ckdo	+	1	ppi
302	1	uacfuc	+	1	udcpp	>	1	udcppf	+	1	ump
303	1	uacgam	+	1	udcpp	>	1	glcnacppund	+	1	ump
304	1	atp	+	1	gmh1p	+	1	h	=	1	adphep_D	+	1	ppi
305	1	atp	+	1	gmh7p	=	1	adp	+	1	gmh17bp	+	1	h
306	1	gmh17bp	+	1	h2o	>	1	gmh1p	+	1	phi
307	1	h2o	+	1	kdo8p	>	1	kdo	+	1	phi
308	1	ara5p	+	1	h2o	+	1	pep	=	1	kdo8p	+	1	phi
309	1	uacman2NAcA	+	1	udcppf	>	1	udcppfm	+	1	ump
310	1	uacman2NAc3NAcA	+	1	udcppfm	>	1	udcppfmm	+	1	ump
311	1	PA_KDO2lipidA	+	1	adphep_L	>	1	PA_core1_lipidA	+	1	adp	+	1	h
312	1	PA_core1_lipidA	+	1	adphep_L	>	1	PA_core2_lipidA	+	1	adp	+	1	h
313	1	PA_core2_lipidA	+	1	udpgal	>	1	PA_core3_lipidA	+	1	udp	+	1	h
314	1	PA_core3_lipidA	+	3	udpg	>	1	PA_core4_lipidA	+	3	udp	+	3	h
315	1	PA_core4_lipidA	+	2	dtdp6dm	>	1	PA_core5_lipidA	+	2	dtdp	+	2	h
316	1	PA_core5_lipidA	+	1	udpg	>	1	PA_core6_lipidA	+	1	udp	+	1	h
317	1	PA_core6_lipidA	+	1	atp	>	1	PA_core7_lipidA	+	1	adp	+	1	h
318	1	PA_core7_lipidA	+	1	ala_L	+	1	cbp	>	1	PA_core_lipidA	+	1	h2o	+	1	phi
319	1	kdo2lipid4	+	1	ddcaACP	>	1	ACP	+	1	PA_lipidA
320	1	PA_lipidX	+	1	PA_u23ga	>	1	PA_lipidAds	+	1	udp	+	1	h
321	1	PA_core_lipidA	+	1	rha4glcnacppund	>	1	PA_LPS_A	+	1	udcpdp
322	1	PA_core_lipidA	+	1	udcppfmm	>	1	PA_LPS_B	+	1	udcpdp
323	1	PA_lipidA	+	1	ckdo	>	1	PA_KDOlipidA	+	1	cmp	+	1	h
324	1	PA_KDOlipidA	+	1	ckdo	>	1	PA_KDO2lipidA	+	1	cmp	+	1	h
325	1	PA_lipidAds	+	1	atp	>	1	PA_lipidA	+	1	adp	+	1	h
326	1	htdACP	+	1	PA_u3hga	>	1	ACP	+	1	PA_u23ga	+	1	h
327	1	htdACP	+	1	uacgam	=	1	ACP	+	1	PA_u3aga
328	1	PA_u3aga	+	1	h2o	>	1	PA_u3hga	+	1	ac
329	1	PA_u23ga	+	1	h2o	>	1	PA_lipidX	+	2	h	+	1	ump
330	1	gdpdr	+	1	glcnacppund	>	1	rha1glcnacppund	+	1	ump
331	2	gdpdr	+	1	rha1glcnacppund	>	2	gmp	+	1	rha3glcnacppund
332	1	gdpdr	+	1	rha3glcnacppund	>	1	gmp	+	1	rha4glcnacppund
333	1	dtdpddm	+	1	h	+	1	nadph	=	1	dtdp6dm	+	1	nadp
334	1	uacman2NAc3NA	>	1	uacman2NAcA
335	1	uacman3N	>	1	uacman2NAc3NA	+	1	h
336	1	uacgam	+	2	nad	+	1	h2o	>	1	uaadg	+	3	h	+	2	nadh
337	1	nh4	+	1	uacmam	>	1	uacman3N
338	1	UDPGlcNAc3NA	+	1	akg	>	1	glu_L	+	1	UDPGlcNAcA
339	1	acACP	+	1	uacman2NAc3NA	>	1	ACP	+	1	uacman2NAc3NAcA
340	1	accoa	+	1	UDPGlcNAc3NA	>	1	coa	+	1	h	+	1	UDPGlcNAc3NAcA
341	1	uacgam	=	1	uacmam
342	1	uacgam	=	1	uacgala
343	1	man6p	=	1	man1p
344	1	ala_D_ext	+	1	h_ext	=	1	ala_D	+	1	h
345	1	ru5p_D	=	1	ara5p
346	1	atp	+	1	f1p	>	1	adp	+	1	fdp	+	1	h
347	1	atp	+	1	glcn_D	=	1	p6glucn	+	1	adp	+	1	h
348	1	mnl1p	+	1	nad	=	1	f6p	+	1	h	+	1	nadh
349	1	atp	+	1	rib_D	>	1	adp	+	1	r5p	+	1	h
350	1	atp	+	1	xylu_D	=	1	adp	+	1	xu5p_D	+	1	h
351	1	accoa	+	1	glx	+	1	h2o	>	1	coa	+	1	h	+	1	mal_L
352	1	mal_L	+	1	nad	>	1	co2	+	1	nadh	+	1	pyr
353	1	mal_L	+	1	nadp	>	1	co2	+	1	nadph	+	1	pyr
354	1	atp	+	1	oaa	=	1	adp	+	1	co2	+	1	pep
355	1	hco3	+	1	pep	>	1	oaa	+	1	phi
356	1	malt	=	1	tre
357	1	p6glucn	>	1	ddg6p	+	1	h2o
358	1	g15lac_ext	+	1	h2o	>	1	glcn_D_ext	+	1	h
359	1	h2o	+	1	tre	>	2	glc_D
360	1	d2hglcn	+	1	atp	=	1	p62dglcn	+	1	adp	+	1	h
361	1	cit	=	1	icit
362	1	akg	+	1	coa	+	1	nad	=	1	co2	+	1	nadh	+	1	succoa
363	1	accoa	+	1	h2o	+	1	oaa	>	1	cit	+	1	coa	+	1	h
364	1	fum	+	1	h2o	=	1	mal_L
365	1	icit	+	1	nadp	=	1	akg	+	1	co2	+	1	nadph
366	1	mal_L	+	1	ubq8	>	1	oaa	+	1	ubq8h2
367	1	atp	+	1	fru	>	1	adp	+	1	f6p	+	1	h
368	1	mnl	+	1	nad	=	1	fru	+	1	h	+	1	nadh
369	1	p6g15lac	+	1	h2o	>	1	p6glucn	+	1	h
370	1	atp	+	1	g1p	+	1	h	>	1	adpglc	+	1	ppi
371	1	g2p	=	1	h2o	+	1	pep
372	1	fdp	=	1	dhap	+	1	g3p
373	1	fdp	+	1	h2o	>	1	f6p	+	1	phi
374	1	g6p	=	1	g6p_B
375	1	g6p_B	=	1	f6p_B
376	1	g3p	+	1	nad	+	1	phi	=	1	dpg	+	1	nadh	+	1	h
377	1	g3p	+	1	h2o	+	1	nadp	>	1	pg3	+	2	h	+	1	nadph
378	1	glycogen	+	1	phi	>	1	g1p
379	1	adpglc	+	1	man	=	1	glycogen	+	1	adp	+	1	h
380	1	atp	+	1	glc_D	=	1	adp	+	1	g6p_B
381	1	atp	+	1	glc_D	=	1	adp	+	1	g6p
382	1	mal_L	+	1	nad	=	1	h	+	1	nadh	+	1	oaa
383	1	coa	+	1	nad	+	1	pyr	=	1	accoa	+	1	co2	+	1	nadh
384	1	g6p	=	1	f6p
385	1	dpg	+	1	adp	=	1	pg3	+	1	atp
386	1	pg3	=	1	g2p
387	1	g1p	=	1	g6p
388	1	atp	+	1	h2o	+	1	pyr	=	1	amp	+	2	h	+	1	pep	+	1	phi
389	1	adp	+	1	pep	=	1	atp	+	1	pyr
390	1	dhap	=	1	g3p
391	1	icit	=	1	glx	+	1	succ
392	1	p62dglcn	+	1	h	+	1	nadph	=	1	p6glucn	+	1	nadp
393	1	ddg6p	=	1	g3p	+	1	pyr
394	1	g6p	+	1	nadp	=	1	p6g15lac	+	1	h	+	1	nadph
395	1	p6glucn	+	1	nadp	=	1	co2	+	1	nadph	+	1	ru5p_D	+	1	h
396	1	ru5p_D	=	1	xu5p_D
397	1	r5p	=	1	ru5p_D
398	1	g3p	+	1	s7p	=	1	e4p	+	1	f6p
399	1	r5p	+	1	xu5p_D	=	1	g3p	+	1	s7p
400	1	e4p	+	1	xu5p_D	=	1	f6p	+	1	g3p
401	1	atp	+	1	hco3	+	1	pyr	>	1	adp	+	1	h	+	1	oaa	+	1	phi
402	1	co2	+	1	h2o	=	1	h	+	1	hco3
403	1	ubq9	+	1	fum	=	1	ubq8	+	1	succ
404	1	atp	+	1	coa	+	1	succ	=	1	adp	+	1	phi	+	1	succoa
405	1	oaa	+	1	h	>	1	co2	+	1	pyr
406	1	itaoylcoa	+	1	h2o	=	1	cimlylcoa
407	1	succoa	+	1	itcte	=	1	succ	+	1	itaoylcoa
408	1	cimlylcoa	=	1	pyr	+	1	accoa
409	1	adcoba	+	1	h2o	=	1	ap2ol	+	1	adcobhex
410	1	adcobdam	+	4	atp	+	4	gln_L	+	4	h2o	>	1	adcobhex	+	4	adp	+	4	glu_L	+	4	h	+	4	phi
411	1	atp	+	1	cobalt2	+	1	hgbam	+	1	h2o	>	1	adp	+	1	co2dam	+	3	h	+	1	phi
412	2	atp	+	2	gln_L	+	2	h2o	+	1	hgbyr	>	2	adp	+	2	glu_L	+	2	h	+	1	hgbam	+	2	phi
413	1	dmbzid	+	1	nicrnt	=	1	par56dmbzm	+	1	h	+	1	nac
414	1	amet	+	1	pre4	>	1	ahcys	+	1	h	+	1	pre5
415	1	amet	+	1	pre3b	>	1	ahcys	+	2	h	+	1	pre4
416	1	amet	+	1	shcl	>	1	ahcys	+	1	pre3a
417	1	h	+	1	nadph	+	1	pre6a	=	1	nadp	+	1	pre6b
418	2	amet	+	1	pre6b	=	2	ahcys	+	1	co2	+	1	h	+	1	pre8
419	1	h	+	1	pre8	>	1	hgbyr
420	1	apoACP	+	1	coa	=	1	ACP	+	1	pap	+	1	h
421	1	atp	+	1	cbi	=	1	adcoba	+	1	pppi
422	1	atp	+	1	pnto_R	=	1	ppan4	+	1	adp
423	1	atp	+	1	co1dam	>	1	adcobdam	+	1	pppi
424	1	atp	+	1	coa	+	1	sucbz	>	1	amp	+	1	ppi	+	1	sbzcoa
425	1	h	+	1	nadh	+	1	o2	+	1	pre3a	=	1	h2o	+	1	nad	+	1	pre3b
426	1	ahdt	>	1	py5678thp	+	1	pppi
427	1	atp	+	1	glu_L	+	1	thf	>	1	adp	+	1	phi	+	1	thfglu
428	1	a87onn	+	1	amet	=	1	amob	+	1	dann
429	1	ala_L	+	1	h	+	1	pmcoa	=	1	a87onn	+	1	co2	+	1	coa
430	1	atp	+	1	btn	+	1	h	>	1	btamp	+	1	ppi
431	1	dtbt	+	1	ssc	+	2	amet	+	2	rfdxn	>	2	met_L	+	2	ofdxn	+	2	d5oxa	+	1	btn	+	1	unsc
432	1	atp	+	1	co2	+	1	dann	>	1	adp	+	1	dtbt	+	3	h	+	1	phi
433	1	pre5	+	1	amet	+	1	h2o	=	1	pre6a	+	1	ahcys	+	1	ac	+	2	h
434	1	asp_L	+	1	h	=	1	ala_B	+	1	co2
435	1	atp	+	1	dpcoa	=	1	adp	+	1	coa	+	1	h
436	1	dhp	+	1	h	+	1	nadph	=	1	nadp	+	1	pant_R
437	1	mob	+	1	h2o	+	1	mlthf	=	1	dhp	+	1	thf
438	1	ppcys4	+	1	h	=	1	co2	+	1	pan4p
439	1	ppan4	+	1	ctp	+	1	cys_L	>	1	ppcys4	+	1	cmp	+	1	ppi	+	1	h
440	1	atp	+	1	pan4p	+	1	h	=	1	dpcoa	+	1	ppi
441	1	g3p	+	1	h	+	1	pyr	=	1	co2	+	1	dxyl5p
442	1	atp	+	1	gtp	=	1	amp	+	1	gdptp
443	1	p4c2me	=	1	mecdp	+	1	cmp
444	1	me4p	+	1	ctp	=	1	c2me	+	1	ppi
445	1	dhb	+	1	atp	+	1	h	=	1	dhba	+	1	ppi
446	3	dhba	+	3	ser_L	+	6	atp	>	6	amp	+	1	enter	+	3	h	+	6	ppi
447	1	ahdt	+	1	h2o	>	1	dhnpt	+	1	phi
448	1	adcho	=	1	abz4	+	1	h	+	1	pyr
449	1	chor	+	1	gln_L	=	1	adcho	+	1	glu_L
450	1	dhf	+	1	h	+	1	nadph	=	1	nadp	+	1	thf
451	1	atp	+	1	dhpt	+	1	glu_L	>	1	adp	+	1	dhf	+	1	h	+	1	phi
452	1	dhnpt	>	1	ahhmp	+	1	gcald
453	1	ahhmd	+	1	abz4	=	1	dhpt	+	1	ppi
454	1	gtp	+	1	h2o	=	1	ahdt	+	1	form	+	1	h
455	1	ahhmp	+	1	atp	=	1	ahhmd	+	1	amp
456	1	atp	+	1	cys_L	+	1	glu_L	>	1	adp	+	1	glucys	+	1	h	+	1	phi
457	1	gthox	+	1	h	+	1	nadph	=	2	gthrd	+	1	nadp
458	1	atp	+	1	glucys	+	1	gly	=	1	adp	+	1	gthrd	+	1	h	+	1	phi
459	1	dmpp	+	1	ipdp	=	1	grdp	+	1	ppi
460	1	grdp	+	1	ipdp	>	1	frdp	+	1	ppi
461	1	frdp	+	5	ipdp	=	1	octdp	+	5	ppi
462	1	asp_L	+	1	o2	>	1	h	+	1	h2o2	+	1	iasp
463	1	atp	+	1	nad	=	1	adp	+	1	nadp
464	1	atp	+	1	dnad	+	1	nh4	=	1	amp	+	1	nad	+	1	ppi	+	1	h
465	1	nac	+	1	prpp	+	1	atp	+	1	h2o	>	1	nicrnt	+	1	ppi	+	1	adp	+	1	phi
466	1	atp	+	1	nmn	=	1	nad	+	1	ppi
467	1	atp	+	1	nicrnt	=	1	dnad	+	1	ppi
468	2	h	+	1	prpp	+	1	quln	=	1	co2	+	1	nicrnt	+	1	ppi
469	1	nad	+	1	h2o	>	1	nmn	+	1	amp	+	1	h
470	1	dhap	+	1	iasp	=	2	h2o	+	1	phi	+	1	quln
471	1	atp	+	1	dnad	+	1	gln_L	+	1	h2o	>	1	amp	+	1	glu_L	+	1	nad	+	1	ppi	+	1	h
472	3	o2	+	1	pppg9	>	3	h2o2	+	1	ppp9
473	1	nad	+	1	shcl	=	1	h	+	1	nadh	+	1	srch
474	1	fe2	+	1	srch	=	2	h	+	1	sheme
475	1	h2o	+	1	phthr	>	1	hthr4	+	1	phi	+	1	h
476	1	glu_L	+	1	pydx5p	=	1	akg	+	1	pyam5p
477	1	ala_L	+	1	pydx5p	=	1	pyam5p	+	1	pyr
478	1	e4p	+	1	h2o	+	1	nad	=	1	per4	+	2	h	+	1	nadh
479	1	glu_L	+	1	ohpb	=	1	akg	+	1	phthr
480	1	h2o	+	1	pdx5p	=	1	phi	+	1	pydxn	+	1	h
481	1	per4	+	1	nad	=	1	h	+	1	nadh	+	1	ohpb
482	1	o2	+	1	pdx5p	>	1	h2o2	+	1	pydx5p
483	1	h2o	+	1	o2	+	1	pyam5p	>	1	h2o2	+	1	nh4	+	1	pydx5p
484	1	atp	+	1	pydam	=	1	adp	+	1	pyam5p	+	1	h
485	1	atp	+	1	pydx	=	1	adp	+	1	pydx5p	+	1	h
486	1	atp	+	1	pydxn	=	1	adp	+	1	pdx5p
487	1	o2	+	1	pydxn	>	1	h2o2	+	1	pydx
488	1	h2o	+	1	o2	+	1	pydam	>	1	h2o2	+	1	pydx	+	1	nh4
489	1	gthrd	+	1	mthgxl	=	1	lgt_S
490	1	h2o	+	1	ichor	=	1	ddhb	+	1	pyr
491	1	dmmq8	+	1	amet	>	1	ahcys	+	1	h	+	1	mqn8
492	1	chor	=	1	ichor
493	1	sbzcoa	+	1	h	=	1	dhna	+	1	h2o
494	1	chor	=	1	h4bz	+	1	pyr
495	1	omhmbl	+	1	amet	=	1	ahcys	+	1	h	+	1	ubq8h2
496	1	h4bz	+	1	octdp	>	1	ophb	+	1	ppi
497	1	ohph	+	1	amet	>	1	omph	+	1	ahcys	+	1	h
498	1	dmq8	+	1	amet	>	1	mq8	+	1	ahcys	+	1	h
499	1	ommbl	+	0.5	o2	>	1	omhmbl
500	1	mmocp6	+	1	o2	>	1	ombzl	+	1	h2o
501	1	ophb	+	1	h	=	1	oph	+	1	co2
502	1	oph	+	0.5	o2	>	1	ohph
503	2	gthrd	+	1	gtdss	>	1	gthox	+	1	gtd
504	1	a65pru	+	2	h	+	1	nadph	=	1	a65prbau	+	1	nadp
505	1	dhpp	+	1	h	+	1	h2o	=	1	a65pru	+	1	nh4
506	1	atp	+	1	fmn	=	1	fad	+	1	ppi
507	1	gtp	+	3	h2o	=	1	dhpp	+	1	form	+	2	h	+	1	ppi
508	1	a65prbau	+	1	h2o	=	1	dr5au	+	1	phi
509	1	dr5au	+	1	db4p	=	1	dmlz	+	2	h2o	+	1	phi	+	1	h
510	2	dmlz	+	1	h	=	1	dr5au	+	1	ribflv
511	1	atp	+	1	ribflv	>	1	adp	+	1	fmn
512	1	r5p	=	1	db4p	+	1	form	+	1	h
513	1	cpppg3	+	2	h	+	1	o2	>	2	co2	+	2	h2o	+	1	pppg9
514	1	fe2	+	1	ppp9	=	2	h	+	1	pheme
515	1	glu1sa	=	1	a4opa
516	1	glutrna	+	1	nadph	+	1	h	=	1	glu1sa	+	1	nadp	+	1	trnaglu
517	1	frdp	+	1	h2o	+	1	pheme	>	1	hemeO	+	1	ppi
518	1	h2o	+	4	ppbng	=	1	hmbil	+	4	nh4
519	2	a4opa	=	1	h	+	2	h2o	+	1	ppbng
520	2	amet	+	1	uppg3	=	2	ahcys	+	1	h	+	1	shcl
521	1	hmbil	>	1	h2o	+	1	uppg3
522	4	h	+	1	uppg3	=	4	co2	+	1	cpppg3
523	1	air	+	1	amet	>	1	form	+	1	co	+	1	met_L	+	1	d5oxa	+	1	ahmmp	+	3	h
524	1	ahmmp	+	1	atp	>	1	ampm	+	1	adp	+	1	h
525	1	atp	+	1	thm	=	1	adp	+	1	thmmp	+	1	h
526	1	atp	+	1	thmmp	=	1	adp	+	1	thmpp
527	1	mahmp	+	1	mpetz4	+	1	h	>	1	ppi	+	1	thmmp
528	1	ampm	+	1	atp	=	1	mahmp	+	1	adp
529	1	mhetz	+	1	atp	=	1	mpetz4	+	1	adp
530	1	gcald_ext	=	1	gcald
531	1	h_ext	+	1	thm_ext	>	1	h	+	1	thm
532	1	dmubq9	+	1	amet	=	1	ahcys	+	1	ubq9
533	1	nad	+	1	phthr	>	1	amopbut_L	+	1	co2	+	1	nadh
534	1	amopbut_L	>	1	ahap	+	1	co2
535	1	ahap	+	1	dxyl5p	>	1	pdx5p	+	1	phi	+	1	h	+	2	h2o
536	1	ala_B	+	1	atp	+	1	pant_R	>	1	amp	+	1	pnto_R	+	1	ppi	+	1	h
537	1	h2o	+	1	pencil	>	1	h	+	1	pencilca
538	1	h2o	+	1	ppi	>	1	h	+	2	phi
539	1	h	+	1	nadph	+	1	ubq8	>	1	nadp	+	1	ubq8h2
540	2	h	+	1	no3	+	1	ubq8h2	>	1	h2o	+	1	no2	+	1	ubq8	+	2	h_ext
541	1	no3	+	1	ubq8h2	>	1	h2o	+	1	no2	+	1	ubq8
542	1	atp	+	1	glyc_R	=	1	pg3	+	1	adp	+	1	h
543	2	h_ext	+	1	nadh	+	1	nadp	=	2	h	+	1	nad	+	1	nadph
544	1	nadh	+	1	nadp	=	1	nad	+	1	nadph
545	1	n2o	+	2	ubq8h2	+	2	h	>	1	h2o	+	1	n2	+	2	ubq8
546	1	eyno	+	1	o2	=	1	acald	+	1	no2
547	4	h	+	3	nadph	+	1	no2	=	2	h2o	+	3	nadp	+	1	nh4
548	1	cynt	+	3	h	+	1	hco3	>	2	co2	+	1	nh4
549	6	focytc	+	8	h	+	1	no2	=	6	ficytc	+	2	h2o	+	1	nh4
550	1	adp	+	4	h_ext	+	1	phi	=	1	atp	+	3	h	+	1	h2o
551	2	focytc	+	2	h	+	1	h2o2	>	2	ficytc	+	2	h2o
552	4	focytc	+	1	o2	+	8	h	>	4	ficytc	+	2	h2o	+	4	h
553	2	ficytc	+	2	h	+	1	ubq8h2	=	2	focytc	+	4	h_ext	+	1	ubq8
554	2.5	h	+	0.5	o2	+	1	ubq8h2	>	2.5	h_ext	+	1	h2o	+	1	ubq8
555	1	fadh2	+	1	ubq8	>	1	fad	+	1	ubq8h2
556	1	h	+	1	nadph	+	1	trdox	=	1	nadp	+	1	trdrd
557	1	h	+	1	nadh	+	1	ubq8	>	1	nad	+	1	ubq8h2
558	2	h	+	2	o2sup	=	1	h2o2	+	1	o2
559	1	h	+	1	nh4oh	=	1	h2o	+	1	nh4
560	1	cyan	+	1	tsul	=	1	h	+	1	so3	+	1	tcynt
561	1	arsna	+	1	gtd	+	1	h	=	1	arsni	+	1	gtdss	+	1	h2o
562	1	atp	+	1	h2o	>	1	adp	+	1	h	+	1	phi
563	2	h2o2	=	2	h2o	+	1	o2
564	1	cynt	+	1	hco3	+	1	h	=	1	carbmt	+	1	co2
565	1	h	+	1	nadph	+	1	ttda10CoA	=	1	nadp	+	1	tda10CoA
566	1	h	+	1	nadph	+	1	ttda8CoA	=	1	nadp	+	1	tda8CoA
567	1	h2o	+	1	t2ecoa	=	1	hacoa
568	1	oxddACP	+	2	h	+	1	nadph	=	1	hddACP3	+	1	nadp
569	1	oxhACP	+	2	h	+	1	nadph	=	1	hhACP	+	1	nadp
570	1	oxocACP	+	2	h	+	1	nadph	=	1	hocACP	+	1	nadp
571	1	acACP	+	1	h	+	1	malACP	>	1	ACP	+	1	actACP	+	1	co2
572	1	beACP	+	1	h	+	1	nadh	=	1	butACP	+	1	nad
573	1	tddACP	+	1	h	+	1	nadh	=	1	ddcaACP	+	1	nad
574	1	tdeACP2	+	1	h	+	1	nadh	=	1	decACP	+	1	nad
575	1	actACP	+	2	h	+	1	nadph	=	1	hbACP	+	1	nadp
576	1	hdeACP3R	=	1	tdeACP2	+	1	h2o
577	1	theACP	+	1	h	+	1	nadh	=	1	hexACP	+	1	nad
578	1	hhACP	>	1	theACP	+	1	h2o
579	1	accoa	+	1	h	+	1	malACP	=	1	actACP	+	1	co2	+	1	coa
580	1	h	+	1	nadh	+	1	tetdeACP	=	1	myrsACP	+	1	nad
581	1	butACP	+	1	h	+	1	malACP	=	1	oxhACP	+	1	ACP	+	1	co2
582	1	h	+	1	hexACP	+	1	malACP	=	1	oxocACP	+	1	ACP	+	1	co2
583	1	h	+	1	malACP	+	1	octACP	>	1	oxdeACP	+	1	ACP	+	1	co2
584	1	decACP	+	1	h	+	1	malACP	>	1	oxddACP	+	1	ACP	+	1	co2
585	1	ddcaACP	+	1	h	+	1	malACP	>	1	oxtdACP	+	1	ACP	+	1	co2
586	1	ddcaACP	+	0.5	o2	>	1	hddACP2
587	1	myrsACP	+	0.5	o2	>	1	hmyrsACP
588	1	hocACP	=	1	toceACP	+	1	h2o
589	1	htdACP	=	1	h2o	+	1	tetdeACP
590	1	palmACP	+	1	h2o	>	1	hdca	+	1	ACP	+	1	h
591	1	ps_PA	+	1	h	>	1	co2	+	1	pe_PA
592	1	glyc3p	+	1	hdeACP	=	1	ACP	+	1	hdecoylg3p
593	1	glyc3p	+	1	odecoylACP	=	1	ACP	+	1	odecoylg3p
594	1	glyc3p	+	1	fa12coa	=	1	coa	+	1	ais17oylg3p
595	1	glyc3p	+	1	fa4coa	=	1	coa	+	1	ais15oylg3p
596	1	glyc3p	+	1	ddcaACP	=	1	ACP	+	1	dodecoylg3p
597	1	glyc3p	+	1	myrsACP	=	1	ACP	+	1	tetdecoylg3p
598	1	glyc3p	+	1	tetdeACP	=	1	ACP	+	1	tetdecenoylg3p
599	1	glyc3p	+	1	pmtcoa	=	1	ACP	+	1	hexdecoylg3p
600	1	glyc3p	+	1	ocdACP	=	1	ACP	+	1	octdecoylg3p
601	1	glyc3p	+	1	fa11coa	=	1	coa	+	1	is17oylg3p
602	1	glyc3p	+	1	fa6coa	=	1	coa	+	1	is16oylg3p
603	1	glyc3p	+	1	fa3coa	=	1	coa	+	1	is15oylg3p
604	1	glyc3p	+	1	fa1coa	=	1	coa	+	1	is14oylg3p
605	1	glyc3p	+	1	tdcoa	=	1	coa	+	1	tetdecoylg3p
606	1	glyc3p	+	1	pmtcoa	=	1	coa	+	1	hexdecoylg3p
607	1	glyc3p	+	1	strcoa	=	1	coa	+	1	octdecoylg3p
608	1	glyald	+	1	h	+	1	nadh	=	1	glyc	+	1	nad
609	1	dhap	+	1	h	+	1	nadph	=	1	glyc3p	+	1	nadp
610	1	atp	+	1	glyc	=	1	adp	+	1	glyc3p
611	1	etha	=	1	acald	+	1	nh4
612	1	oxdeACP	+	1	h	+	1	nadph	=	1	hdeACP	+	1	nadp
613	1	oxtdACP	+	1	h	+	1	nadph	=	1	htdACP	+	1	nadp
614	2	accoa	=	1	aacoa	+	1	coa
615	1	h	+	1	hdeACP	+	1	nadh	=	1	nad	+	1	palmACP
616	1	hpaACP	=	1	h2o	+	1	hdeACP
617	1	oxhdACP	+	2	h	+	1	nadph	=	1	hpaACP	+	1	nadp
618	1	hocdacp	=	1	tocdACP	+	1	h2o
619	1	oxocdacp	+	1	h	+	1	nadph	=	1	hocdacp	+	1	nadp
620	1	h	+	1	malACP	+	1	myrsACP	=	1	oxhdACP	+	1	ACP	+	1	co2
621	1	h	+	1	malACP	+	1	palmACP	>	1	oxocdacp	+	1	ACP	+	1	co2
622	1	tocdACP	+	1	h	+	1	nadh	>	1	nad	+	1	ocdACP
623	1	toceACP	+	1	h	+	1	nadh	>	1	nad	+	1	octACP
624	1	atp	+	1	coa	+	1	myrt_ext	+	1	h_ext	=	1	amp	+	1	ppi	+	1	tdcoa
625	1	atp	+	1	coa	+	1	hdca_ext	+	1	h	=	1	amp	+	1	pmtcoa	+	1	ppi
626	1	pmtcoa	+	1	h2o	>	1	hdca	+	1	coa	+	1	h
627	1	hacoa	=	1	t2ecoa	+	1	h2o
628	1	hddACP3	=	1	tddACP	+	1	h2o
629	1	glyc3p	+	1	ubq9	=	1	dhap	+	1	dmubq9
630	1	cxvcxp	+	1	h	=	1	hhpp	+	1	co2
631	1	accoa	+	1	atp	+	1	hco3	>	1	adp	+	1	h	+	1	malcoa	+	1	phi
632	1	cdpdag_PA	+	1	ser_L	=	1	cmp	+	1	h	+	1	ps_PA
633	2	pg_PA	=	1	cdlp_PA	+	1	glyc
634	1	h	+	1	malACP	+	1	acACP	>	1	actACP	+	1	co2
635	1	ACP	+	1	malcoa	>	1	coa	+	1	malACP
636	1	glyc3p	+	1	ubq8	=	1	dhap	+	1	ubq8h2
637	0.51	tocdACP	+	0.5	glyc3p	+	0.13	hdeACP	+	0.03	ocdACP	+	0.33	palmACP	>	0.01	dag3p	+	1	ACP
638	1	cdpdag_PA	+	1	glyc3p	=	1	cmp	+	1	h	+	1	pglyp_PA
639	1	cdpdag_PA	+	1	pg_PA	>	1	cdlp_PA	+	1	cmp	+	1	h
640	1	h2o	+	1	pglyp_PA	>	1	pg_PA	+	1	phi
641	1	dag3p	+	1	ctp	+	1	h	>	1	cdpdag_PA	+	1	ppi
642	1	g3pc	+	1	h2o	>	1	chol	+	1	glyc3p	+	1	h
643	1	g3pe	+	1	h2o	>	1	etha	+	1	glyc3p
644	1	fad	+	1	decoylcoa	+	1	h	>	1	fadh2	+	1	tdec2ecoa
645	1	fad	+	1	dodecaylcoa	+	1	h	>	1	fadh2	+	1	tdodececoa
646	1	fad	+	1	pmtcoa	+	1	h	=	1	fadh2	+	1	thexdec3ecoa
647	1	fad	+	1	octaylcoa	+	1	h	=	1	fadh2	+	1	toc2ecoa
648	1	fad	+	1	tdcoa	+	1	h	=	1	fadh2	+	1	tdecoa
649	1	fad	+	1	hexaylcoa	=	1	fadh2	+	1	hex2ecoa
650	1	butd2coa	+	1	fadh2	=	1	btcoa	+	1	fad
651	1	btd_RR	+	1	nad	=	1	actn_R	+	1	h	+	1	nadh
652	5	h	+	1	nadh	+	1	ubq8	=	4	h_ext	+	1	nad	+	1	ubq8h2
653	2	fdxr42	+	1	h	+	1	nadp	=	2	fdxo42	+	1	nadph
654	1	lac_D	+	1	nad	=	1	pyr	+	1	h	+	1	nadh
655	1	succ	+	1	dmmq8	>	1	fum	+	1	mqn8
656	1	akg	+	2	fdxo42	+	1	coa	>	1	succoa	+	2	fdxr42	+	1	h	+	1	co2
657	1.5	pg3	+	3.7	accoa	+	1.1	akg	+	41.3	atp	+	0.4	e4p	+	0.1	f6p	+	0.1	g3p	+	0.2	g6p	+	3.5	nad	+	18.2	nadph	+	1.8	oaa	+	0.5	pep	+	2.8	pyr	+	0.9	r5p	+	41.3	h2o	>	41.3	adp	+	3.7
658	1	gdptp	+	1	h2o	>	1	gtp	+	1	ppi
659	1	gdptp	+	1	h2o	>	1	h	+	1	gdpdp	+	1	phi
660	1	n2o	+	1	nadp	+	1	h2o	>	2	no	+	1	nadph	+	1	h
661	1	psd	+	1	atp	=	1	psd5p	+	1	adp
662	1	camp	+	1	h2o	>	1	amp	+	1	h
663	2	h	+	1	h2o	+	1	urea	=	1	co2	+	2	nh4
664	1	dump	+	1	h2o	>	1	duri	+	1	phi
665	1	h2o	+	1	xmp	>	1	phi	+	1	xtsn
666	1	h2o	+	1	imp	=	1	ins	+	1	phi
667	1	h2o	+	1	ump	>	1	phi	+	1	uri
668	1	dcmp	+	1	h2o	>	1	dcyt	+	1	phi
669	1	cmp	+	1	h2o	>	1	cytd	+	1	phi
670	1	dtmp	+	1	h2o	=	1	phi	+	1	thymd
671	1	atp	+	1	udp	=	1	adp	+	1	utp
672	1	adp	+	1	trdrd	>	1	dadp	+	1	h2o	+	1	trdox
673	1	gdp	+	1	trdrd	=	1	dgdp	+	1	h2o	+	1	trdox
674	1	atp	+	1	trdrd	=	1	datp	+	1	h2o	+	1	trdox
675	1	gtp	+	1	trdrd	=	1	dgtp	+	1	h2o	+	1	trdox
676	1	xtsn	+	1	phi	>	1	xan	+	1	r5p
677	1	dad_2	+	1	atp	>	1	damp	+	1	adp	+	1	h
678	1	dgsn	+	1	atp	>	1	dgmp	+	1	adp	+	1	h
679	1	amp	+	1	atp	>	2	adp
680	1	amp	+	1	gtp	>	1	adp	+	1	gdp
681	1	amp	+	1	itp	=	1	adp	+	1	idp
682	1	atp	+	1	gmp	>	1	adp	+	1	gdp
683	1	atp	+	1	gdp	=	1	adp	+	1	gtp
684	1	atp	+	1	dgdp	=	1	adp	+	1	dgtp
685	1	atp	+	1	dadp	=	1	adp	+	1	datp
686	1	ampdriz4c	+	1	asp_L	+	1	atp	>	1	aics	+	1	adp	+	1	h	+	1	phi
687	1	gsn	+	1	h2o	>	1	rib_D	+	1	gua
688	1	dcamp	=	1	amp	+	1	fum
689	1	aics	=	1	aicar	+	1	fum
690	1	asp_L	+	1	gtp	+	1	imp	>	1	dcamp	+	1	gdp	+	2	h	+	1	phi
691	1	fthf	+	1	aicar	=	1	fprica	+	1	thf
692	1	air	+	1	co2	>	1	ampdriz4c	+	2	h
693	1	pr5caiz	=	1	ampdriz4c
694	1	fthf	+	1	gar	=	1	fgam	+	1	h	+	1	thf
695	1	atp	+	1	form	+	1	gar	>	1	adp	+	1	fgam	+	1	h	+	1	phi
696	1	gln_L	+	1	h2o	+	1	prpp	=	1	glu_L	+	1	ppi	+	1	pram
697	1	atp	+	1	gln_L	+	1	h2o	+	1	xmp	>	1	amp	+	1	glu_L	+	1	gmp	+	2	h	+	1	ppi
698	1	fprica	=	1	h2o	+	1	imp
699	1	ap4a	+	1	h2o	=	2	adp	+	2	h
700	1	gdpdp	+	1	h2o	>	1	gdp	+	1	ppi
701	1	gua	+	1	h2o	+	1	h	=	1	nh4	+	1	xan
702	1	atp	+	1	gly	+	1	pram	>	1	adp	+	1	gar	+	1	h	+	1	phi
703	1	atp	+	1	fpram	>	1	adp	+	1	air	+	1	h	+	1	phi
704	1	atp	+	1	fgam	+	1	gln_L	+	1	h2o	>	1	adp	+	1	fpram	+	1	glu_L	+	1	h	+	1	phi
705	1	ampdriz4c	+	2	h	=	1	air	+	1	co2
706	1	adn	+	1	h2o	>	1	ade	+	1	rib_D
707	1	atp	>	1	camp	+	1	ppi
708	1	adn	+	1	h	+	1	h2o	>	1	ins	+	1	nh4
709	1	adn	+	1	atp	=	1	adp	+	1	amp	+	1	h
710	1	ade	+	1	prpp	>	1	amp	+	1	ppi
711	1	amp	+	1	h2o	>	1	ade	+	1	r5p
712	1	dad_2	+	1	h	+	1	h2o	>	1	din	+	1	nh4
713	1	atp	+	1	damp	=	1	adp	+	1	dadp
714	1	atp	+	1	gmp	=	1	adp	+	1	gdp
715	1	dgtp	+	1	h2o	>	1	dgsn	+	1	pppi	+	1	h
716	1	gua	+	1	prpp	>	1	gmp	+	1	ppi
717	1	hxan	+	1	prpp	>	1	imp	+	1	ppi
718	1	damp	+	1	h2o	>	1	dad_2	+	1	phi
719	1	amp	+	1	h2o	>	1	adn	+	1	phi
720	1	dgmp	+	1	h2o	>	1	dgsn	+	1	phi
721	1	gmp	+	1	h2o	>	1	gsn	+	1	phi
722	1	gtp	+	1	h2o	>	1	gsn	+	1	pppi	+	1	h
723	1	atp	+	1	idp	=	1	adp	+	1	itp
724	1	air	+	1	atp	+	1	hco3	>	1	pr5caiz	+	1	adp	+	1	phi	+	2	h
725	1	ade	+	1	h	+	1	h2o	=	1	hxan	+	1	nh4
726	1	alltt	+	1	h2o	=	1	urdglyc	+	1	urea
727	1	alltn	+	1	h2o	=	1	alltt	+	1	h
728	1	phi	+	1	ins	=	1	hxan	+	1	rib_D
729	2	h	+	1	h2o	+	1	urdglyc	=	1	co2	+	1	glx	+	2	nh4
730	1	h2o	+	1	o2	+	1	urate	>	1	hydis5	+	1	h2o2
731	1	h2o	+	1	hxan	+	1	nad	=	1	h	+	1	nadh	+	1	xan
732	1	h2o	+	1	nad	+	1	xan	=	1	h	+	1	nadh	+	1	urate
733	1	dcyt	+	1	h2o	+	1	h	=	1	duri	+	1	nh4
734	1	asp_L	+	1	cbp	=	1	cbasp	+	1	h	+	1	phi
735	1	dhor_S	+	1	ubq8	=	1	orot	+	1	ubq8h2
736	1	cbasp	+	1	h	=	1	dhor_S	+	1	h2o
737	1	h2o	+	1	imp	+	1	nad	=	1	h	+	1	nadh	+	1	xmp
738	1	h	+	1	orot5p	=	1	co2	+	1	ump
739	1	orot	+	1	prpp	=	1	orot5p	+	1	ppi
740	1	cdp	+	1	trdrd	=	1	dcdp	+	1	h2o	+	1	trdox
741	1	trdrd	+	1	udp	=	1	dudp	+	1	h2o	+	1	trdox
742	1	ctp	+	1	trdrd	=	1	dctp	+	1	h2o	+	1	trdox
743	1	trdrd	+	1	utp	=	1	dutp	+	1	h2o	+	1	trdox
744	1	dump	+	1	mlthf	=	1	dhf	+	1	dtmp
745	1	atp	+	1	ump	>	1	adp	+	1	udp
746	1	thymd	+	1	atp	=	1	dtmp	+	1	adp	+	1	h
747	1	atp	+	1	gln_L	+	1	h2o	+	1	utp	>	1	adp	+	1	ctp	+	1	glu_L	+	2	h	+	1	phi
748	1	duri	+	1	atp	=	1	dump	+	1	adp
749	1	uri	+	1	atp	>	1	ump	+	1	adp	+	1	h
750	1	dctp	+	1	h	+	1	h2o	>	1	dutp	+	1	nh4
751	1	atp	+	1	dtmp	=	1	adp	+	1	dtdp
752	1	dutp	+	1	h2o	=	1	dump	+	1	h	+	1	ppi
753	1	atp	+	1	dtdp	=	1	adp	+	1	dttp
754	1	atp	+	1	dudp	=	1	adp	+	1	dutp
755	1	atp	+	1	dcdp	=	1	adp	+	1	dctp
756	1	atp	+	1	dump	=	1	adp	+	1	dudp
757	1	dctp	+	1	h2o	>	1	dcmp	+	1	ppi	+	1	h
758	1	dihurac56	+	1	h2o	=	1	cala	+	1	h
759	1	r5p	+	1	ura	=	1	h2o	+	1	psd5p
760	1	prpp	+	1	ura	=	1	ppi	+	1	ump
761	1	csn	+	1	h	+	1	h2o	=	1	nh4	+	1	ura
762	1	atp	+	1	cmp	>	1	adp	+	1	cdp
763	1	atp	+	1	dcmp	>	1	adp	+	1	dcdp
764	1	atp	+	1	cdp	>	1	adp	+	1	ctp
765	1	acald	+	1	h2o	+	1	nad	>	1	ac	+	2	h	+	1	nadh
766	1	fc1p	=	1	dhap	+	1	lald_L
767	1	h2o	+	1	lald_L	+	1	nad	>	2	h	+	1	lac_L	+	1	nadh
768	1	aeppn	+	1	pyr	=	1	ala_L	+	1	ppaca
769	1	etoh	+	1	ubq8	=	1	acald	+	1	ubq8h2
770	1	lac_L	+	1	ubq8	=	1	pyr	+	1	ubq8h2	+	2	h
771	1	h	+	1	nadh	+	1	pyr	=	1	lac_D	+	1	nad
772	1	h2o	+	1	pyr	+	1	ubq8	>	1	ac	+	1	co2	+	1	ubq8h2
773	1	h2o	+	1	ppaca	=	1	acald	+	1	phi	+	1	h
774	1	actp	+	1	adp	=	1	ac	+	1	atp
775	1	accoa	+	1	phi	=	1	actp	+	1	coa
776	1	ac	+	1	atp	+	1	coa	>	1	accoa	+	1	amp	+	1	ppi
777	1	atp	+	1	h	+	1	ser_L	=	1	ppi	+	1	seramp
778	1	uacgam	=	1	h2o	+	1	uacdxhu
779	1	uacdxhu	+	1	nadph	+	1	h	>	1	uacfuc	+	1	nadp
780	1	g1p	+	1	utp	=	1	ppi	+	1	udpg
781	1	taur	+	1	akg	+	1	o2	>	1	so3	+	1	amacald	+	1	succ	+	1	co2	+	1	h
782	5	h	+	3	nadph	+	1	so3	=	3	h2o	+	1	h2s	+	3	nadp
783	1	amet	+	1	h	=	1	ametam	+	1	co2
784	1	adp	+	1	cbp	+	2	h	=	1	atp	+	1	co2	+	1	nh4
785	1	m5tdru1p	>	1	dkmpp	+	1	h2o
786	1	mt5dr1p	=	1	m5tdru1p
787	1	ametam	+	1	ptrc	=	1	m5tade	+	1	h	+	1	spmd
788	1	akg	+	1	met_L	=	1	kmb	+	1	glu_L
789	1	aps	+	1	atp	=	1	adp	+	1	paps	+	1	h
790	1	h2o	+	1	pap	>	1	amp	+	1	phi
791	1	acser	+	1	h2s	=	1	ac	+	1	cys_L
792	1	paps	+	1	trdrd	=	1	pap	+	1	so3	+	1	trdox
793	1	atp	+	1	h2o	+	1	met_L	=	1	amet	+	1	phi	+	1	ppi
794	1	d3k5m	+	1	o2	>	1	kmb	+	1	form	+	1	h
795	1	d3k5m	+	1	o2	>	1	mtp	+	1	co	+	1	form	+	1	h
796	1	dkmpp	+	1	h2o	>	1	d3k5m	+	1	h	+	1	phi
797	1	m5tade	+	1	phi	=	1	mt5dr1p	+	1	ade
798	1	kmb	+	1	phe_L	=	1	oxtp	+	1	met_L
799	1	kmb	+	1	tyr_L	=	1	hoxpoxp	+	1	met_L
800	1	kmb	+	1	gln_L	=	1	coxbut	+	1	met_L
801	1	atp	+	1	h	+	1	so4	>	1	aps	+	1	ppi
802	1	so3	+	2	fe3	+	1	h2o	>	1	so4	+	2	fe2	+	2	h
803	1	trdox	+	1	so3	+	1	h2s	+	1	h	=	1	tsul	+	1	trdrd
804	1	me4p	+	1	ctp	+	1	h	=	1	ppi	+	1	c2me
805	1	mecdp	+	2	fdxr42	+	1	h	=	1	hmbdp	+	2	fdxo42	+	1	h2o
806	1	ipdp	+	2	fdxo42	+	1	h2o	=	1	hmbdp	+	2	fdxr42	+	1	h
807	1	dmpp	=	1	ipdp
808	1	c2me	+	1	atp	=	1	p4c2me	+	1	adp	+	1	h
809	1	fmet	+	1	h2o	>	1	form	+	1	met_L
810	1	metox	+	1	trdrd	=	1	h2o	+	1	met_L	+	1	trdox
811	1	algna	>	1	algna_ext
812	1	acACP	+	1	algne	>	1	ACP	+	1	algna
813	1	algn	>	1	algne
814	1	gdpman	+	1	h2o	+	2	nad	>	1	gdpmanur	+	2	nadh	+	3	h
815	2	h	+	1	nadh	+	1	o2	+	1	pca	>	1	hphe	+	1	co2	+	1	h2o	+	1	nad
816	1	amet	+	1	pca	>	1	m5p1cab	+	1	ahcys
817	1	chor	+	1	gln_L	>	1	a4dic	+	1	glu_L
818	1	a4dic	+	1	h2o	>	1	dhha	+	1	pyr
819	1	m5p1cab	+	2	h	+	1	nadh	+	1	o2	>	1	co2	+	1	h2o	+	1	nad	+	1	pyo
820	1	aspsa	+	1	glu_L	=	1	dab	+	1	akg
821	1	orn_L	+	1	nadph	+	1	o2	>	1	ohorn	+	1	nadp	+	1	h2o
822	1	ohorn	+	1	fthf	>	1	fohorn	+	1	thf
823	1	glu_L	+	1	tyr_L	+	2	ser_L	+	1	arg_L	+	1	dab	+	2	fohorn	+	1	lys_L	+	2	thr_L	+	11	atp	>	1	fbn	+	1	h2o	+	12	h	+	11	amp	+	11	ppi
824	1	fbn	+	1	o2	+	1	nadp	>	1	pvd1	+	1	h2o	+	1	nadph	+	1	h
825	1	h2o	+	1	n3oxdd_hsl_p	>	1	oxdd_p	+	1	hsl_p
826	1	h2o	+	1	nb_hsl_p	>	1	but_p	+	1	hsl_p
827	1	h2o	+	1	hsl	>	1	hom_L	+	1	h
828	1	oxddACP	+	1	amet	=	1	m5tade	+	1	ACP	+	1	n3oxdd_hsl	+	1	h
829	1	amet	+	1	butACP	=	1	m5tade	+	1	ACP	+	1	nb_hsl	+	1	h
830	1	Lfmkynr	+	1	h2o	=	1	form	+	1	h	+	1	kynr_L
831	1	oxdeACP	+	1	anth	+	1	h	>	1	ACP	+	1	co2	+	1	h2o	+	1	hhq
832	1	h2o	+	1	kynr_L	>	1	ala_L	+	1	anth	+	1	h
833	1	nadh	+	1	hhq	+	1	o2	>	1	nad	+	1	h2o	+	1	pqs
834	1	o2	+	1	trp_L	>	1	Lfmkynr
835	1	hdeACP3R	+	1	coa	>	1	hdccoa	+	1	ACP
836	1	anth	+	1	coa	+	1	atp	>	1	anthcoa	+	1	atp	+	1	ppi
837	1	oxo3deca	+	1	anthcoa	=	1	coa	+	1	hhq	+	1	co2	+	1	h2o
838	1	octaylcoa	+	1	cystepcp	=	1	octcystpr	+	1	coa
839	1	octcystpr	+	1	abenoylacet	=	1	amiphedecdio	+	1	co2	+	1	cystepcp
840	1	amiphedecdio	=	1	hhq	+	1	h2o
841	1	anthcoa	+	1	cystepcp	=	1	anthcyst	+	1	coa
842	1	anthcyst	+	1	malcoa	=	1	abenoylaccoa	+	1	co2	+	1	anthcyst
843	1	anthcoa	+	1	malcoa	=	1	abenoylaccoa	+	1	coa	+	1	co2
844	1	abenoylaccoa	+	1	h2o	=	1	abenoylacet	+	1	coa	+	1	h
845	1	h2o	+	1	hdccoa	=	1	coa	+	1	dec2acid
846	1	h2o	+	1	hdeACP3R	=	1	ACP	+	1	dec2acid
847	2	fe2	+	2	o2	>	2	o2sup	+	2	fe3
848	1	dap	+	1	o2	>	1	h	+	1	h2o2	+	1	nh4	+	1	pprdn
849	1	nh3	+	1	h	=	1	nh4
850	1	atp	+	1	h2o	>	1	adp	+	1	phi	+	1	h
851	1	fadh2	+	2	fe3	>	1	fad	+	2	fe2	+	2	h
852	1	arg_L	+	1	succoa	>	1	coa	+	1	h	+	1	succylarg
853	1	h2o	+	1	nad	+	1	oxo4buta	=	1	nadh	+	2	h	+	1	succ
854	1	h2o	+	1	nad	+	1	sucgsa	>	1	nadh	+	2	h	+	1	sucglu
855	2	h2o	+	2	h	+	1	succylarg	>	1	co2	+	2	nh3	+	1	sucorn
856	1	thr_L	=	1	gly	+	1	acald
857	1	h	+	1	dtdpdehrha	+	1	rhahdoylhdte	=	1	dtdp	+	1	llrhh
858	1	h2o	+	1	g15lac	>	1	h	+	1	glcn_D
859	1	h	+	1	nadph	+	1	beACP	=	1	nadp	+	1	butACP
860	1	h	+	1	nadph	+	1	tdeACP2	=	1	nadp	+	1	decACP
861	1	h	+	1	nadph	+	1	tddACP	=	1	nadp	+	1	ddcaACP
862	1	h	+	1	nadph	+	1	hdeACP	=	1	nadp	+	1	palmACP
863	1	h	+	1	nadph	+	1	theACP	=	1	nadp	+	1	hexACP
864	1	h	+	1	nadph	+	1	toceACP	=	1	nadp	+	1	octACP
865	1	h	+	1	nadph	+	1	tmrs2eACP	=	1	nadp	+	1	myrsACP
866	1	hdodeccoa	=	1	h2o	+	1	tdodececoa
867	1	hpalmcoa	=	1	h2o	+	1	thexdec3ecoa
868	1	httdcoa	=	1	h2o	+	1	tdecoa
869	1	hdccoa	=	1	h2o	+	1	tdec2ecoa
870	1	h3excoa	=	1	h2o	+	1	hex2ecoa
871	1	o3ctcoa	=	1	h2o	+	1	toc2ecoa
872	1	h2o	+	1	nad	+	1	hxan	=	1	nadh	+	1	h	+	1	xan
873	1	h2o	+	1	nad	+	1	xan	=	1	nadh	+	1	h	+	1	urate
874	1	amet	+	1	cpppg3	=	2	co2	+	2	met_L	+	1	pppg9	+	2	d5oxa
875	1	nad	+	1	hbutcoa	=	1	nadh	+	1	h	+	1	aacoa
876	1	nad	+	1	hdodeccoa	=	1	nadh	+	1	h	+	1	oddcoa
877	1	nad	+	1	hpalmcoa	=	1	nadh	+	1	h	+	1	ohdcoa
878	1	nad	+	1	httdcoa	=	1	nadh	+	1	h	+	1	otdcoa
879	1	nad	+	1	hdccoa	=	1	nadh	+	1	h	+	1	odcoa
880	1	nad	+	1	h3excoa	=	1	nadh	+	1	h	+	1	ohcoa
881	1	nad	+	1	o3ctcoa	=	1	nadh	+	1	h	+	1	oocoa
882	1	nadh	+	1	h	+	1	lnlcACP	>	1	nad	+	1	odecoylACP
883	1	hbutcoa	=	1	h2o	+	1	butd2coa
884	2	dhha	=	2	h2o	+	4	h	+	1	pca	+	1	co2
885	1	akg	+	1	tyr_L	=	1	glu_L	+	1	hphepyr
886	1	gly	+	2	nad	=	1	co2	+	2	nadh	+	1	hcn
887	1	fad	+	1	glcn_D	+	1	h	=	1	d2hglcn	+	1	fadh2
888	1	h2o	+	1	gpg	>	1	glyc3p	+	1	glyc	+	1	h
889	1	orn_L	+	1	nadph	+	1	o2	>	1	nadp	+	1	h2o	+	1	ohorn
890	1	fbn	+	1	o2	>	1	h2o	+	1	pvd1
891	1	glu_L	+	1	tyr_L	+	1	dab	+	2	ser_L	+	1	arg_L	+	2	fohorn	+	1	lys_L	+	2	thr_L	>	1	fbn	+	2	h	+	12	h2o
892	1	hdeACP	+	1	hdecoylg3p	>	1	ACP	+	1	pa161
893	1	palmACP	+	1	hexdecoylg3p	>	1	ACP	+	1	dhex12decg3p
894	1	odecoylACP	+	1	odecoylg3p	>	1	ACP	+	1	pa181
895	1	ocdACP	+	1	octdecoylg3p	>	1	ACP	+	1	di12octdecg3p
896	1	tetdeACP	+	1	tetdecenoylg3p	>	1	ACP	+	1	pa141
897	1	ddcaACP	+	1	dodecoylg3p	>	1	ACP	+	1	pa120
898	1	myrsACP	+	1	tetdecoylg3p	>	1	ACP	+	1	dtet12radecg3p
899	1	fa12coa	+	1	ais17oylg3p	>	1	coa	+	1	daishdecoylg3p
900	1	fa4coa	+	1	ais15oylg3p	>	1	coa	+	1	daispdecoylg3p
901	1	fa11coa	+	1	is17oylg3p	>	1	coa	+	1	dihdecoylg3p
902	1	fa6coa	+	1	is16oylg3p	>	1	coa	+	1	dishdecoylg3p
903	1	fa3coa	+	1	is15oylg3p	>	1	coa	+	1	dispdecoylg3p
904	1	fa1coa	+	1	is14oylg3p	>	1	coa	+	1	distdecoylg3p
905	1	tdcoa	+	1	tetdecoylg3p	>	1	coa	+	1	dtet12radecg3p
906	1	pmtcoa	+	1	hexdecoylg3p	>	1	coa	+	1	dhex12decg3p
907	1	strcoa	+	1	octdecoylg3p	>	1	coa	+	1	di12octdecg3p
908	1	hdeACP	+	1	hexdecoylg3p	>	1	ACP	+	1	hdeoylhdcg3p
909	1	odecoylACP	+	1	octdecoylg3p	>	1	ACP	+	1	odoylodeg3p
910	1	cdpdag_PA	+	1	glyc3p	>	1	h	+	1	cmp	+	1	pglyp_PA
911	1	cdppgp180	+	1	glyc3p	>	1	h	+	1	cmp	+	1	pgp180
912	1	accoa	+	1	decoylcoa	=	1	coa	+	1	oddcoa
913	1	accoa	+	1	hexaylcoa	=	1	coa	+	1	oocoa
914	1	accoa	+	1	dodecaylcoa	=	1	coa	+	1	otdcoa
915	1	accoa	+	1	tdcoa	=	1	coa	+	1	ohdcoa
916	1	accoa	+	1	octaylcoa	=	1	coa	+	1	odcoa
917	1	nad	+	1	nadph	=	1	nadh	+	1	nadp
918	1	accoa	+	1	btcoa	=	1	coa	+	1	ohcoa
919	1	h	+	1	nadh	+	1	uacgala	=	1	h2o	+	1	nad	+	1	uacfuc
920	1	h	+	1	pphn	=	1	h2o	+	1	co2	+	1	phpyr
921	1	h	+	1	hdecoyldec	+	1	dtdpdehrha	=	1	dtdp	+	1	rhahdoylhdte
922	1	lec	+	1	h2o	>	1	dag3p	+	1	chol	+	1	h
923	1	atp	+	1	coa	+	1	prop	>	1	ppi	+	1	ppcoa	+	1	amp
924	1	coa	+	1	ppadn	=	1	ppcoa	+	1	amp
925	1	nadp	+	1	me4p	=	1	nadph	+	1	h	+	1	dxyl5p
926	1	chol	+	1	cdpdag_PA	=	1	lec	+	1	cmp	+	1	h
927	1	nadh	+	1	h	+	1	d2hglcn	=	1	nad	+	1	glcn_D
928	1	h2o	+	1	pglyc	>	1	h	+	1	phi	+	1	glyclt
929	1	uaagmda	=	1	udcpdp	+	1	pptp
930	1	h	+	1	nph4bzt	=	1	co2	+	1	n2pph
931	1	udpg	=	1	udpgal
932	1	nad	+	1	coa	+	1	actn_R	=	1	nadh	+	1	accoa	+	1	h	+	1	acald
933	1	sal	+	2	cys_L	+	1	amet	+	1	nadph	>	1	pioch	+	1	ahcys	+	1	nadp	+	4	h2o
934	1	ichor	=	1	pyr	+	1	sal
935	1	coa	+	1	atp	+	1	btn	>	1	ppi	+	1	biocoa	+	1	amp
936	1	h	+	1	c4ml	=	1	co2	+	1	o3adelac
937	1	ala_L	=	1	ala_D
938	1	atp	+	1	his_L	+	1	trnahis	>	1	ppi	+	1	amp	+	1	histrna
939	2	hdccoa	=	1	coa	+	1	b2hdccoa
940	1	his_L	>	1	nh3	+	1	urcan
941	2	hpdecoylptgl	=	1	glyc	+	1	antcard
942	2	apdecoylptgl	=	1	glyc	+	1	aisopcard
943	2	ihdecoylptgl	=	1	glyc	+	1	isohpdcard
944	2	hdecoylptgl	=	1	glyc	+	1	isohdcard
945	2	pdecoylptgl	=	1	glyc	+	1	isopcard
946	2	tetdecoylptgl	=	1	glyc	+	1	isotcard
947	2	ptdgltdecoyl	=	1	glyc	+	1	mycdlpn
948	2	ptdglhdecoyl	=	1	glyc	+	1	palmcdlpn
949	2	ptdgodecoyl	=	1	glyc	+	1	strcdlpn
950	1	aa	+	1	h2o	>	1	acryl	+	1	nh4
951	1	hiba	+	1	h2o	>	1	h2mpp	+	1	nh4
952	1	ppa	+	1	h2o	>	1	prop	+	1	nh4
953	1	iad	+	1	h2o	>	1	ind3ac	+	1	nh4
954	1	gudbd	+	1	h2o	>	1	gubut	+	1	nh4
955	1	ad	+	1	h2o	>	1	ac	+	1	nh4
956	1	akg_ext	+	1	h_ext	=	1	akg	+	1	h
957	1	h_ext	+	1	ohexa_ext	>	1	h	+	1	ohexa
958	1	d2hglcn_ext	+	1	h	+	1	nadph	=	1	glcn_D_ext	+	1	nadp
959	1	h_ext	+	1	no2	>	1	h	+	1	no2_ext
960	1	h_ext	+	1	no3_ext	>	1	h	+	1	no3
961	1	d2hglcn_ext	>	1	d2hglcn
962	1	a4but_ext	+	1	atp	+	1	h2o	>	1	a4but	+	1	adp	+	1	h	+	1	phi
963	1	h4bz_ext	+	1	h_ext	=	1	h4bz	+	1	h
964	1	abtn_ext	+	1	atp	+	1	h2o	>	1	abtn	+	1	adp	+	1	h	+	1	phi
965	1	ac_ext	+	1	h_ext	=	1	ac	+	1	h
966	1	ala_B_ext	+	1	h_ext	>	1	ala_B	+	1	h
967	1	ala_L_ext	+	1	atp	+	1	h2o	>	1	adp	+	1	ala_L	+	1	h	+	1	phi
968	1	ala_L_ext	+	1	na1_ext	=	1	ala_L	+	1	na1
969	1	alltn_ext	+	1	h_ext	>	1	alltn	+	1	h
970	1	arg_L_ext	+	1	atp	+	1	h2o	>	1	adp	+	1	arg_L	+	1	h	+	1	phi
971	1	agm	+	1	arg_L_ext	=	1	agm_ext	+	1	arg_L
972	1	arg_L_ext	+	1	orn_L	=	1	arg_L	+	1	orn_L_ext
973	1	ascb_ext	+	1	h_ext	>	1	ascb	+	1	h
974	1	asn_L_ext	+	1	atp	+	1	h2o	>	1	adp	+	1	asn_L	+	1	h	+	1	phi
975	1	asp_L_ext	+	1	atp	+	1	h2o	>	1	adp	+	1	asp_L	+	1	h	+	1	phi
976	1	asp_L_ext	+	1	glu_L_ext	=	1	asp_L	+	1	glu_L
977	1	btd_RR_ext	+	1	h_ext	=	1	btd_RR	+	1	h
978	1	atp	+	1	buts_ext	+	1	h2o	>	1	adp	+	1	buts	+	1	h	+	1	phi
979	1	cd2	+	1	h_ext	>	1	cd2_ext	+	1	h
980	1	atp	+	1	chol_ext	+	1	h2o	>	1	adp	+	1	chol	+	1	h	+	1	phi
981	1	chol_ext	+	1	h_ext	>	1	chol	+	1	h
982	1	cit_ext	+	1	h_ext	=	1	cit	+	1	h
983	1	co2_ext	=	1	co2
984	1	cobalt2	+	1	h_ext	>	1	cobalt2_ext	+	1	h
985	1	cobalt2	=	1	cobalt2_ext
986	1	atp	+	1	crn_ext	+	1	h2o	>	1	adp	+	1	crn	+	1	h	+	1	phi
987	1	csn_ext	+	1	h_ext	>	1	csn	+	1	h
988	1	atp	+	1	cu2	+	1	h2o	>	1	adp	+	1	cu2_ext	+	1	h	+	1	phi
989	1	atp	+	1	cys_L_ext	+	1	h2o	>	1	adp	+	1	cys_L	+	1	h	+	1	phi
990	1	atp	+	1	cyst_L_ext	+	1	h2o	>	1	adp	+	1	cyst_L	+	1	h	+	1	phi
991	1	atp	+	1	eths_ext	+	1	h2o	>	1	adp	+	1	eths	+	1	h	+	1	phi
992	1	etoh_ext	=	1	etoh
993	1	atp	+	1	fe2_ext	+	1	h2o	>	1	adp	+	1	fe2	+	1	h	+	1	phi
994	1	atp	+	2	cit_ext	+	1	fe3_ext	+	1	h2o	>	1	adp	+	2	cit	+	1	fe3	+	1	h	+	1	phi
995	1	atp	+	1	feenter_ext	+	1	h2o	>	1	adp	+	1	feenter	+	1	h	+	1	phi
996	1	atp	+	1	ferrich_ext	+	1	h2o	>	1	adp	+	1	ferrich	+	1	h	+	1	phi
997	1	atp	+	1	fmet_ext	+	1	h2o	>	1	adp	+	1	fmet	+	1	h	+	1	phi
998	1	fru_ext	+	1	pep	>	1	f1p	+	1	pyr
999	1	fum_ext	+	3	h_ext	>	1	fum	+	3	h
1000	1	fum_ext	+	1	h_ext	>	1	fum	+	1	h
1001	1	atp	+	1	gbbtn_ext	+	1	h2o	>	1	adp	+	1	gbbtn	+	1	h	+	1	phi
1002	1	atp	+	1	glc_D_ext	+	1	h2o	>	1	adp	+	1	glc_D	+	1	h	+	1	phi
1003	1	glcn_D_ext	+	1	h_ext	>	1	glcn_D	+	1	h
1004	1	atp	+	1	gln_L_ext	+	1	h2o	>	1	adp	+	1	gln_L	+	1	h	+	1	phi
1005	1	atp	+	1	glu_L_ext	+	1	h2o	>	1	adp	+	1	glu_L	+	1	h	+	1	phi
1006	1	glu_L_ext	+	1	na1_ext	>	1	glu_L	+	1	na1
1007	1	glutar_ext	+	1	h_ext	>	1	glutar	+	1	h
1008	1	atp	+	1	glyb_ext	+	1	h2o	>	1	adp	+	1	glyb	+	1	h	+	1	phi
1009	1	glyc3p_ext	+	1	phi	>	1	glyc3p	+	1	phi_ext
1010	1	glyc_ext	=	1	glyc
1011	1	gly_ext	+	1	na1_ext	=	1	gly	+	1	na1
1012	1	h2o_ext	=	1	h2o
1013	1	atp	+	1	h2o	+	1	hexs_ext	>	1	adp	+	1	h	+	1	hexs	+	1	phi
1014	1	atp	+	1	h2o	+	1	his_L_ext	>	1	adp	+	1	h	+	1	his_L	+	1	phi
1015	1	atp	+	1	h	+	1	h2o	+	1	k_ext	>	1	adp	+	2	h_ext	+	1	k	+	1	phi
1016	1	atp	+	1	h2o	+	1	ile_L_ext	>	1	adp	+	1	h	+	1	ile_L	+	1	phi
1017	1	h_ext	+	1	ile_L_ext	>	1	h	+	1	ile_L
1018	1	ile_L_ext	+	1	na1_ext	>	1	ile_L	+	1	na1
1019	1	atp	+	1	h2o	+	1	k_ext	>	1	adp	+	1	h	+	1	k	+	1	phi
1020	1	h_ext	+	1	k_ext	=	1	h	+	1	k
1021	1	h_ext	+	1	lac_L_ext	>	1	h	+	1	lac_L
1022	1	atp	+	1	h2o	+	1	leu_L_ext	>	1	adp	+	1	h	+	1	leu_L	+	1	phi
1023	1	h_ext	+	1	leu_L_ext	>	1	h	+	1	leu_L
1024	1	leu_L_ext	+	1	na1_ext	>	1	leu_L	+	1	na1
1025	1	atp	+	1	h2o	+	1	lys_L_ext	>	1	adp	+	1	h	+	1	lys_L	+	1	phi
1026	1	h_ext	+	1	lys_L_ext	=	1	h	+	1	lys_L
1027	1	h_ext	+	1	mal_D_ext	>	1	h	+	1	mal_D
1028	1	h_ext	+	1	mal_L_ext	>	1	h	+	1	mal_L
1029	1	atp	+	1	h2o	+	1	man_ext	>	1	adp	+	1	h	+	1	man	+	1	phi
1030	1	atp	+	1	h2o	+	1	met_L_ext	>	1	adp	+	1	h	+	1	met_L	+	1	phi
1031	1	atp	+	1	h2o	+	1	met_D_ext	>	1	adp	+	1	h	+	1	met_D	+	1	phi
1032	1	atp	+	1	h2o	+	1	mg2_ext	>	1	adp	+	1	h	+	1	mg2	+	1	phi
1033	1	mg2_ext	=	1	mg2
1034	1	atp	+	1	h2o	+	1	mn2_ext	>	1	adp	+	1	h	+	1	mn2	+	1	phi
1035	1	atp	+	1	h2o	+	1	mnl_ext	>	1	adp	+	1	h	+	1	mnl	+	1	phi
1036	1	atp	+	1	h2o	+	1	mobd_ext	>	1	adp	+	1	h	+	1	mobd	+	1	phi
1037	1	atp	+	1	h2o	+	1	mso3_ext	>	1	adp	+	1	h	+	1	mso3	+	1	phi
1038	1	h_ext	+	1	muc_ext	=	1	h	+	1	muc
1039	1	h_ext	+	1	na1	=	1	h	+	1	na1_ext
1040	1	nh4_ext	=	1	nh4
1041	1	atp	+	1	h2o	+	1	ni2_ext	>	1	adp	+	1	h	+	1	ni2	+	1	phi
1042	1	ni2	=	1	ni2_ext
1043	1	atp	+	1	h2o	+	1	no3_ext	>	1	adp	+	1	h	+	1	no3	+	1	phi
1044	1	o2_ext	=	1	o2
1045	1	atp	+	1	h2o	+	1	orn_L_ext	>	1	adp	+	1	h	+	1	orn_L	+	1	phi
1046	1	h	+	1	orot	>	1	h_ext	+	1	orot_ext
1047	1	PA_LPS_A	+	1	atp	+	1	h2o	>	1	PA_LPS_A_ext	+	1	adp	+	1	h	+	1	phi
1048	1	atp	+	1	h2o	+	1	pepd_ext	>	1	adp	+	1	h	+	1	pepd	+	1	phi
1049	1	h_ext	+	1	phe_L_ext	=	1	h	+	1	phe_L
1050	1	atp	+	1	h2o	+	1	phi_ext	>	1	adp	+	1	h	+	2	phi
1051	1	h_ext	+	1	phi_ext	=	1	h	+	1	phi
1052	1	atp	+	1	h2o	+	1	ppn_ext	>	1	adp	+	1	h	+	1	phi	+	1	ppn
1053	1	pqs_ext	=	1	pqs
1054	1	atp	+	1	h2o	+	1	pro_L_ext	>	1	adp	+	1	h	+	1	phi	+	1	pro_L
1055	1	atp	+	1	h2o	+	1	prolb_ext	>	1	adp	+	1	h	+	1	phi	+	1	prolb
1056	1	atp	+	1	h2o	+	1	ptrc_ext	>	1	adp	+	1	h	+	1	phi	+	1	ptrc
1057	1	h_ext	+	1	pyr_ext	=	1	h	+	1	pyr
1058	1	atp	+	1	h2o	+	1	rib_D_ext	>	1	adp	+	1	h	+	1	phi	+	1	rib_D
1059	1	atp	+	1	h2o	+	1	ser_L_ext	>	1	adp	+	1	h	+	1	phi	+	1	ser_L
1060	1	atp	+	1	h2o	+	1	spmd_ext	>	1	adp	+	1	h	+	1	phi	+	1	spmd
1061	2	h_ext	+	1	succ_ext	>	2	h	+	1	succ
1062	1	h	+	1	succ	>	1	h_ext	+	1	succ_ext
1063	1	atp	+	1	h2o	+	1	so4_ext	>	1	adp	+	1	h	+	1	phi	+	1	so4
1064	1	atp	+	1	h2o	+	1	taur_ext	>	1	adp	+	1	h	+	1	phi	+	1	taur
1065	1	atp	+	1	h2o	+	1	thr_L_ext	>	1	adp	+	1	h	+	1	phi	+	1	thr_L
1066	1	atp	+	1	h2o	+	1	tre_ext	>	1	adp	+	1	h	+	1	phi	+	1	tre
1067	1	pep	+	1	tre_ext	>	1	pyr	+	1	tre6p
1068	1	h_ext	+	1	trp_L_ext	>	1	h	+	1	trp_L
1069	1	h_ext	+	1	tyr_L_ext	>	1	h	+	1	tyr_L
1070	1	h_ext	+	1	ura_ext	=	1	h	+	1	ura
1071	2	h_ext	+	1	urea_ext	=	2	h	+	1	urea
1072	1	atp	+	1	h2o	+	1	val_L_ext	>	1	adp	+	1	h	+	1	phi	+	1	val_L
1073	1	na1_ext	+	1	val_L_ext	>	1	na1	+	1	val_L
1074	1	h_ext	+	1	xan_ext	>	1	h	+	1	xan
1075	1	atp	+	1	h2o	+	1	xyl_D_ext	>	1	adp	+	1	h	+	1	phi	+	1	xyl_D
1076	1	atp	+	1	h2o	+	1	zn2	>	1	adp	+	1	h	+	1	phi	+	1	zn2_ext
1077	1	h_ext	+	1	zn2	>	1	h	+	1	zn2_ext
1078	1	pca_ext	+	1	adp	+	1	phi	=	1	pca	+	1	atp	+	1	h2o
1079	1	psd_ext	>	1	psd
1080	1	n3oxdd_hsl_p	=	1	n3oxdd_hsl_ext
1081	1	nb_hsl_p	=	1	nb_hsl_ext
1082	1	hsl_p	=	1	hsl_ext
1083	1	pvd1	>	1	pvd1_ext
1084	1	nh3_ext	+	1	h_ext	=	1	nh4_ext
1085	1	nh3_ext	=	1	nh3
1086	1	oxdd_p	>	1	oxdd_ext
1087	1	but_ext	=	1	but_p
1088	1	dodec2acid	=	1	dec2acid
1089	1	h	+	1	so4_ext	>	1	h	+	1	so4
1090	1	cynt_ext	+	1	h	=	1	cynt	+	1	h
1091	1	na1_ext	+	1	pro_L_ext	=	1	na1	+	1	pro_L
1092	1	h_ext	+	1	k_ext	+	1	zn2	=	1	h	+	1	k	+	1	zn2_ext
1093	1	h_ext	+	1	cd2	+	1	k_ext	=	1	h	+	1	cd2_ext	+	1	k
1094	1	k_ext	=	1	k
1095	1	h_ext	+	1	lys_L	>	1	h	+	1	lys_L_ext
1096	1	hbut_R_ext	=	1	hbut_R
1097	1	h_ext	+	1	ser_D_ext	=	1	h	+	1	ser_D
1098	1	h_ext	+	1	galctn-D_ext	=	1	h	+	1	galctn-D
1099	1	h_ext	+	1	mucac_ext	>	1	h	+	1	mucac
1100	1	h_ext	+	1	glcr_ext	>	1	h	+	1	glcr
1101	1	h_ext	+	1	hphac4_ext	=	1	h	+	1	hphac4
1102	2	h_ext	+	1	tart_ext	=	2	h	+	1	tart
1103	1	h2o	+	1	atp	+	1	MOPS_ext	>	1	h	+	1	adp	+	1	phi	+	1	MOPS
1104	1	h2o	+	1	atp	+	1	Sulfac_ext	>	1	h	+	1	adp	+	1	phi	+	1	Sulfac
1105	1	h2o	+	1	atp	+	1	metox_R_ext	>	1	h	+	1	adp	+	1	phi	+	1	metox_R
1106	1	h2o	+	1	atp	+	1	metox_ext	>	1	h	+	1	adp	+	1	phi	+	1	metox
1107	1	tyr_L_ext	=	1	tyr_L
1108	1	h_ext	+	1	form_ext	=	1	h	+	1	form
1109	1	h2o	+	1	atp	+	1	vb12_ext	=	1	h	+	1	adp	+	1	phi	+	1	vb12
1110	1	prop_ext	+	1	na1_ext	=	1	prop	+	1	na1
1111	1	glyc_ext	=	1	glyc
1112	1	h2o	+	1	atp	+	1	cu2	>	1	h	+	1	adp	+	1	phi	+	1	cu2_ext
1113	1	h2o	+	1	atp	+	1	Pb	>	1	h	+	1	adp	+	1	phi	+	1	Pb_ext
1114	1	h2o	+	1	atp	+	1	hg	>	1	h	+	1	adp	+	1	phi	+	1	hg_ext
1115	1	h2o	+	1	atp	+	1	cd2	>	1	h	+	1	adp	+	1	phi	+	1	cd2_ext
1116	1	pep	+	1	acgam_ext	=	1	pyr	+	1	acgam6p
1117	1	h_ext	+	1	etha_ext	>	1	h	+	1	etha
1118	1	h2o	+	1	atp	+	1	vb12r_ext	>	1	h	+	1	adp	+	1	phi	+	1	vb12r
1119	1	h2o	+	1	atp	+	1	inos_ext	=	1	h	+	1	adp	+	1	phi	+	1	inos
1120	1	h2o	+	1	atp	+	1	gln_L_ext	>	1	h	+	1	adp	+	1	phi	+	1	gln_L
1121	1	h_ext	+	1	chrm	=	1	h	+	1	chrm_ext
1122	1	h_ext	+	1	mn2_ext	>	1	h	+	1	mn2
1123	1	fe2_ext	=	1	fe2
1124	1	oxpro_ext	=	1	oxpro
1125	1	h2o	+	1	atp	+	1	ala-L-asp-L_ext	>	1	h	+	1	adp	+	1	phi	+	1	ala-L-asp-L
1126	1	h2o	+	1	atp	+	1	ala-Gln_ext	>	1	h	+	1	adp	+	1	phi	+	1	ala-Gln
1127	1	h2o	+	1	atp	+	1	ala-L-glu-L_ext	>	1	h	+	1	adp	+	1	phi	+	1	ala-L-glu-L
1128	1	h2o	+	1	atp	+	1	alagly_ext	>	1	h	+	1	adp	+	1	phi	+	1	alagly
1129	1	h2o	+	1	atp	+	1	ala-His_ext	>	1	h	+	1	adp	+	1	phi	+	1	ala-His
1130	1	h2o	+	1	atp	+	1	ala-Leu_ext	>	1	h	+	1	adp	+	1	phi	+	1	ala-Leu
1131	1	h2o	+	1	atp	+	1	ala-L-Thr-L_ext	>	1	h	+	1	adp	+	1	phi	+	1	ala-L-Thr-L
1132	1	h2o	+	1	atp	+	1	cys-Gly_ext	>	1	h	+	1	adp	+	1	phi	+	1	cys-Gly
1133	1	h2o	+	1	atp	+	1	gly-asn-L_ext	>	1	h	+	1	adp	+	1	phi	+	1	gly-asn-L
1134	1	h2o	+	1	atp	+	1	gly-asp-L_ext	>	1	h	+	1	adp	+	1	phi	+	1	gly-asp-L
1135	1	h2o	+	1	atp	+	1	gly-Gln_ext	>	1	h	+	1	adp	+	1	phi	+	1	gly-Gln
1136	1	h2o	+	1	atp	+	1	gly-glu-L_ext	>	1	h	+	1	adp	+	1	phi	+	1	gly-glu-L
1137	1	h2o	+	1	atp	+	1	gly-Met_ext	>	1	h	+	1	adp	+	1	phi	+	1	gly-Met
1138	1	h2o	+	1	atp	+	1	gly-pro-L_ext	>	1	h	+	1	adp	+	1	phi	+	1	gly-pro-L
1139	1	h2o	+	1	atp	+	1	met-L-ala-L_ext	>	1	h	+	1	adp	+	1	phi	+	1	met-L-ala-L
1140	1	h2o	+	1	atp	+	1	gly-Cys_ext	>	1	adp	+	1	phi	+	1	gly-Cys
1141	1	h2o	+	1	atp	+	1	gly-Leu_ext	>	1	adp	+	1	phi	+	1	gly-Leu
1142	1	h2o	+	1	atp	+	1	gly-Phe_ext	>	1	adp	+	1	phi	+	1	gly-Phe
1143	1	h2o	+	1	atp	+	1	gly-Tyr_ext	>	1	adp	+	1	phi	+	1	gly-Tyr
1144	1	h_ext	+	1	hxan_ext	=	1	h	+	1	hxan
1145	1	h2o	+	1	atp	+	1	hyp_ext	=	1	h	+	1	adp	+	1	phi	+	1	hyp
1146	1	h_ext	+	1	his_L_ext	=	1	h	+	1	his_L
1147	1	h_ext	+	1	ala_D_ext	>	1	h	+	1	ala_D
1148	1	h2o	+	1	atp	+	1	fe3_ext	=	1	h	+	1	adp	+	1	phi	+	1	fe3
1149	1	h_ext	+	1	pro_L_ext	>	1	h	+	1	pro_L
1150	1	h_ext	+	1	trp_L_ext	=	1	h	+	1	trp_L
1151	1	h	+	1	cit	+	1	mg2_ext	=	1	h	+	1	cit	+	1	mg2
1152	1	h_ext	+	1	akg_ext	=	1	h	+	1	akg
1153	1	pnto_R_ext	>	1	pnto_R
1154	1	pydx_ext	>	1	pydx
1155	1	cl_ext	>	1	cl
1156	1	dap_M_ext	>	1	dap_M
1157	1	pg3_ext	>	1	pg3
1158	1	mhetz_ext	>	1	mhetz
1159	1	aacoa_ext	>	1	aacoa
1160	1	accoa_ext	>	1	accoa
1161	1	adp_ext	>	1	adp
1162	1	amp_ext	>	1	amp
1163	1	atp_ext	>	1	atp
1164	1	btn_ext	>	1	btn
1165	1	cmp_ext	>	1	cmp
1166	1	coa_ext	>	1	coa
1167	1	ctp_ext	>	1	ctp
1168	1	damp_ext	>	1	damp
1169	1	datp_ext	>	1	datp
1170	1	dcmp_ext	>	1	dcmp
1171	1	dctp_ext	>	1	dctp
1172	1	dgmp_ext	>	1	dgmp
1173	1	dgtp_ext	>	1	dgtp
1174	1	dhap_ext	>	1	dhap
1175	1	dtmp_ext	>	1	dtmp
1176	1	dttp_ext	>	1	dttp
1177	1	e4p_ext	>	1	e4p
1178	1	f6p_ext	>	1	f6p
1179	1	g3p_ext	>	1	g3p
1180	1	g6p_ext	>	1	g6p
1181	1	glycogen_ext	>	1	glycogen
1182	1	gmp_ext	>	1	gmp
1183	1	gtp_ext	>	1	gtp
1184	1	hemeO_ext	>	1	hemeO
1185	1	malcoa_ext	>	1	malcoa
1186	1	mqn8_ext	>	1	mqn8
1187	1	nad_ext	>	1	nad
1188	1	nadp_ext	>	1	nadp
1189	1	nadph_ext	>	1	nadph
1190	1	oaa_ext	>	1	oaa
1191	1	pep_ext	>	1	pep
1192	1	ppi_ext	>	1	ppi
1193	1	r5p_ext	>	1	r5p
1194	1	sheme_ext	>	1	sheme
1195	1	thmpp_ext	>	1	thmpp
1196	1	uacgam_ext	>	1	uacgam
1197	1	uamr_ext	>	1	uamr
1198	1	udpg_ext	>	1	udpg
1199	1	ump_ext	>	1	ump
1200	1	utp_ext	>	1	utp
1201	1	myrsACP_ext	>	1	myrsACP
1202	1	palmACP_ext	>	1	palmACP
1203	1	cellb_ext	>	1	cellb
1204	1	ca2_ext	>	1	ca2
1205	1	nac_ext	>	1	nac
1206	1	n3oxdd_hsl	>	1	n3oxdd_hsl_p
1207	1	nb_hsl	>	1	nb_hsl_p
1208	1	hsl	=	1	hsl_p
1209	>	1	na1_ext
1210	>	1	cl_ext
1211	>	1	ca2_ext
1212	>	1	fe2_ext
1213	>	1	fe3_ext
1214	>	1	so4_ext
1215	>	1	phi_ext
1216	>	1	mg2_ext
1217	>	1	k_ext
1218	>	1	ala_L_ext
1219	>	1	asp_L_ext
1220	>	1	asn_L_ext
1221	>	1	glu_L_ext
1222	>	1	gln_L_ext
1223	>	1	gly_ext
1224	>	1	his_L_ext
1225	>	1	ile_L_ext
1226	>	1	leu_L_ext
1227	>	1	lys_L_ext
1228	>	1	met_L_ext
1229	>	1	phe_L_ext
1230	>	1	pro_L_ext
1231	>	1	ser_L_ext
1232	>	1	thr_L_ext
1233	>	1	trp_L_ext
1234	>	1	tyr_L_ext
1235	>	1	val_L_ext
1236	>	1	arg_L_ext
1237	>	1	cys_L_ext
1238	>	1	cd2_ext
1239	>	1	cobalt2_ext
1240	>	1	cu2_ext
1241	>	1	mn2_ext
1242	>	1	ni2_ext
1243	>	1	zn2_ext
1244	>	1	ade_ext
1245	>	1	gua_ext
1246	>	1	csn_ext
1247	>	1	ura_ext
1248	>	1	nh4_ext
1249	>	1	man_ext
1250	>	1	pnto_R_ext
1251	>	1	btn_ext
1252	>	1	ascb_ext
1253	>	1	thm_ext
1254	>	1	nac_ext
1255	>	1	pydx_ext
1256	>	1	chol_ext
1257	>	1	vb12_ext
1258	>	1	o2_ext
1259	>	1	h2o_ext
1260	>	1	h_ext
1261	>	1	mobd_ext
1262	>	1	Biomass
1263	>	1	dap_M_ext
1264	>	1	pg3_ext
1265	>	1	mhetz_ext
1266	>	1	aacoa_ext
1267	>	1	accoa_ext
1268	>	1	adp_ext
1269	>	1	akg_ext
1270	>	1	amp_ext
1271	>	1	atp_ext
1272	>	1	cmp_ext
1273	>	1	co2_ext
1274	>	1	coa_ext
1275	>	1	ctp_ext
1276	>	1	damp_ext
1277	>	1	datp_ext
1278	>	1	dcmp_ext
1279	>	1	dctp_ext
1280	>	1	dgmp_ext
1281	>	1	dgtp_ext
1282	>	1	dhap_ext
1283	>	1	dtmp_ext
1284	>	1	dttp_ext
1285	>	1	e4p_ext
1286	>	1	f6p_ext
1287	>	1	hdca_ext
1288	>	1	g3p_ext
1289	>	1	g6p_ext
1290	>	1	gcald_ext
1291	>	1	glc_D_ext
1292	>	1	glyc_ext
1293	>	1	glycogen_ext
1294	>	1	gmp_ext
1295	>	1	gtp_ext
1296	>	1	hemeO_ext
1297	>	1	lac_L_ext
1298	>	1	malcoa_ext
1299	>	1	mqn8_ext
1300	>	1	nad_ext
1301	>	1	nadp_ext
1302	>	1	nadph_ext
1303	>	1	oaa_ext
1304	>	1	pep_ext
1305	>	1	ppi_ext
1306	>	1	pyr_ext
1307	>	1	r5p_ext
1308	>	1	sheme_ext
1309	>	1	thmpp_ext
1310	>	1	uacgam_ext
1311	>	1	uamr_ext
1312	>	1	udpg_ext
1313	>	1	ump_ext
1314	>	1	urea_ext
1315	>	1	utp_ext
1316	>	1	hbut_R_ext
1317	>	1	oxpro_ext
1318	>	1	prop_ext
1319	>	1	metox_ext
1320	>	1	metox_R_ext
1321	>	1	hyp_ext
1322	>	1	btd_RR_ext
1323	>	1	d2hglcn_ext
1324	>	1	pqs_ext
1325	>	1	ohexa_ext
1326	>	1	oxdd_ext
1327	>	1	a4but_ext
1328	>	1	h4bz_ext
1329	>	1	ac_ext
1330	>	1	algna_ext
1331	>	1	abtn_ext
1332	>	1	agm_ext
1333	>	1	alltn_ext
1334	>	1	ala_B_ext
1335	>	1	buts_ext
1336	>	1	but_ext
1337	>	1	cellb_ext
1338	>	1	muc_ext
1339	>	1	cit_ext
1340	>	1	cynt_ext
1341	>	1	ala_D_ext
1342	>	1	fru_ext
1343	>	1	glcn_D_ext
1344	>	1	g15lac_ext
1345	>	1	glu_D_ext
1346	>	1	mal_D_ext
1347	>	1	mnl_ext
1348	>	1	met_D_ext
1349	>	1	rib_D_ext
1350	>	1	ser_D_ext
1351	>	1	xyl_D_ext
1352	>	1	eths_ext
1353	>	1	etoh_ext
1354	>	1	feenter_ext
1355	>	1	ferrich_ext
1356	>	1	fum_ext
1357	>	1	gbbtn_ext
1358	>	1	glutar_ext
1359	>	1	glyb_ext
1360	>	1	hexs_ext
1361	>	1	hsl_ext
1362	>	1	hxan_ext
1363	>	1	crn_ext
1364	>	1	cyst_L_ext
1365	>	1	mal_L_ext
1366	>	1	orn_L_ext
1367	>	1	mso3_ext
1368	>	1	myrt_ext
1369	>	1	myrsACP_ext
1370	>	1	n3oxdd_hsl_ext
1371	>	1	nb_hsl_ext
1372	>	1	fmet_ext
1373	>	1	no3_ext
1374	>	1	no2_ext
1375	>	1	orot_ext
1376	>	1	palmACP_ext
1377	>	1	pepd_ext
1378	>	1	ppn_ext
1379	>	1	prolb_ext
1380	>	1	PA_LPS_A_ext
1381	>	1	ptrc_ext
1382	>	1	pvd1_ext
1383	>	1	glyc3p_ext
1384	>	1	spmd_ext
1385	>	1	succ_ext
1386	>	1	taur_ext
1387	>	1	tre_ext
1388	>	1	xan_ext
1389	>	1	mucac_ext
1390	>	1	glcr_ext
1391	>	1	hphac4_ext
1392	>	1	MOPS_ext
1393	>	1	Sulfac_ext
1394	>	1	chrm_ext
1395	>	1	ala-L-asp-L_ext
1396	>	1	ala-Gln_ext
1397	>	1	ala-L-glu-L_ext
1398	>	1	alagly_ext
1399	>	1	ala-His_ext
1400	>	1	ala-Leu_ext
1401	>	1	ala-L-Thr-L_ext
1402	>	1	cys-Gly_ext
1403	>	1	gly-asn-L_ext
1404	>	1	gly-asp-L_ext
1405	>	1	gly-Gln_ext
1406	>	1	gly-glu-L_ext
1407	>	1	gly-Met_ext
1408	>	1	gly-pro-L_ext
1409	>	1	met-L-ala-L_ext
1410	>	1	gly-Cys_ext
1411	>	1	gly-Leu_ext
1412	>	1	gly-Phe_ext
1413	>	1	gly-Tyr_ext
[truncated: 115 more columns]

## Sheet: Abbreviations
	Abbreviation	Name	Synonim/Match-MetaboAnalyst	HMDB	PubChem	KEGG	SMILES
1	fthf	10-Formyltetrahydrofolate	10-Formyltetrahydrofolate	HMDB0000972	122347	C00234	NC1=NC(=O)C2=C(NCC(CN(C=O)C3=CC=C(C=C3)C(=O)N[C@@H](CCC(O)=O)C(O)=O)N2)N1
2	d3k5m	1,2-dihydroxy-3-keto-5-methylthiopentene	1,2-Dihydroxy-3-keto-5-methylthiopentene	HMDB0012134	5462190	C15606	CSCCC(=O)C(\O)=C\O
3	dag3p	1,2-Diacyl-sn-glycerol 3-phosphate	Disodium 2,3-bis(hexadecanoyloxy)propyl phosphate	N/A	3018065	N/A	CCCCCCCCCCCCCCCC(=O)OCC(COP(=O)([O-])[O-])OC(=O)CCCCCCCCCCCCCCC.[Na+].[Na+]
4	dgr	1,2-Diacylglycerol	(Â±)-Glycerol 1,2-diacetate	HMDB0031712	66021	N/A	CC(=O)OCC(CO)OC(C)=O
5	dampp	1,3-Diaminopropane	1,3-Diaminopropane	HMDB0000002	428	C00986	NCCCN
6	dpg	3-Phospho-D-glyceroyl phosphate	Glyceric acid 1,3-biphosphate	HMDB0001270	439191	C00236	O[C@H](COP(O)(O)=O)C(=O)OP(O)(O)=O
7	dap	1,5-Diaminopentane	Cadaverine	HMDB0002322	273	C01672	NCCCCCN
8	ap2ol	1-Aminopropan-2-ol	1-Amino-propan-2-ol	HMDB0012136	4	C05771	CC(O)CN
9	cxvcxp	1-Carboxyvinyl carboxyphosphonate	1-Carboxyvinyl carboxyphosphonate	N/A	N/A	C06367	C=C(OP(=O)([O-])C(=O)[O-])C(=O)[O-]
10	hphe	1-hydroxyphenazine	1-Hydroxyphenazine	N/A	329970429	C21477	N/A
11	pyr5c	1-Pyrroline-5-carboxylate	1-Pyrroline-5-carboxylic acid	HMDB0001301	440162	C03912	OC(=O)[C@@H]1CCC=N1
12	pyrr	1-pyrroline	1-Pyrroline	HMDB0012497	79803	C15668	C1CC=NC1
13	ddhb	2,3-Dihydro-2,3-dihydroxybenzoate	(2S,3S)-2,3-Dihydro-2,3-dihydroxybenzoate	METPA1826	N/A	C04171	N/A
14	dhb	2,3-Dihydroxybenzoate	2-Pyrocatechuic acid	HMDB0000397	19	C00196	OC(=O)C1=C(O)C(O)=CC=C1
15	dhba	(2,3-Dihydroxybenzoyl)adenylate	2,3-Dihydroxybenzoyl 5'-adenylate	N/A	440201	C04030	C1=CC(=C(C(=C1)O)O)C(=O)OP(=O)(O)OC[C@@H]2[C@H]([C@H]([C@@H](O2)N3C=NC4=C(N=CN=C43)N)O)O
16	hthdp	(2S,4S)-4-Hydroxy-2,3,4,5-tetrahydrodipicolinate	HTPA	MA3TEM047	163311998	C20258	C1[C@@H](CC(=N[C@@H]1C(=O)[O-])C(=O)[O-])O
17	dhmb	(R)-2,3-Dihydroxy-3-methylbutanoate	(R)-2,3-Dihydroxy-isovalerate	HMDB0012141	440279	C04272	CC(C)(O)[C@@H](O)C(O)=O
18	dhmp	(R)-2,3-Dihydroxy-3-methylpentanoate	(R)-2,3-Dihydroxy-3-methylvalerate	HMDB0012140	448154	C06007	CC[C@@](C)(O)[C@@H](O)C(O)=O
19	dab	L-2,4-Diaminobutanoate	L-2,4-diaminobutyric acid	HMDB0006284	134490	C03283	NCC[C@H](N)C(O)=O
20	aics	(S)-2-[5-Amino-1-(5-phospho-D-ribosyl)imidazole-4-carboxamido]succinate	SAICAR	HMDB0000797	160666	C04823	NC1=C(N=CN1[C@@H]1O[C@H](COP(O)(O)=O)[C@@H](O)[C@H]1O)C(=O)N[C@@H](CC(O)=O)C(O)=O
21	d5o2a	2,5-Dihydro-5-oxofuran-2-acetate	Muconolactone	N/A	542	N/A	C1=CC(=O)OC1CC(=O)O
22	dhpp	2,5-Diamino-6-hydroxy-4-(5'-phosphoribosylamino)-pyrimidine	2,5-diamino-6-(1-D-ribosylamino)pyrimidin-4(3H)-one 5'-phosphate	N/A	135398600	N/A	C([C@@H]1[C@H]([C@H]([C@@H](O1)NC2=C(C(=O)NC(=N2)N)N)O)O)OP(=O)([O-])[O-]
23	dap_LL	LL-2,6-Diaminoheptanedioate	Diaminopimelic acid	HMDB0001370	439283	C00666	N[C@@H](CCC[C@H](N)C(O)=O)C(O)=O
24	dap_M	meso-2,6-Diaminoheptanedioate	Diaminopimelic acid	HMDB0001370	439283	C00666	N[C@@H](CCC[C@H](N)C(O)=O)C(O)=O
25	aeppn	(2-Aminoethyl)phosphonate	Ciliatine	HMDB0011747	339	C03557	NCCP(O)(O)=O
26	ahbut	(S)-2-Aceto-2-hydroxybutanoate	(S)-2-Aceto-2-hydroxybutanoic acid	HMDB0006900	440875	C06006	CC[C@](O)(C(C)=O)C(O)=O
27	ahhmd	2-Amino-4-hydroxy-6-hydroxymethyl-7,8-dihydropteridine diphosphate	2-Amino-7,8-dihydro-4-hydroxy-6-(diphosphooxymethyl)pteridine	METPA0546	N/A	C04807	N/A
28	ahhmp	2-Amino-4-hydroxy-6-hydroxymethyl-7,8-dihydropteridine	2-Amino-4-hydroxy-6-hydroxymethyl-7,8-dihydropteridine	METPA0169	N/A	C01300	N/A
29	aobut	L-2-Amino-3-oxobutanoate	L-2-Amino-3-oxobutanoic acid	HMDB0006454	440033	C03508	CC(=O)[C@H](N)C(O)=O
30	beACP	But-2-enoyl-[acyl-carrier protein	But-2-enoyl-[acyl-carrier protein]	METPA0478	N/A	C04246	N/A
31	c25dho	2-Carboxy-2,5-dihydro-5-oxofuran-2-acetate	2-Carboxy-2,5-dihydro-5-oxofuran-2-acetate	METPA0165	N/A	C01278	N/A
32	cpr5p	1-(2-Carboxyphenylamino)-1-deoxy-D-ribulose 5-phosphate	1-(2-Carboxyphenylamino)-1-deoxy-D-ribulose 5-phosphate	METPA0170	N/A	C01302	N/A
33	dda7p	2-Dehydro-3-deoxy-D-arabino-heptonate 7-phosphate	2-Dehydro-3-deoxy-D-arabino-heptonate 7-phosphate	METPA0533	N/A	C04691	N/A
34	ddg6p	2-Dehydro-3-deoxy-D-gluconate 6-phosphate	2-Keto-3-deoxy-6-phosphogluconic acid	HMDB0001376	3080745	C04442	O[C@H](COP(O)(O)=O)[C@@H](O)CC(=O)C(O)=O
35	dglcn	2-Deoxy-D-gluconate	2-deoxy-D-gluconic acid	N/A	188315	C02782	O=C([O-])C[C@@H](O)[C@H](O)[C@H](O)CO
36	d2hglcn	2-Dehydro-D-gluconate	2-keto-D-gluconate	N/A	6857381	C03342	C([C@H]([C@H]([C@@H](C(=O)C(=O)[O-])O)O)O)O
37	dhp	2-Dehydropantoate	4-hydroxy-3,3-dimethyl-2-oxobutanoate	N/A	38	C00966	CC(C)(CO)C(=O)C(=O)O
38	dmmq8	2-Demethylmenaquinone 8	2-Demethylmenaquinone	METPA0693	N/A	C05818	N/A
39	h3opp	2-Hydroxy-3-oxopropanoate	Tartronate semialdehyde	HMDB0006938	1122	C01146	OC(C=O)C(O)=O
40	hddACP2	2-hydroxydodecanoyl-[acyl-carrier protein	(3R)-3-Hydroxydecanoyl-[acyl-carrier protein]	METPA0519	N/A	C04619	N/A
41	hmyrsACP	S-2-hydroxymyristoyl-[acyl-carrier protein	S-2-hydroxymyristoyl-[acyl-carrier protein	N/A	N/A	N/A	N/A
42	ippm	2-Isopropylmaleate	Isopropylmaleic acid	HMDB0012241	5280533	C02631	CC(C)C(=C\C(O)=O)\C(O)=O
43	kmb	2-keto-4-methylthiobutyrate	2-Oxo-4-methylthiobutanoic acid	HMDB0001553	473	C01180	CSCCC(=O)C(O)=O
44	maacoa	2-Methyl-3-acetoacetyl-CoA	2-Methylacetoacetyl-CoA	HMDB0001157	53	C03344	C[C@@H](C(C)=O)C(=O)SCCNC(=O)CCNC(=O)[C@H](O)C(C)(C)COP(O)(=O)OP(O)(=O)OC[C@H]1O[C@H]([C@H](O)[C@@H]1OP(O)(O)=O)N1C=NC2=C1N=CN=C2N
45	mahmp	2-Methyl-4-amino-5-hydroxymethylpyrimidine diphosphate	2-Methyl-4-amino-5-hydroxymethylpyrimidine diphosphate	METPA0538	N/A	C04752	N/A
46	mb2coa2	trans-2-Methylbut-2-enoyl-CoA	Tiglyl-CoA	HMDB0002054	6443760	C03345	C\C=C(/C)C(=O)SCCNC(=O)CCNC(=O)[C@H](O)C(C)(C)COP(O)(=O)OP(O)(=O)OC[C@H]1O[C@H]([C@H](O)[C@@H]1OP(O)(O)=O)N1C=NC2=C1N=CN=C2N
47	mbcoa	2-Methylbutanoyl-CoA	2-Methylbutyryl-CoA	HMDB0001041	71448903	C01033	CC[C@H](C)C(=O)SCCNC(=O)CCNC(=O)[C@H](O)C(C)(C)COP(O)(=O)OP(O)(=O)OC[C@H]1O[C@H]([C@H](O)[C@@H]1OP(O)(O)=O)N1C=NC2=C1N=CN=C2N
48	mbutdhla2	S-(2-Methylbutanoyl)-dihydrolipoamide	S-(2-Methylbutanoyl)-dihydrolipoamide	HMDB0006869	440565	C05118	CCC(C)C(=O)SCCC(S)CCCCC(N)=O
49	me4p	2-C-methyl-D-erythritol 4-phosphate	2-C-Methyl-D-erythritol 4-phosphate	METPA1027	N/A	C11434	N/A
50	mecdp	2-C-methyl-D-erythritol 2,4-cyclodiphosphate	2-C-Methyl-D-erythritol 2,4-cyclodiphosphate	METPA1030	N/A	C11453	N/A
51	mop2	2-Methyl-3-oxopropanoate	2-Methyl-3-oxopropanoic acid	HMDB0001172	296	C00349	CC(C=O)C(O)=O
52	o3mpt	(R)-2-Oxo-3-methylpentanoate	(3R)-3-Methyl-2-oxopentanoic acid	N/A	440877	C06008	CC[C@@H](C)C(=O)C(=O)O
53	obut	2-Oxobutanoate	2-Ketobutyric acid	HMDB0000005	58	C00109	CCC(=O)C(O)=O
54	ohph	2-Octaprenyl-6-hydroxyphenol	2-Polyprenyl-6-hydroxyphenol	METPA1445	N/A	C17551	N/A
55	ombzl	2-Octaprenyl-6-methoxy-1,4-benzoquinol	2-Octaprenyl-6-methoxy-1,4-benzoquinol	N/A	49852329	N/A	CC(=CCC/C(=C/CC/C(=C/CC/C(=C/CC/C(=C/CC/C(=C/CC/C(=C/CC/C(=C/CC1=C(C(=CC(=C1)O)OC)O)/C)/C)/C)/C)/C)/C)/C)C
56	omhmbl	2-Octaprenyl-3-methyl-5-hydroxy-6-methoxy-1,4-benzoquinol	3-Demethylubiquinol-8	N/A	50986110	N/A	CC1=C(C(=C(C(=C1O)O)OC)O)C/C=C(\C)/CC/C=C(\C)/CC/C=C(\C)/CC/C=C(\C)/CC/C=C(\C)/CC/C=C(\C)/CC/C=C(\C)/CCC=C(C)C
57	ommbl	2-Octaprenyl-3-methyl-6-methoxy- 1,4-benzoquinol	5-Demethoxyubiquinol	N/A	53481017	N/A	CC1=C(C(C(=CC1O)OC)O)C/C=C(\C)/CC/C=C(\C)/CC/C=C(\C)/CC/C=C(\C)/CC/C=C(\C)/CCC=C(C)C
58	omph	2-Octaprenyl-6-methoxyphenol	6-methoxy-2-octaprenylphenol	N/A	5280834	C05812	CC(=CCC/C(=C/CC/C(=C/CC/C(=C/CC/C(=C/CC/C(=C/CC/C(=C/CC/C(=C/CC1=C(C(=CC=C1)OC)O)/C)/C)/C)/C)/C)/C)/C)C
59	oph	2-Octaprenylphenol	2-Polyprenylphenol	METPA0691	N/A	C05807	N/A
60	oxtp	2-oxo-3-p-tolylpropanate	Phenylpyruvic acid	HMDB0000205	997	C00166	N/A
61	p4c2me	2-phospho-4-(cytidine 5'-diphospho)-2-C-methyl-D-erythritol	4-CDP-2-C-methyl-D-erythritol 2-phosphate	N/A	443200	C11436	C[C@](CO)([C@@H](COP(=O)(O)OP(=O)(O)OC[C@@H]1[C@H]([C@H]([C@@H](O1)N2C=CC(=NC2=O)N)O)O)O)OP(=O)(O)O
62	g2p	D-Glycerate 2-phosphate	2-Phospho-D-glyceric acid	HMDB0003391	439278	C00631	OC[C@@H](OP(O)(O)=O)C(O)=O
63	pglyc	2-Phosphoglycolate	Phosphoglycolic acid	HMDB0000816	529	C00988	OC(=O)COP(O)(O)=O
64	tddACP	trans-Dodec-2-enoyl-[acyl-carrier protein]	trans-Dodec-2-enoyl-[acp]	METPA0669	N/A	C05758	N/A
65	tdeACP2	trans-Dec-2-enoyl-[acyl-carrier protein]	trans-Dec-2-enoyl-[acp]	METPA0665	N/A	C05754	N/A
66	theACP	trans-Hex-2-enoyl-[acp]	trans-Hex-2-enoyl-[acp]	METPA0659	N/A	C05748	N/A
67	tocdACP	trans-Octadec-2-enoyl-[acyl-carrier-protein]	trans-Dodec-2-enoyl-[acp]	METPA0669	N/A	C05758	N/A
68	toceACP	trans-Oct-2-enoyl-[acp]	trans-Oct-2-enoyl-[acp]	METPA0662	N/A	C05751	N/A
69	dhbz	3,4-Dihydroxybenzoate	Protocatechuic acid	HMDB0001856	72	C00230	OC(=O)C1=CC(O)=C(O)C=C1
70	dhpha	3,4-Dihydroxyphenylacetate	3,4-Dihydroxybenzeneacetic acid	HMDB0001336	547	C01161	OC(=O)CC1=CC(O)=C(O)C=C1
71	hpp	3-(4-Hydroxyphenyl)pyruvate	4-Hydroxyphenylpyruvic acid	HMDB0000707	979	C01179	OC(=O)C(=O)CC1=CC=C(O)C=C1
72	ampa	3-aminopropanaldehyde	3-Aminopropionaldehyde	HMDB0001106	75	C05665	NCCC=O
73	c2hmp	3-Carboxy-2-hydroxy-4-methylpentanoate	3-Isopropylmalic acid	HMDB0012156	5462261	C04411	CC(C)[C@@H]([C@@H](O)C(O)=O)C(O)=O
74	c3hmp	3-Carboxy-3-hydroxy-4-methylpentanoate	2-Isopropylmalic acid	HMDB0000402	5280523	C02504	CC(C)[C@@](O)(CC(O)=O)C(O)=O
75	cmuc	3-Carboxy-cis,cis-muconate	3-Carboxy-cis,cis-muconate	METPA0137	N/A	C01163	N/A
76	ddgc	3-Dehydro-2-deoxy-D-gluconate	deoxy-ketogluconate	N/A	46931102	C03926	C([C@H]([C@H](C(=O)CC(=O)[O-])O)O)O
77	dhq	3-Dehydroquinate	3-Dehydroquinic acid	HMDB0012710	439351	C00944	O[C@@H]1C[C@@](O)(CC(=O)[C@H]1O)C(O)=O
78	dhsk	3-Dehydroshikimate	3-Dehydroshikimic acid	N/A	439774	C02637	C1[C@H]([C@@H](C(=O)C=C1C(=O)O)O)O
79	dmubq9	3-Demethylubiquinone-9	3-Demethylubiquinone-9	HMDB0060370	135398691	C03226	COC1=C(O)C(=O)C(C)=C(C\C=C(/C)CC\C=C(/C)CC\C=C(/C)CC\C=C(/C)CC\C=C(/C)CC\C=C(/C)CC\C=C(/C)CC\C=C(/C)CCC=C(C)C)C1=O
80	hacoa	(S)-3-Hydroxyacyl-CoA	(S)-3-hydroxyacyl-CoA	MA3TEM002	3913	C00640	C1CSC2=NC(CN21)C3=CC=CC=C3
81	hbACP	(3R)-3-Hydroxybutanoyl-[acyl-carrier protein	(3R)-3-Hydroxybutanoyl-[acyl-carrier protein]	METPA0518	N/A	C04618	N/A
82	hbut_R	(R)-3-Hydroxybutanoate	3-Hydroxybutyric acid	HMDB0000011	441	C01089	C[C@@H](O)CC(O)=O
83	hdccoa	(S)-3-Hydroxydecanoyl-CoA	(S)-Hydroxydecanoyl-CoA	HMDB0003938	16061159	C05264	CCCCCCC[C@H](O)CC(=O)SCCNC(=O)CCNC(=O)[C@H](O)C(C)(C)COP(O)(=O)OP(O)(=O)OC[C@H]1O[C@H](C(O)[C@H]1OP(O)(O)=O)N1C=NC2=C(N)N=CN=C12
84	hddACP3	(R)-3-Hydroxydodecanoyl-[acyl-carrier protein	(R)-3-Hydroxydodecanoyl-[acp]	METPA0668	N/A	C05757	N/A
85	hdeACP3R	(3R)-3-Hydroxydecanoyl-[acyl-carrier protein	(3R)-3-Hydroxydecanoyl-[acyl-carrier protein]	METPA0519	N/A	C04619	N/A
86	hhACP	(R)-3-Hydroxyhexanoyl-[acp]	(R)-3-Hydroxyhexanoyl-[acp]	METPA0658	N/A	C05747	N/A
87	hhpp	3-(Hydrohydroxyphosphoryl)pyruvate	3-(Hydrohydroxyphosphoryl)pyruvate	N/A	8604	C06368	N/A
88	hmbcoa	(S)-3-Hydroxy-2-methylbutyryl-CoA	2-Methyl-3-hydroxybutyryl-CoA	HMDB0001356	11966220	C04405	C[C@H](O)[C@H](C)C(=O)SCCNC(=O)CCNC(=O)[C@H](O)C(C)(C)COP(O)(=O)OP(O)(=O)OC[C@H]1O[C@H]([C@H](O)[C@@H]1OP(O)(O)=O)N1C=NC2=C1N=CN=C2N
89	hmp	3-Hydroxy-2-methylpropanoate	(S)-3-Hydroxyisobutyric acid	HMDB0000023	440873	C06001	C[C@@H](CO)C(O)=O
90	hocACP	(R)-3-Hydroxyoctanoyl-[acyl-carrier protein	(3R)-3-Hydroxyoctanoyl-[acyl-carrier protein]	METPA0520	N/A	C04620	N/A
91	hocdacp	(3R)-3-Hydroxyoctadecanoyl-[acyl-carrier protein	(3R)-3-Hydroxyoctanoyl-[acyl-carrier protein]	METPA0520	N/A	C04620	N/A
92	hpaACP	(3R)-3-Hydroxypalmitoyl-[acyl-carrier protein	(3R)-3-Hydroxypalmitoyl-[acyl-carrier protein]	METPA0524	N/A	C04633	N/A
93	htdACP	(3R)-3-Hydroxytetradecanoyl-[acyl-carrier protein	(3R)-3-Hydroxytetradecanoyl-[acyl-carrier protein]	METPA0531	N/A	C04688	N/A
94	ig3p	C'-(3-Indolyl)-glycerol 3-phosphate	Indoleglycerol phosphate	METPA0401	N/A	C03506	N/A
95	mb2coa3	3-Methylbut-2-enoyl-CoA	3-methyl-(2E)-butenoyl-CoA	N/A	N/A	C03069	CC(C)=CC(=O)SCCNC(=O)CCNC(=O)[C@H](O)C(C)(C)COP(=O)([O-])OP(=O)([O-])OC[C@H]1O[C@@H](n2cnc3c(N)ncnc32)[C@H](O)[C@@H]1OP(=O)([O-])[O-]
96	mbutdhla3	S-(3-Methylbutanoyl)-dihydrolipoamide	S-(3-Methylbutanoyl)-dihydrolipoamide-E	HMDB0006867	440566	C05119	CC(C)CC(=O)SCCC(S)CCCCC(N)=O
97	mgcoa	3-Methylglutaconyl-CoA	3-Methylglutaconyl-CoA	HMDB0001057	11966117	C03231	C\C(CC(=O)SCCNC(=O)CCNC(=O)[C@H](O)C(C)(C)COP(O)(=O)OP(O)(=O)OC[C@H]1O[C@H]([C@H](O)[C@@H]1OP(O)(O)=O)N1C=NC2=C1N=CN=C2N)=C/C(O)=O
98	mob	3-Methyl-2-oxobutanoate	alpha-Ketoisovaleric acid	HMDB0000019	49	C00141	CC(C)C(=O)C(O)=O
99	mop3	(S)-3-Methyl-2-oxopentanoate	3-Methyl-2-oxovaleric acid	HMDB0000491	439286	C00671	CC[C@H](C)C(=O)C(O)=O
100	mtp	3-Methylthiopropionate	3-Methylthiopropionic acid	HMDB0001527	563	C08276	CSCCC(O)=O
101	ophb	3-Octaprenyl-4-hydroxybenzoate	4-hydroxy-3-octaprenylbenzoate	N/A	54685638	N/A	CC(=CCC/C(=C/CC/C(=C/CC/C(=C/CC/C(=C/CC/C(=C/CC/C(=C/CC/C(=C/CC1=C(C=CC(=C1)C(=O)O)[O-])/C)/C)/C)/C)/C)/C)/C)C
102	oxadp	3-Oxoadipate	3-Oxoadipic acid	HMDB0000398	93	C00846	OC(=O)CCC(=O)CC(O)=O
103	oxdd_p	3-oxo-dodecanoate (periplasmic)	3-Oxododecanoic acid	HMDB0010727	439717	C02367	CCCCCCCCCC(=O)CC(O)=O
104	oxddACP	3-Oxododecanoyl-[acyl-carrier protein	3-Oxododecanoyl-[acp]	METPA0667	N/A	C05756	N/A
105	oxdeACP	3-Oxodecanoyl-[acyl-carrier protein	3-Oxodecanoyl-[acp]	METPA0664	N/A	C05753	N/A
106	oxhACP	3-Oxohexanoyl-[acyl-carrier protein	3-Oxohexanoyl-[acp]	METPA0657	N/A	C05746	N/A
107	oxhdACP	3-Oxohexadecanoyl-[acp]	3-Oxohexadecanoyl-[acp]	METPA0673	N/A	C05762	N/A
108	oxocACP	3-Oxooctanoyl-[acyl-carrier protein	3-Oxooctanoyl-[acp]	METPA0661	N/A	C05750	N/A
109	oxocdacp	3-Oxooctadecanoyl-[acp]	3-Oxostearoyl-[acp]	METPA1258	N/A	C16219	N/A
110	oxtdACP	3-Oxotetradecanoyl-[acyl-carrier protein	3-Oxotetradecanoyl-[acp]	METPA0670	N/A	C05759	N/A
111	pg3	3-Phospho-D-glycerate	3-Phosphoglyceric acid	HMDB0000807	724	C00597	OC(COP(O)(O)=O)C(O)=O
112	php	3-Phosphohydroxypyruvate	Phosphohydroxypyruvic acid	HMDB0001024	105	C03232	OC(=O)C(=O)COP(O)(O)=O
113	psme	5-O-(1-Carboxyvinyl)-3-phosphoshikimate	5-O-(1-Carboxyvinyl)-3-phosphoshikimate	METPA0160	N/A	C01269	N/A
114	a4but	4-Aminobutanoate	gamma-Aminobutyric acid	HMDB0000112	119	C00334	NCCCC(O)=O
115	abutn4	4-Aminobutanal	4-Aminobutyraldehyde	HMDB0001080	118	C00555	NCCCC=O
116	abz4	4-Aminobenzoate	p-Aminobenzoic acid	HMDB0001392	978	C00568	NC1=CC=C(C=C1)C(O)=O
117	adcho	4-amino-4-deoxychorismate	4-Amino-4-deoxychorismate	N/A	N/A	C11355	C=C(O[C@@H]1C=C(C(=O)[O-])C=C[C@H]1[NH3+])C(=O)[O-]
118	ahmmp	4-Amino-5-hydroxymethyl-2-methylpyrimidine	Toxopyrimidine	N/A	N/A	C01279	Cc1ncc(CO)c(N)n1
119	ampm	4-Amino-2-methyl-5-phosphomethylpyrimidine	2-Methyl-4-amino-5-hydroxymethylpyrimidine diphosphate	METPA0538	N/A	C04752	N/A
120	c2me	4-(cytidine 5'-diphospho)-2-C-methyl-D-erythritol	4-CDP-2-C-methyl-D-erythritol	HMDB0304166	443199	C11435	C[C@](CO)([C@@H](COP(=O)(O)OP(=O)(O)OC[C@@H]1[C@H]([C@H]([C@@H](O1)N2C=CC(=NC2=O)N)O)O)O)O
121	coxbut	4-carbamoyl-2-oxobutanate	4-carbamoyl-2-oxobutanate	N/A	N/A	N/A	N/A
122	fumacac	4-Fumarylacetoacetate	4-Fumarylacetoacetic acid	HMDB0001268	5280398	C01061	OC(=O)CC(=O)CC(=O)\C=C\C(O)=O
123	gubut	4-Guanidinobutanoate	4-Guanidinobutanoic acid	HMDB0003464	500	C01035	NC(=N)NCCCC(O)=O
124	h4bz	4-Hydroxybenzoate	4-Hydroxybenzoic acid	HMDB0000500	135	C00156	OC(=O)C1=CC=C(O)C=C1
125	hphac4	4-Hydroxyphenylacetate	p-Hydroxyphenylacetic acid	HMDB0000020	127	C00642	OC(=O)CC1=CC=C(O)C=C1
126	hthb4	4a-hydroxytetrahydrobiopterin	4a-Hydroxytetrahydrobiopterin	HMDB0002281	135476770	C15522	[H][C@@]1(CNC2=NC(N)=NC(=O)[C@]2(O)N1)[C@@H](O)[C@H](C)O
127	hthr4	4-Hydroxy-L-threonine	4-Hydroxy-L-threonine	METPA0747	N/A	C06056	N/A
128	izp4	4-Imidazolone-5-propanoate	4-Imidazolone-5-propionic acid	HMDB0001014	128	C03680	OC(=O)CCC1N=CNC1=O
129	mhetz	4-Methyl-5-(2-hydroxyethyl)-thiazole	5-(2-Hydroxyethyl)-4-methylthiazole	HMDB0032985	1136	C04294	CC1=C(CCO)SC=N1
130	mlacac	4-Maleylacetoacetate	Maleylacetoacetic acid	HMDB0002052	5280393	C01036	OC(=O)CC(=O)CC(=O)\C=C/C(O)=O
131	mop4	4-Methyl-2-oxopentanoate	Ketoleucine	HMDB0000695	70	C00233	CC(C)CC(=O)C(O)=O
132	mpetz4	4-Methyl-5-(2-phosphoethyl)-thiazole	4-Methyl-5-(2-phosphoethyl)-thiazole	METPA0487	N/A	C04327	N/A
133	pasp4	4-Phospho-L-aspartate	L-Aspartyl-4-phosphate	HMDB0012250	152441	C03082	N[C@@H](CC(=O)OP(O)(O)=O)C(O)=O
134	per4	4-Phospho-D-erythronate	4-Phospho-D-erythronate	METPA0389	N/A	C03393	N/A
135	ppan4	D-4'-Phosphopantothenate	D-4'-Phosphopantothenate	HMDB0001016	41635	C03492	CC(C)(COP(O)(O)=O)[C@@H](O)C(=O)NCCC(O)=O
136	ppcys4	N-((R)-4-Phosphopantothenoyl)-L-cysteine	4'-Phosphopantothenoylcysteine	HMDB0001117	440304	C04352	CC(C)(COP(O)(O)=O)[C@@H](O)C(=O)NCCC(=O)N[C@@H](CS)C(O)=O
137	dr5au	6-(1-D-Ribitylamino)-5-aminouracil	5-Amino-6-ribitylamino uracil	HMDB0011106	193516	C04732	NC1=C(NC[C@H](O)[C@H](O)[C@H](O)CO)NC(=O)NC1=O
138	dihurac56	5,6-dihydrouracil	Dihydrouracil	HMDB0000076	649	C00429	O=C1CCNC(=O)N1
139	ampdriz4c	5-amino-1-(5-phospho-D-ribosyl)imidazole-4-carboxylate	5-Amino-1-(5-phospho-D-ribosyl)imidazole-4-carboxylic acid	HMDB0006273	165388	C04751	NC1=C(N=CN1[C@@H]1O[C@H](COP(O)(O)=O)[C@@H](O)[C@H]1O)C(O)=O
140	a4opa	5-Amino-4-oxopentanoate	5-Aminolevulinic acid	HMDB0001149	137	C00430	NCC(=O)CCC(O)=O
141	a65prbau	5-Amino-6-(5'-phosphoribitylamino)uracil	5-Amino-6-(5'-phosphoribitylamino)uracil	HMDB0003841	18666812	C04454	NC1=C(NC[C@H](O)[C@H](O)[C@H](O)COP(O)(O)=O)NC(=O)NC1=O
142	a65pru	5-Amino-6-(5'-phosphoribosylamino)uracil	5-Amino-6-(5'-phosphoribosylamino)uracil	METPA0159	N/A	C01268	N/A
143	pr5caiz	5-phosphoribosyl-5-carboxyaminoimidazole	5-carboxyamino-1-(5-phospho-D-ribosyl)imidazole	N/A	2527	N/A	N/A
144	c5m2hm	5-Carboxymethyl-2-hydroxymuconate	5-Carboxymethyl-2-hydroxymuconate	METPA0473	N/A	C04186	N/A
145	c5m2hms	5-Carboxymethyl-2-hydroxymuconate semialdehyde	2-Hydroxy-5-carboxymethylmuconate semialdehyde	METPA0526	N/A	C04642	N/A
146	mt5dr1p	5-Methylthio-5-deoxy-D-ribose 1-phosphate	5-Methylthioribulose 1-phosphate	HMDB0001299	174549	C04582	N/A
147	m5tdru1p	5-Methylthio-5-deoxy-D-ribulose 1-phosphate	5-Methylthioribulose 1-phosphate	HMDB0001299	174549	C04582	CSC[C@@H](O)[C@@H](O)C(=O)COP(O)(O)=O
148	m5p1cab	5-methylphenazine-1-carboxylic acid betaine	5-methylphenazine-1-carboxylic acid betaine	N/A	N/A	N/A	N/A
149	m5tade	5-Methylthioadenosine	5'-Methylthioadenosine	HMDB0001173	439176	C00170	CSC[C@H]1O[C@H]([C@H](O)[C@@H]1O)N1C=NC2=C1N=CN=C2N
150	m5thfol	5-Methyltetrahydrofolate	5-Methyltetrahydrofolic acid	HMDB0001396	439234	C00440	CN1C(CNC2=CC=C(C=C2)C(=O)N[C@H](CCC(O)=O)C(O)=O)CNC2=C1C(=O)NC(N)=N2
151	m5thptglu	5-Methyltetrahydropteroyltri-L-glutamate	5-Methyltetrahydropteroyltri-L-glutamic acid	HMDB0012177	16722111	C04489	CN1[C@@H](CNC2=CC=C(C=C2)C(=O)N[C@@H](CCC(=O)N[C@@H](CCC(=O)N[C@@H](CCC(O)=O)C(O)=O)C(O)=O)C(O)=O)CNC2=C1C(=O)N=C(N)N2
152	o45dhf2ac	5-Oxo-4,5-dihydrofuran-2-acetate	2-Oxo-2,3-dihydrofuran-5-acetate	METPA0411	N/A	C03586	N/A
153	par56dmbzm	N1-(5-Phospho-alpha-D-ribosyl)-5,6-dimethylbenzimidazole	N1-(5-Phospho-a-D-ribosyl)-5,6-dimethylbenzimidazole	HMDB0003882	444941	C04778	CC1=CC2=C(C=C1C)N(C=N2)[C@H]1O[C@H](COP(O)(O)=O)[C@@H](O)[C@H]1O
154	p62dglcn	6-Phospho-2-dehydro-D-gluconate	6-Phospho-2-dehydro-D-gluconate	METPA0150	N/A	C01218	N/A
155	p6glucn	6-Phospho-D-gluconate	6-Phosphogluconic acid	HMDB0001316	91493	C00345	O[C@H](COP(O)(O)=O)[C@@H](O)[C@H](O)[C@@H](O)C(O)=O
156	p6g15lac	6-phospho-D-glucono-1,5-lactone	6-Phosphonoglucono-D-lactone	HMDB0001127	439452	C01236	O[C@H]1[C@H](O)[C@@H](COP(O)(O)=O)OC(=O)[C@@H]1O
157	py5678thp	6-Pyruvoyl-5,6,7,8-tetrahydropterin	Dyspropterin	HMDB0001195	128973	C03684	CC(=O)C(=O)C1CNC2=C(N1)C(=O)NC(N)=N2
158	e12dhprdhpt	(6R)-6-(L-erythro-1,2-Dihydroxypropyl)-7,8-dihydro-6H-pterin	4a-Carbinolamine tetrahydrobiopterin	HMDB0002215	133246	C00268	[H][C@@]1(CN=C2NC(N)=NC(=O)C2=N1)[C@@H](O)[C@H](C)O
159	a87onn	8-Amino-7-oxononanoate	8-Amino-7-oxononanoate	METPA0126	N/A	C01092	N/A
160	a4dic	2-amino-2-deoxyisochorismic acid	2-Amino-2-deoxyisochorismate	N/A	96024274	C18054	N/A
161	aacoa	Acetoacetyl-CoA	Acetoacetyl-CoA	HMDB0001484	92153	C00332	CC(=O)CC(=O)SCCNC(=O)CCNC(=O)[C@H](O)C(C)(C)COP(O)(=O)OP(O)(=O)OC[C@H]1O[C@H]([C@H](O)[C@@H]1OP(O)(O)=O)N1C=NC2=C1N=CN=C2N
162	abtn	Aerobactin	Aerobactin	HMDB0004051	123762	C05554	CC(=O)N(O)CCCC[C@H](NC(=O)CC(O)(CC(=O)N[C@@H](CCCCN(O)C(C)=O)C(O)=O)C(O)=O)C(O)=O
163	ac	Acetate	Acetic acid	HMDB0000042	176	C00033	CC(O)=O
164	acac	Acetoacetate	Acetoacetic acid	HMDB0000060	96	C00164	CC(=O)CC(O)=O
165	acACP	Acetyl-ACP	Thioacetic acid	HMDB0031188	10484	C03939	CC(=O)S
166	acald	Acetaldehyde	Acetaldehyde	HMDB0000990	177	C00084	CC=O
167	accoa	Acetyl-CoA	Acetyl-CoA	HMDB0001206	444493	C00024	CC(=O)SCCNC(=O)CCNC(=O)[C@H](O)C(C)(C)COP(O)(=O)OP(O)(=O)OC[C@H]1O[C@H]([C@H](O)[C@@H]1OP(O)(O)=O)N1C=NC2=C1N=CN=C2N
168	acg5p	N-Acetyl-L-glutamyl 5-phosphate	N-Acetyl-L-glutamyl 5-phosphate	HMDB0006456	440236	C04133	CC(=O)N[C@@H](CCC(=O)OP(O)(O)=O)C(O)=O
169	acg5sa	N-Acetyl-L-glutamate 5-semialdehyde	N-Acetyl-L-glutamate 5-semialdehyde	HMDB0006488	192878	C01250	CC(=O)N[C@@H](CCC=O)C(O)=O
170	acgam1p	N-Acetyl-D-glucosamine 1-phosphate	N-Acetyl-glucosamine 1-phosphate	HMDB0001367	440272	C04501	CC(=O)N[C@@H]1[C@@H](O)[C@H](O)[C@@H](CO)OC1OP(O)(O)=O
171	acgam6p	N-Acetyl-D-glucosamine 6-phosphate	N-Acetyl-D-Glucosamine 6-Phosphate	HMDB0001062	440996	C00357	CC(=O)N[C@H]1C(O)O[C@H](COP(O)(O)=O)[C@@H](O)[C@@H]1O
172	acglu	N-Acetyl-L-glutamate	N-Acetyl-L-glutamic acid	HMDB0001138	70914	C00624	CC(=O)N[C@@H](CCC(O)=O)C(O)=O
173	achms	O-Acetyl-L-homoserine	Acetylhomoserine	HMDB0029423	528	C01077	CC(=O)OCCC(N)C(O)=O
174	acmam	N-Acetyl-D-muramoate	N-Acetylmuramate	HMDB0060493	5462244	C02713	[H][C@](C)(O[C@@]1([H])[C@]([H])(O)[C@@]([H])(CO)OC([H])(O)[C@]1([H])N=C(C)O)C(O)=O
175	acmama	N-Acetyl-D-muramoyl-L-alanine	N-Acetylmuramoyl-Ala	HMDB0060494	5462248	C02999	[H][C@](C)(O[C@@]1([H])[C@]([H])(O)[C@@]([H])(CO)O[C@]([H])(O)[C@]1([H])N=C(C)O)C(O)=N[C@]([H])(C)C(O)=O
176	acorn	N2-Acetyl-L-ornithine	N2-Acetylornithine	HMDB0003357	439232	C00437	CC(=O)N[C@@H](CCCN)C(O)=O
177	ACP	acyl carrier protein	Holo-[acyl-carrier protein]	N/A	N/A	C00229	[*]S
178	acser	O-Acetyl-L-serine	O-Acetylserine	HMDB0003011	99478	C00979	CC(=O)OC[C@H](N)C(O)=O
179	actACP	Acetoacetyl-ACP	Acetoacetyl-[acp]	METPA0655	N/A	C05744	N/A
180	actn_R	(R)-Acetoin	Acetoin	HMDB0003243	179	C00466	CC(O)C(C)=O
181	actp	Acetyl phosphate	Acetylphosphate	HMDB0001494	186	C00227	CC(=O)OP(O)(O)=O
182	adcoba	Adenosyl cobinamide	Adenosyl cobinamide	HMDB0006903	N/A	C06508	[H][C@@]12[C@H](CC(N)=O)[C@@](C)(CCC(=O)NC[C@@H](C)O)C3=C(C)C4=[N+]5C(=CC6=[N+]7C(=C(C)C8=[N+]([C@]1(C)[C@@](C)(CC(N)=O)[C@@H]8CCC(N)=O)[Co--]57(C[C@H]1O[C@H]([C@H](O)[C@@H]1O)N1C=NC5=C1N=CN=C5N)N23)[C@@](C)(CC(N)=O)[C@@H]6CCC(N)=O)C(C)(C)[C@@H]4CCC(N)=O
183	adcobdam	Adenosyl cobyrinate diamide	Adenosyl cobyrinic acid a,c diamide	HMDB0001083	23657835	C06506	[H][C@]12[C@H](CC(O)=O)[C@@](C)(CCC(O)=O)\C(N1[Co+]C[C@H]1O[C@H]([C@H](O)[C@@H]1O)N1C=NC3=C1N=CN=C3N)=C(C)\C1=N\C(=C/C3=N/C(=C(C)\C4=N[C@]2(C)[C@@](C)(CC(N)=O)[C@@H]4CCC(O)=O)/[C@@](C)(CC(N)=O)[C@@H]3CCC(O)=O)\C(C)(C)[C@@H]1CCC(O)=O
184	adcobhex	adenosyl-cobyric acid	Adenosyl cobyrinic acid a,c diamide	HMDB0001083	0	C06506	N/A
185	ade	Adenine	Adenine	HMDB0000034	190	C00147	NC1=C2NC=NC2=NC=N1
186	adn	Adenosine	Adenosine	HMDB0000050	60961	C00212	NC1=C2N=CN([C@@H]3O[C@H](CO)[C@@H](O)[C@H]3O)C2=NC=N1
187	adp	ADP	ADP	HMDB0001341	6022	C00008	NC1=NC=NC2=C1N=CN2[C@@H]1O[C@H](COP(O)(=O)OP(O)(O)=O)[C@@H](O)[C@H]1O
188	adpglc	ADPglucose	ADP-glucose	HMDB0006557	16500	C00498	NC1=C2N=CN([C@@H]3O[C@H](COP(O)(=O)OP(O)(=O)O[C@H]4O[C@H](CO)[C@@H](O)[C@H](O)[C@H]4O)[C@@H](O)[C@H]3O)C2=NC=N1
189	adphep_D	ADP-D-glycero-D-manno-heptose	ADP-D-glycero-D-manno-heptose	METPA0813	N/A	C06397	N/A
190	adphep_L	ADP-L-glycero-D-manno-heptose	ADP-L-glycero-D-manno-heptose	METPA0814	N/A	C06398	N/A
191	agm	Agmatine	Agmatine	HMDB0001432	199	C00179	NCCCCNC(N)=N
192	ahap	3-amino-1-hydroxyacetone-1-phosphate	3-Amino-2-oxopropyl phosphate	N/A	N/A	C11638	[NH3+]CC(=O)COP(=O)([O-])[O-]
193	ahcys	S-Adenosyl-L-homocysteine	S-Adenosylhomocysteine	HMDB0000939	439155	C00021	N[C@@H](CCSC[C@H]1O[C@H]([C@H](O)[C@@H]1O)N1C=NC2=C1N=CN=C2N)C(O)=O
194	ahdt	2-Amino-4-hydroxy-6-(erythro-1,2,3-trihydroxypropyl)dihydropteridine triphosphate	Dihydroneopterin triphosphate	N/A	135398609	C04895	C1C(=NC2=C(N1)N=C(NC2=O)N)[C@@H]([C@@H](COP(=O)([O-])OP(=O)([O-])OP(=O)([O-])[O-])O)O
195	aicar	5-Amino-1-(5-Phospho-D-ribosyl)imidazole-4-carboxamide	AICA ribonucleotide	HMDB0001517	65110	C04677	C1=NC(=C(N1[C@H]2[C@@H]([C@@H]([C@H](O2)COP(=O)(O)O)O)O)N)C(=O)N
196	air	5-amino-1-(5-phospho-D-ribosyl)imidazole	5-Aminoimidazole ribonucleotide	HMDB0001235	161500	C03373	NC1=CN=CN1[C@@H]1O[C@H](COP(O)(O)=O)[C@@H](O)[C@H]1O
197	akg	2-Oxoglutarate	Oxoglutaric acid	HMDB0000208	51	C00026	OC(=O)CCC(=O)C(O)=O
198	ala_B	beta-Alanine	beta-Alanine	HMDB0000056	239	C00099	NCCC(O)=O
199	ala_D	D-Alanine	D-Alanine	HMDB0001310	71080	C00133	C[C@@H](N)C(O)=O
200	ala_L	L-Alanine	L-Alanine	HMDB0000161	5950	C00041	C[C@H](N)C(O)=O
201	alaala	D-Alanyl-D-alanine	D-Alanyl-D-alanine	HMDB0003459	5460362	C00993	C[C@@H](N)C(=O)N[C@H](C)C(O)=O
202	alac_S	(S)-2-Acetolactate	(S)-2-Acetolactate	HMDB0006855	440878	C06010	CC(=O)[C@](C)(O)C(O)=O
203	alatrna	L-Alanyl-tRNA(Ala)	L-Alanyl-tRNA	METPA0095	N/A	C00886	N/A
204	algn	Alginate	Alginic acid	HMDB0029940	131704328	C01768	OC1C(O)C(OC2C(O)C(O)C(OP)OC2C(O)=O)OC(C1P)C(O)=O
205	algna	Acetylated Alginate	bacterial alginate	N/A	405235060	N/A	CC(=O)O[C@H]1[C@@H](O)[C@H](O[C@@H]2O[C@@H](C(=O)[O-])[C@@H](O[*])[C@H](O)[C@@H]2O)[C@@H](C(=O)[O-])O[C@H]1O[C@@H]1[C@H](C(=O)[O-])O[C@@H](O[C@@H]2[C@@H](C(=O)[O-])O[C@@H](O[C@@H]3[C@H](C(=O)[O-])O[C@@H](O[*])[C@@H](O)[C@H]3O)[C@@H](O)[C@H]2OC(C)=O)[C@@H](O)[C@H]1O
206	algne	Epimerized Alginate Dimer	Epimerized Alginate Dimer	N/A	N/A	N/A	N/A
207	alltn	Allantoin	Allantoin	HMDB0000462	204	C02350	NC(=O)NC1NC(=O)NC1=O
208	alltt	Allantoate	Allantoic acid	HMDB0001209	203	C00499	NC(=O)NC(NC(N)=O)C(O)=O
209	amacald	aminoacetaldehyde	Aminoacetaldehyde	METPA0868	N/A	C06735	N/A
210	amet	S-Adenosyl-L-methionine	S-Adenosylmethionine	HMDB0001185	34756	C00019	C[S+](CC[C@H](N)C(O)=O)C[C@H]1O[C@H]([C@H](O)[C@@H]1O)N1C=NC2=C1N=CN=C2N
211	ametam	S-Adenosylmethioninamine	S-Adenosylmethioninamine	HMDB0000988	439415	C01137	C[S+](CCCN)C[C@H]1O[C@H]([C@H](O)[C@@H]1O)N1C=NC2=C1N=CN=C2N
212	amob	S-Adenosyl-4-methylthio-2-oxobutanoate	[(2S,3S,4R,5R)-5-(6-aminopurin-9-yl)-3,4-dihydroxyoxolan-2-yl]methyl-(3-carboxy-3-oxopropyl)-methylsulfanium	N/A	440336	N/A	C[S](CCC(=O)C(=O)[O-])CC1OC(n2cnc3c(N)ncnc32)C(O)C1O
213	amopbut_L	2-Amino-3-oxo-4-phosphonooxybutyrate	2-Amino-3-oxo-4-phosphonooxybutyrate	METPA0925	N/A	C07335	N/A
214	amp	AMP	Adenosine monophosphate	HMDB0000045	6083	C00020	NC1=C2N=CN([C@@H]3O[C@H](COP(O)(O)=O)[C@@H](O)[C@H]3O)C2=NC=N1
215	anth	Anthranilate	2-Aminobenzoic acid	HMDB0001123	227	C00108	NC1=CC=CC=C1C(O)=O
216	ap4a	P1,P4-Bis(5'-adenosyl) tetraphosphate	P1,P4-Bis(5'-adenosyl) tetraphosphate	HMDB0006502	194	N/A	NC1=NC=NC2=C1N=CN2C1OC(COP(O)(=O)OP(O)(=O)OP(O)(=O)OP(O)(=O)OCC2OC(C(O)C2O)N2C=NC3=C2N=CN=C3N)C(O)C1O
217	apoACP	apoprotein [acyl carrier protein	Apo-ACP	N/A	N/A	N/A	[*][NH2+][C@@H](CO)C([*])=O
218	aps	Adenosine 5'-phosphosulfate	Adenosine phosphosulfate	HMDB0001003	10238	C00224	NC1=NC=NC2=C1N=CN2[C@@H]1O[C@H](COP(O)(=O)OS(O)(=O)=O)[C@@H](O)[C@H]1O
219	ara5p	D-Arabinose 5-phosphate	D-Arabinose 5-phosphate	HMDB0011734	188324	C01112	O[C@H](COP(O)(O)=O)[C@@H](O)[C@H](O)C=O
220	arg_L	L-Arginine	L-Arginine	HMDB0000517	6322	C00062	N[C@@H](CCCNC(N)=N)C(O)=O
221	argsuc	N(omega)-(L-Arginino)succinate	Argininosuccinic acid	HMDB0000052	16950	C03406	N[C@@H](CCCNC(=N)N[C@@H](CC(O)=O)C(O)=O)C(O)=O
222	argtrna	L-Arginyl-tRNA(Arg)	L-Arginyl-tRNA(Arg)	METPA0255	N/A	C02163	N/A
223	arsna	Arsenate	Arsenate	HMDB0012190	234	C01478	O[As](O)(O)=O
224	arsni	Arsenite	Arsenite	HMDB0011620	545	C13619	O[As](O)O
225	ascb	L-Ascorbate	Ascorbic acid	HMDB0000044	54670067	C00072	[H][C@@]1(OC(=O)C(O)=C1O)[C@@H](O)CO
226	asn_L	L-Asparagine	L-Asparagine	HMDB0000168	6267	C00152	N[C@@H](CC(N)=O)C(O)=O
227	asp_L	L-Aspartate	L-Aspartic acid	HMDB0000191	5960	C00049	N[C@@H](CC(O)=O)C(O)=O
228	aspsa	L-Aspartate 4-semialdehyde	L-Aspartate-semialdehyde	HMDB0012249	439235	C00441	N[C@@H](CC=O)C(O)=O
229	asptrna	L-Aspartyl-tRNA(Asp)	L-Aspartyl-tRNA(Asp)	METPA0341	N/A	C02984	N/A
230	atp	ATP	Adenosine triphosphate	HMDB0000538	5957	C00002	NC1=NC=NC2=C1N=CN2[C@@H]1O[C@H](COP(O)(=O)OP(O)(=O)OP(O)(O)=O)[C@@H](O)[C@H]1O
231	bencisdiol	cis-1,2-dihydroxycyclohexa-3,5-diene-1-carboxylate	1,6-Dihydroxy-cis-2,4-cyclohexadiene-1-carboxylic acid	METPA0807	N/A	C06321	N/A
232	benz	alpha-Oxo-benzeneacetic acid	Phenylglyoxylic acid	HMDB0001587	11915	C02137	OC(=O)C(=O)C1=CC=CC=C1
233	betald	Betaine aldehyde	Betaine aldehyde	HMDB0001252	249	C00576	C[N+](C)(C)CC=O
234	btamp	Biotinyl-5'-AMP	Biotinyl-5'-AMP	HMDB0004220	440839	C05921	NC1=NC=NC2=C1N=CN2[C@@H]1O[C@H](COP(O)(=O)OC(=O)CCCC[C@@H]2SCC3NC(=O)NC23)[C@@H](O)[C@H]1O
235	btcoa	Butanoyl-CoA	Butyryl-CoA	HMDB0001088	265	C00136	CCCC(=O)SCCNC(=O)CCNC(=O)C(O)C(C)(C)COP(O)(=O)OP(O)(=O)OCC1OC(C(O)C1OP(O)(O)=O)N1C=NC2=C1N=CN=C2N
236	btd_RR	(R,R)-2,3-Butanediol	(2R,3R)-2,3-Butanediol	HMDB0033007	225936	C03044	C[C@@H](O)[C@@H](C)O
237	btn	Biotin	Biotin	HMDB0000030	171548	C00120	[H][C@]12CS[C@@H](CCCCC(O)=O)[C@@]1([H])NC(=O)N2
238	but_p	Butyrate (periplasmic)	Butyric acid	HMDB0000039	264	C00246	CCCC(O)=O
239	butACP	Butyryl-[acyl-carrier protein	Butyryl-[acp]	METPA0656	N/A	C05745	N/A
240	butd2coa	trans-But-2-enoyl-CoA	Crotonoyl-CoA	HMDB0002009	5497143	C00877	C\C=C\C(=O)SCCNC(=O)CCNC(=O)[C@H](O)C(C)(C)COP(O)(=O)OP(O)(=O)OC[C@H]1O[C@H]([C@H](O)[C@@H]1OP(O)(O)=O)N1C=NC2=C1N=CN=C2N
241	buts	butanesulfonate	Butane-1-sulfonate	N/A	3704751	N/A	CCCCS(=O)(=O)[O-]
242	bz	Benzoate	Benzoic acid	HMDB0001870	243	C00180	OC(=O)C1=CC=CC=C1
243	bzal	Benzaldehyde	Benzaldehyde	HMDB0006115	240	C00261	O=CC1=CC=CC=C1
244	cala	N-Carbamoyl-beta-alanine	Ureidopropionic acid	HMDB0000026	111	C02642	NC(=O)NCCC(O)=O
245	camp	cAMP	Cyclic AMP	HMDB0000058	6076	C00575	[H][C@@]12COP(O)(=O)O[C@@]1([H])[C@@H](O)[C@@H](O2)N1C=NC2=C1N=CN=C2N
246	catechol	Catechol	Pyrocatechol	HMDB0000957	289	C00090	OC1=CC=CC=C1O
247	cbasp	N-Carbamoyl-L-aspartate	Ureidosuccinic acid	HMDB0000828	93072	C00438	NC(=O)N[C@@H](CC(O)=O)C(O)=O
248	cbi	Cobinamide	Cobinamide	HMDB0006902	11528127	C05774	[H][C@@]12[C@H](CC(N)=O)[C@@](C)(CCC(=O)NC[C@@H](C)O)C3=C(C)C4=[N]5C(=CC6=[N]7C(=C(C)C8=[N]([C@]1(C)[C@@](C)(CC(N)=O)[C@@H]8CCC(N)=O)[Co++]57N23)[C@@](C)(CC(N)=O)[C@@H]6CCC(N)=O)C(C)(C)[C@@H]4CCC(N)=O
249	cbmps	N-Carbamoylputrescine	N-Carbamoylputrescine	HMDB0033458	502	C00436	NCCCCNC(N)=O
250	cbp	Carbamoyl phosphate	Carbamoyl phosphate	HMDB0001096	278	C00169	NC(=O)OP(O)(O)=O
251	cd2	Cadmium	Cadmium	HMDB0003638	31193	C01413	[Cd++]
252	cdlp_PA	cardiolipin	Cardiolipin	METPA0728	N/A	C05980	N/A
253	cdp	CDP	CDP	HMDB0001546	6132	C00112	NC1=NC(=O)N(C=C1)[C@@H]1O[C@H](COP(O)(=O)OP(O)(O)=O)[C@@H](O)[C@H]1O
254	cdpdag_PA	CDPdiacylglycerol	CDP-diacylglycerol	METPA0023	N/A	C00269	N/A
255	cellb	cellobiose	Cellobiose	HMDB0000055	10712	C00185	OC[C@H]1O[C@@H](O[C@H]2[C@H](O)[C@@H](O)[C@H](O)O[C@@H]2CO)[C@H](O)[C@@H](O)[C@@H]1O
256	ch4s	Methanethiol	Methanethiol	HMDB0003227	878	C00409	CS
257	chol	Choline	Choline	HMDB0000097	305	C00114	C[N+](C)(C)CCO
258	chor	Chorismate	Chorismate	HMDB0012199	12039	C00251	O[C@@H]1C=CC(=C[C@H]1OC(=C)C(O)=O)C(O)=O
259	cit	Citrate	Citric acid	HMDB0000094	311	C00158	OC(=O)CC(O)(CC(O)=O)C(O)=O
260	citr_L	L-Citrulline	Citrulline	HMDB0000904	9750	C00327	N[C@@H](CCCNC(N)=O)C(O)=O
261	ckdo	CMP-3-deoxy-D-manno-octulosonate	(KDO)-lipid IVA	METPA0736	25203768	C06024	C1[C@H]([C@H]([C@H](O[C@@]1(C(=O)O)OP(=O)(O)OC[C@@H]2[C@H]([C@H]([C@@H](O2)N3C=CC(=NC3=O)N)O)O)[C@@H](CO)O)O)O
262	cmp	CMP	Cytidine monophosphate	HMDB0000095	6131	C00055	NC1=NC(=O)N(C=C1)[C@@H]1O[C@H](COP(O)(O)=O)[C@@H](O)[C@H]1O
263	co	Carbon monoxide	Carbon monoxide	HMDB0001361	281	C00237	[C-]#[O+]
264	co1dam	cob(I)yrinate a,c-diamide	Cob(I)yrinate a,c diamide	HMDB0006904	N/A	C06505	[Co]N1\C2=C(C)/C3=N/C(=C\C4=N\C(=C(C)/C5=NC([C@H](CC(O)=O)[C@@]5(C)CCC(O)=O)[C@@]1(C)[C@@](C)(CC(N)=O)[C@@H]2CCC(O)=O)\[C@@H](CCC(O)=O)C4(C)C)/[C@@H](CCC(O)=O)[C@]3(C)CC(N)=O
265	co2	CO2	Carbon dioxide	HMDB0001967	280	C00011	O=C=O
266	co2dam	Cob(II)yrinate a,c diamide	Cob(II)yrinate a,c diamide	METPA0829	N/A	C06504	N/A
267	coa	Coenzyme A	Coenzyme A	HMDB0001423	87642	C00010	CC(C)(COP(O)(=O)OP(O)(=O)OC[C@H]1O[C@H]([C@H](O)[C@@H]1OP(O)(O)=O)N1C=NC2=C1N=CN=C2N)[C@@H](O)C(=O)NCCC(=O)NCCS
268	cobalt2	Co2+	Cobalt	HMDB0000608	104729	C00175	[Co++]
269	cpppg3	Coproporphyrinogen III	Coproporphyrinogen III	HMDB0001261	321	C03263	CC1=C2CC3=C(C)C(CCC(O)=O)=C(CC4=C(CCC(O)=O)C(C)=C(CC5=C(CCC(O)=O)C(C)=C(CC(N2)=C1CCC(O)=O)N5)N4)N3
270	crn	L-Carnitine	L-Carnitine	HMDB0000062	10917	C00487	C[N+](C)(C)C[C@H](O)CC(O)=O
271	csn	Cytosine	Cytosine	HMDB0000630	597	C00380	NC1=CC=NC(=O)N1
272	ctp	CTP	Cytidine triphosphate	HMDB0000082	6176	C00063	NC1=NC(=O)N(C=C1)[C@@H]1O[C@H](COP(O)(=O)OP(O)(=O)OP(O)(O)=O)[C@@H](O)[C@H]1O
273	cu2	Cu2	Copper	HMDB0000657	27099	C00070	N/A
274	cyan	cyanide	Cyanide	HMDB0002084	5975	C00177	C#[N-]
275	cynt	Cyanate	Cyanate	HMDB0002078	540	C01417	OC#N
276	cys_L	L-Cysteine	L-Cysteine	HMDB0000574	5862	C00097	N[C@@H](CS)C(O)=O
277	cyst_L	L-Cystine	L-Cystine	HMDB0000192	67678	C00491	N[C@@H](CSSC[C@H](N)C(O)=O)C(O)=O
278	cysth_L	L-Cystathionine	L-Cystathionine	HMDB0000099	439258	C02291	N[C@@H](CCSC[C@H](N)C(O)=O)C(O)=O
279	cystrna	L-Cysteinyl-tRNA(Cys)	L-Cysteinyl-tRNA(Cys)	METPA0362	N/A	C03125	N/A
280	cytd	Cytidine	Cytidine	HMDB0000089	6175	C00475	NC1=NC(=O)N(C=C1)[C@@H]1O[C@H](CO)[C@@H](O)[C@H]1O
281	dad_2	Deoxyadenosine	Deoxyadenosine	HMDB0000101	13730	C00559	NC1=C2N=CN([C@H]3C[C@H](O)[C@@H](CO)O3)C2=NC=N1
282	dadp	dADP	dADP	HMDB0001508	188966	C00206	NC1=NC=NC2=C1N=CN2[C@H]1C[C@H](O)[C@@H](COP(O)(=O)OP(O)(O)=O)O1
283	damp	dAMP	Deoxyadenosine monophosphate	HMDB0000905	12599	C00360	NC1=NC=NC2=C1N=CN2[C@H]1C[C@H](O)[C@@H](COP(O)(O)=O)O1
284	damval	delta-aminovalerate	5-Aminopentanoic acid	HMDB0003355	138	C00431	NCCCCC(O)=O
285	dann	7,8-Diaminononanoate	7,8-Diaminononanoate	METPA0113	N/A	C01037	N/A
286	datp	dATP	Deoxyadenosine triphosphate	HMDB0001532	15993	C00131	NC1=NC=NC2=C1N=CN2[C@H]1C[C@H](O)[C@@H](COP(O)(=O)OP(O)(=O)OP(O)(O)=O)O1
287	db4p	3,4-dihydroxy-2-butanone 4-phosphate	3,4-Dihydroxy-2-butanone 4-phosphate	METPA1189	N/A	C15556	N/A
288	dcamp	N6-(1,2-Dicarboxyethyl)-AMP	Adenylsuccinic acid	HMDB0000536	447145	C03794	O[C@@H]1[C@@H](COP(O)(O)=O)O[C@H]([C@@H]1O)N1C=NC2=C1N=CN=C2N[C@@H](CC(O)=O)C(O)=O
289	dcdp	dCDP	dCDP	HMDB0001245	150855	C00705	NC1=NC(=O)N(C=C1)[C@H]1C[C@H](O)[C@@H](COP(O)(=O)OP(O)(O)=O)O1
290	dcmp	dCMP	dCMP	HMDB0001202	13945	C00239	NC1=NC(=O)N(C=C1)[C@H]1C[C@H](O)[C@@H](COP(O)(O)=O)O1
291	dctp	dCTP	dCTP	HMDB0000998	65091	C00458	NC1=NC(=O)N(C=C1)[C@H]1C[C@H](O)[C@@H](COP(O)(=O)OP(O)(=O)OP(O)(O)=O)O1
292	dcyt	Deoxycytidine	Deoxycytidine	HMDB0000014	13711	C00881	NC1=NC(=O)N(C=C1)[C@H]1C[C@H](O)[C@@H](CO)O1
293	ddcaACP	Dodecanoyl-ACP (n-C12:0ACP)	Thiolauric acid	N/A	447624	C05223	CCCCCCCCCCCC(=O)S
294	decACP	Decanoyl-[acyl-carrier protein	Decanoyl-[acp]	METPA0666	N/A	C05755	N/A
295	dgdp	dGDP	dGDP	HMDB0000960	439220	C00361	NC1=NC2=C(N=CN2[C@H]2C[C@H](O)[C@@H](COP(O)(=O)OP(O)(O)=O)O2)C(=O)N1
296	dgmp	dGMP	2'-Deoxyguanosine 5'-monophosphate	HMDB0001044	65059	C00362	NC1=NC2=C(N=CN2[C@H]2C[C@H](O)[C@@H](COP(O)(O)=O)O2)C(=O)N1
297	dgsn	Deoxyguanosine	Deoxyguanosine	HMDB0000085	187790	C00330	NC1=NC2=C(N=CN2[C@H]2C[C@H](O)[C@@H](CO)O2)C(=O)N1
298	dgtp	dGTP	dGTP	HMDB0001440	65103	C00286	NC1=NC2=C(N=CN2[C@H]2C[C@H](O)[C@@H](COP(O)(=O)OP(O)(=O)OP(O)(O)=O)O2)C(=O)N1
299	dhap	Dihydroxyacetone phosphate	Dihydroxyacetone phosphate	HMDB0001473	668	C00111	OCC(=O)COP(O)(O)=O
300	dhbpt	6,7-Dihydrobiopterin	4a-Carbinolamine tetrahydrobiopterin	HMDB0002215	133246	C00268	[H][C@@]1(CN=C2NC(N)=NC(=O)C2=N1)[C@@H](O)[C@H](C)O
301	dhf	7,8-Dihydrofolate	Dihydrofolic acid	HMDB0001056	98792	C00415	NC1=NC(=O)C2=C(NCC(CNC3=CC=C(C=C3)C(=O)N[C@@H](CCC(O)=O)C(O)=O)=N2)N1
302	dhha	trans-2,3-dihydro-3-hydroxyanthranilic acid	(5S,6S)-6-amino-5-hydroxycyclohexa-1,3-dienecarboxylic acid	N/A	N/A	C19830	C1=C[C@@H]([C@H](C(=C1)C(=O)O)N)O
303	dhlam	Dihydrolipoamide	Dihydrolipoamide	HMDB0000985	663	C00579	OC(=N)CCCCC(S)CCS
304	dhna	1,4-dihydroxy-2-naphthoyl-CoA	3'-phosphoadenosine 5'-{3-[(3R)-4-{[3-({2-[(1,4-dihydroxy-2-naphthoyl)sulfanyl]ethyl}amino)-3-oxopropyl]amino}-3-hydroxy-2,2-dimethyl-4-oxobutyl] dihydrogen diphosphate}	HMDB0304010	44140569	C15547	CC(C)(COP(=O)(O)OP(=O)(O)OC[C@@H]1[C@H]([C@H]([C@@H](O1)N2C=NC3=C(N=CN=C32)N)O)OP(=O)(O)O)[C@H](C(=O)NCCC(=O)NCCSC(=O)C4=C(C5=CC=CC=C5C(=C4)O)O)O
305	dhnpt	2-Amino-4-hydroxy-6-(D-erythro-1,2,3-trihydroxypropyl)-7,8-dihydropteridine	7,8-Dihydroneopterin	HMDB0002275	65074	C04874	NC1=NC(=O)C2=C(NCC(=N2)[C@H](O)[C@H](O)CO)N1
306	dhor_S	(S)-Dihydroorotate	L-Dihydroorotic acid	HMDB0003349	439216	C00337	OC(=O)[C@@H]1CC(=O)NC(=O)N1
307	dhpt	Dihydropteroate	7,8-Dihydropteroic acid	HMDB0001412	170	C00921	NC1=NC2=C(N=C(CNC3=CC=C(C=C3)C(O)=O)CN2)C(=O)N1
308	dialu	dialurate / dialuric acid	2,4,5,6-pyrimidinetetrol	N/A	242082322	N/A	O=C1NC(=O)C(O)C(=O)N1
309	din	Deoxyinosine	Deoxyinosine	HMDB0000071	65058	C05512	OC[C@H]1O[C@H](C[C@@H]1O)N1C=NC2=C1N=CNC2=O
310	dkmpp	2,3-diketo5-methylthio-1-phosphopentane	5-(Methylsulfanyl)-2,3-dioxopentyl phosphate	N/A	N/A	C15650	CSCCC(=O)C(=O)COP(=O)([O-])[O-]
311	dmbzid	5,6-Dimethylbenzimidazole	Dimethylbenzimidazole	HMDB0003701	675	C03114	CC1=CC2=C(C=C1C)N=CN2
312	dmgly	N,N-Dimethylglycine	Dimethylglycine	HMDB0000092	673	C01026	CN(C)CC(O)=O
313	dmlz	6,7-Dimethyl-8-(1-D-ribityl)lumazine	6,7-Dimethyl-8-(1-D-ribityl)lumazine	HMDB0003826	168989	C04332	CC1=C(C)N(C[C@H](O)[C@H](O)[C@H](O)CO)C2=NC(=O)NC(=O)C2=N1
314	dmpp	Dimethylallyl diphosphate	Dimethylallylpyrophosphate	HMDB0001120	647	C00235	CC(C)=CCOP(O)(=O)OP(O)(O)=O
315	dnad	Deamino-NAD+	Nicotinic acid adenine dinucleotide	N/A	N/A	C00857	Nc1ncnc2c1ncn2[C@@H]1O[C@H](COP(=O)([O-])OP(=O)([O-])OC[C@H]2O[C@@H]([n+]3cccc(C(=O)[O-])c3)[C@H](O)[C@@H]2O)[C@@H](O)[C@H]1O
316	dpcoa	Dephospho-CoA	Dephospho-CoA	HMDB0001373	444485	C00882	CC(C)(COP(O)(=O)OP(O)(=O)OC[C@H]1O[C@H]([C@H](O)[C@@H]1O)N1C=NC2=C1N=CN=C2N)[C@@H](O)C(=O)NCCC(=O)NCCS
317	dtbt	Dethiobiotin	Dethiobiotin	HMDB0003581	445027	C01909	C[C@@H]1NC(=O)N[C@@H]1CCCCCC(O)=O
318	dtdp	dTDP	dTDP	HMDB0001274	164628	C00363	CC1=CN([C@H]2C[C@H](O)[C@@H](COP(O)(=O)OP(O)(O)=O)O2)C(=O)NC1=O
319	dtdp6dm	dTDP-6-deoxy-L-mannose	Deoxythymidine diphosphate-L-rhamnose	HMDB0006354	121966	C03319	C[C@@H]1O[C@H](OP(O)(=O)OP(O)(=O)OC[C@H]2O[C@H](C[C@@H]2O)N2C=C(C)C(=O)NC2=O)[C@H](O)[C@H](O)[C@H]1O
320	dtdpddg	dTDP-4-dehydro-6-deoxy-D-glucose	dTDP-4-oxo-6-deoxy-D-glucose	HMDB0001399	439292	C11907	C[C@H]1O[C@H](OP(O)(=O)OP(O)(=O)OC[C@H]2O[C@H](C[C@@H]2O)N2C=C(C)C(=O)NC2=O)[C@H](O)[C@@H](O)C1=O
321	dtdpddm	dTDP-4-dehydro-6-deoxy-L-mannose	dTDP-4-oxo-6-deoxy-D-glucose	HMDB0001399	439292	C11907	C[C@H]1O[C@H](OP(O)(=O)OP(O)(=O)OC[C@H]2O[C@H](C[C@@H]2O)N2C=C(C)C(=O)NC2=O)[C@H](O)[C@@H](O)C1=O
322	dtdpglc	dTDPglucose	dTDP-D-glucose	HMDB0001328	443210	C00842	CC1=CN([C@H]2C[C@H](O)[C@@H](COP(O)(=O)OP(O)(=O)O[C@H]3O[C@H](CO)[C@@H](O)[C@H](O)[C@H]3O)O2)C(=O)NC1=O
323	dtmp	dTMP	5-Thymidylic acid	HMDB0001227	9700	C00364	CC1=CN([C@H]2C[C@H](O)[C@@H](COP(O)(O)=O)O2)C(=O)NC1=O
324	dttp	dTTP	Thymidine 5'-triphosphate	HMDB0001342	64968	C00459	CC1=CN([C@H]2C[C@H](O)[C@@H](COP(O)(=O)OP(O)(=O)OP(O)(O)=O)O2)C(=O)NC1=O
325	dudp	dUDP	dUDP	HMDB0001000	145729	C01346	O[C@H]1C[C@@H](O[C@@H]1COP(O)(=O)OP(O)(O)=O)N1C=CC(=O)NC1=O
326	dump	dUMP	dUMP	HMDB0001409	65063	C00365	O[C@H]1C[C@@H](O[C@@H]1COP(O)(O)=O)N1C=CC(=O)NC1=O
327	duri	Deoxyuridine	Deoxyuridine	HMDB0000012	13712	C00526	OC[C@H]1O[C@H](C[C@@H]1O)N1C=CC(=O)NC1=O
328	dutp	dUTP	Deoxyuridine triphosphate	HMDB0001191	65070	C00460	O[C@H]1C[C@@H](O[C@@H]1COP(O)(=O)OP(O)(=O)OP(O)(O)=O)N1C=CC(=O)NC1=O
329	dxyl5p	1-deoxy-D-xylulose 5-phosphate	1-Deoxy-D-xylulose 5-phosphate	HMDB0001213	443201	C11437	CC(=O)[C@@H](O)[C@H](O)COP(O)(O)=O
330	e4p	D-Erythrose 4-phosphate	D-Erythrose 4-phosphate	HMDB0001321	122357	C00279	O[C@H](COP(O)(O)=O)[C@@H](O)C=O
331	eig3p	D-erythro-1-(Imidazol-4-yl)glycerol 3-phosphate	D-Erythro-imidazole-glycerol-phosphate	HMDB0012208	440431	C04666	O[C@H](COP(O)(O)=O)[C@@H](O)C1=CNC=N1
332	enter	Enterochelin	Chymosin preparation, escherichia coli k-12	HMDB0032199	34231	C05821	OC1=CC=CC(C(=O)N[C@H]2COC(=O)[C@H](COC(=O)[C@H](COC2=O)NC(=O)C2=CC=CC(O)=C2O)NC(=O)C2=CC=CC(O)=C2O)=C1O
333	etha	Ethanolamine	Ethanolamine	HMDB0000149	700	C00189	NCCO
334	eths	ethanesulfonate	ethylsulphonate	N/A	3717105	N/A	N/A
335	etoh	Ethanol	Ethanol	HMDB0000108	702	C00469	CCO
336	f1p	D-Fructose 1-phosphate	3a,6b,7a,12a-Tetrahydroxy-5b-cholanoic acid	HMDB0000399	10400369	C01094	[H][C@@]12CC[C@H]([C@H](C)CCC(O)=O)[C@@]1(C)[C@@H](O)C[C@@]1([H])[C@@]2([H])[C@H](O)[C@@H](O)[C@]2([H])C[C@H](O)CC[C@]12C
337	f6p	D-Fructose 6-phosphate	Fructose 6-phosphate	HMDB0000124	69507	C00085	OCC(=O)[C@@H](O)[C@H](O)[C@H](O)COP(O)(O)=O
338	f6p_B	beta-D-Fructose 6-phosphate	Beta-D-Fructose 6-phosphate	HMDB0003971	440641	C05345	OC[C@@]1(O)O[C@H](COP(O)(O)=O)[C@@H](O)[C@@H]1O
339	fad	FAD	FAD	HMDB0001248	643975	C00016	CC1=CC2=C(C=C1C)N(C[C@H](O)[C@H](O)[C@H](O)COP(O)(=O)OP(O)(=O)OC[C@H]1O[C@H]([C@H](O)[C@@H]1O)N1C=NC3=C1N=CN=C3N)C1=NC(=O)NC(=O)C1=N2
340	fadh2	FADH2	FADH	HMDB0001197	446013	C01352	CC1=CC2=C(C=C1C)N(C[C@H](O)[C@H](O)[C@H](O)COP(O)(=O)OP(O)(=O)OC[C@H]1O[C@H]([C@H](O)[C@@H]1O)N1C=NC3=C1N=CN=C3N)C1=C(N2)C(=O)NC(=O)N1
341	fald	Formaldehyde	Formaldehyde	HMDB0001426	712	C00067	C=O
342	fbn	Ferribactin	Ferribactin	HMDB0304352	75114702	N/A	CC(C1C(=O)NC(C(=O)NCCCCC(C(=O)NC(C(=O)N1)CCCN(C=O)O)NC(=O)C(CCCN(C=O)O)NC(=O)C(CO)NC(=O)C(CCCN=C(N)N)NC(=O)C(CO)NC(=O)C2CCN=C(N2)C(CC3=CC=C(C=C3)O)NC(=O)CCC(C(=O)O)N)C(C)O)O
343	fc1p	L-Fuculose 1-phosphate	L-Fuculose 1-phosphate	METPA0127	N/A	C01099	N/A
344	fdp	D-Fructose 1,6-bisphosphate	Fructose 1,6-bisphosphate	HMDB0001058	10267	C00354	O[C@H]1[C@H](O)[C@@](O)(COP(O)(O)=O)O[C@@H]1COP(O)(O)=O
345	fdxo42	ferrodoxin (oxidized form 4:2)	ferrodoxin (oxidized form 4:2)	N/A	N/A	N/A	N/A
346	fdxr42	ferrodoxin (reduced form 4:2)	ferrodoxin (reduced form 4:2)	N/A	N/A	N/A	N/A
347	fe2	Fe2	Fe2+	HMDB0000692	27284	C14818	0
348	fe3	Fe3	Iron	HMDB0015531	29936	C14819	N/A
349	feenter	Fe-enterobactin	Ferric enterobactin ion	N/A	16048613	C06230	C1[C@@H](C(=O)OC[C@@H](C(=O)OC[C@@H](C(=O)O1)NC(=O)C2=C(C(=CC=C2)[O-])[O-])NC(=O)C3=C(C(=CC=C3)[O-])[O-])NC(=O)C4=C(C(=CC=C4)[O-])[O-].[Fe+3]
350	ferrich	Ferrichrome	ferrich	N/A	N/A	C06228	CC1=[O+][Fe-3]2345ON1CCC[C@@H]1NC(=O)CNC(=O)CNC(=O)CNC(=O)[C@H](CCCN(O2)C(C)=[O+]3)NC(=O)[C@H](CCCN(O4)C(C)=[O+]5)NC1=O
351	fgam	N2-Formyl-N1-(5-phospho-D-ribosyl)glycinamide	5'-Phosphoribosyl-N-formylglycinamide	HMDB0001308	130805	C04376	O[C@H]1[C@@H](O)[C@H](NC(=O)CNC=O)O[C@@H]1COP(O)(O)=O
352	ficytc	Ferricytochrome c	Cytochrome c3+	N/A	N/A	C00125	CC1=C(CCC(=O)O)C2=N/C1=C\c1c(C)c(C(C)SC[C@H](NC([*])=O)C(=O)N[*])c3n1[Fe+]n1/c(c(C)c(CCC(=O)O)/c1=C/2)=C\C1=N/C(=C\3)C(C)=C1C(C)SC[C@H](NC([*])=O)C(=O)N[*]
353	fmet	N-Formyl-L-methionine	N-Formyl-L-methionine	HMDB0001015	439750	C03145	CSCC[C@H](NC=O)C(O)=O
354	fmn	flavin mononucleotide	Flavin mononucleotide	HMDB0001520	643976	C00061	CC1=CC2=C(C=C1C)N(C[C@H](O)[C@H](O)[C@H](O)COP(O)(O)=O)C1=NC(=O)NC(=O)C1=N2
355	fmnh2	flavin mononucleotide reduced	FMNH2	HMDB0001142	445395	C01847	N/A
356	focytc	Ferrocytochrome c	Ferrocytochrome c	N/A	N/A	N/A	N/A
357	fohorn	N5-formyl-N5-hydroxy-L-ornithine	(2S)-2-azaniumyl-5-[formyl(hydroxy)amino]pentanoate	HMDB0304431	46173094	N/A	[NH3+][C@@H](CCCN(O)C=O)C(=O)[O-]
358	forglu	N-Formimidoyl-L-glutamate	Formiminoglutamic acid	HMDB0000854	439233	C00439	OC(=O)CC[C@H](NC=N)C(O)=O
359	form	Formate	Formic acid	HMDB0000142	284	C00058	OC=O
360	fpram	2-(Formamido)-N1-(5-phospho-D-ribosyl)acetamidine	5'-Phosphoribosyl-N-formylglycinamidine	HMDB0002305	440417	C04640	O[C@H]1[C@@H](O)[C@H](NC(=N)CNC=O)O[C@@H]1COP(O)(O)=O
361	fprica	5-Formamido-1-(5-phospho-D-ribosyl)imidazole-4-carboxamide	Phosphoribosyl formamidocarboxamide	HMDB0001439	166760	C04734	NC(=O)C1=C(NC=O)N(C=N1)[C@@H]1O[C@H](COP(O)(O)=O)[C@@H](O)[C@H]1O
362	frdp	Farnesyl diphosphate	Farnesyl pyrophosphate	HMDB0000961	445713	C00448	CC(C)=CCC\C(C)=C\CC\C(C)=C\COP(O)(=O)OP(O)(O)=O
363	frmd	Formamide	Formamide	HMDB0001536	713	C00488	NC=O
364	fru	D-Fructose	D-Fructose	HMDB0000660	439709	C00095	OC[C@H]1O[C@](O)(CO)[C@@H](O)[C@@H]1O
365	fum	Fumarate	Fumaric acid	HMDB0000134	444972	C00122	OC(=O)\C=C\C(O)=O
366	g15lac	D-Glucono-1,5-lactone	Gluconolactone	HMDB0000150	7027	C00198	OC[C@H]1OC(=O)[C@H](O)[C@@H](O)[C@@H]1O
367	g1p	D-Glucose 1-phosphate	D-Glucose 1-phosphate	N/A	3403	C00103	N/A
368	g3p	Glyceraldehyde 3-phosphate	Glyceraldehyde 3-phosphate	HMDB0001112	439168	C00118	O[C@H](COP(O)(O)=O)C=O
369	g3pc	sn-Glycero-3-phosphocholine	Glycerophosphocholine	HMDB0000086	657272	C00670	C[N+](C)(C)CCOP([O-])(=O)OC[C@H](O)CO
370	g3pe	sn-Glycero-3-phosphoethanolamine	sn-glycero-3-Phosphoethanolamine	HMDB0059660	5459861	N/A	NCCO[P@@](O)(=O)OC[C@@H](O)CO
371	g6p	D-Glucose 6-phosphate	Glucose 6-phosphate	HMDB0001401	5958	C00092	OC1O[C@H](COP(O)(O)=O)[C@@H](O)[C@H](O)[C@H]1O
372	g6p_B	beta-D-glucose 6-phosphate	beta-D-Glucose 6-phosphate	HMDB0003498	439427	C01172	O[C@@H]1O[C@H](COP(O)(O)=O)[C@@H](O)[C@H](O)[C@H]1O
373	gal1p	alpha-D-Galactose 1-phosphate	Galactose 1-phosphate	HMDB0000645	123912	C00446	OC[C@H]1O[C@H](OP(O)(O)=O)[C@H](O)[C@@H](O)[C@H]1O
374	gam1p	D-Glucosamine 1-phosphate	N-Acetyl-glucosamine 1-phosphate	HMDB0001367	440272	C04501	CC(=O)N[C@@H]1[C@@H](O)[C@H](O)[C@@H](CO)OC1OP(O)(O)=O
375	gam6p	D-Glucosamine 6-phosphate	Glucosamine 6-phosphate	HMDB0001254	439217	C00352	N[C@H]1[C@@H](O)O[C@H](COP(O)(O)=O)[C@@H](O)[C@@H]1O
376	gar	N1-(5-Phospho-D-ribosyl)glycinamide	Glycineamideribotide	HMDB0002022	160913	C03838	NCC(=O)N[C@@H]1O[C@H](COP(O)(O)=O)[C@@H](O)[C@H]1O
377	gbbtn	gamma-butyrobetaine	4-Trimethylammoniobutanoic acid	HMDB0001161	725	C01181	C[N+](C)(C)CCCC([O-])=O
378	gcald	Glycolaldehyde	Glycolaldehyde	HMDB0003344	756	C00266	OCC=O
379	gdp	GDP	Guanosine diphosphate	HMDB0001201	8977	C00035	NC1=NC2=C(N=CN2[C@@H]2O[C@H](COP(O)(=O)OP(O)(O)=O)[C@@H](O)[C@H]2O)C(=O)N1
380	gdpddm	GDP-4-dehydro-6-deoxy-D-mannose	GDP-4-Dehydro-6-deoxy-D-mannose	HMDB0001346	439446	C01222	C[C@H]1O[C@H](OP(O)(=O)OP(O)(=O)OC[C@H]2O[C@H]([C@H](O)[C@@H]2O)N2C=NC3=C2N=C(N)NC3=O)[C@@H](O)[C@@H](O)C1=O
381	gdpdp	Guanosine 3',5'-bis(diphosphate)	Guanosine 3',5'-bis(diphosphate)	HMDB0059638	439450	C01228	[H][C@]1(COP(O)(=O)OP(O)(O)=O)O[C@@]([H])(N2C=NC3=C2NC(=N)N=C3O)[C@]([H])(O)[C@]1([H])OP(O)(=O)OP(O)(O)=O
382	gdpdr	GDP-D-rhamnose	GDP-D-Rhamnose	HMDB0001499	439912	C03117	C[C@H]1O[C@H](OP(O)(=O)OP(O)(=O)OC[C@H]2O[C@H]([C@H](O)[C@@H]2O)N2C=NC3=C2NC(N)=NC3=O)[C@@H](O)[C@@H](O)[C@@H]1O
383	gdpman	GDP-D-mannose	GDP-D-mannose	METPA1614	N/A	G10614	N/A
384	gdpmanur	GDP-D-mannuronate	GDP-D-mannuronate	METPA0107	N/A	C00976	N/A
385	gdptp	Guanosine 3'-diphosphate 5'-triphosphate	Guanosine 3'-diphosphate 5'-triphosphate	HMDB0060480	38166	C04494	[H][C@]1(COP(O)(=O)OP(O)(=O)OP(O)(O)=O)O[C@@]([H])(N2C=NC3=C2NC(=N)N=C3O)[C@]([H])(O)[C@]1([H])OP(O)(=O)OP(O)(O)=O
386	glc_D	D-Glucose	D-Glucose	HMDB0000122	5793	C00031	OC[C@H]1O[C@@H](O)[C@H](O)[C@@H](O)[C@@H]1O
387	glcn_D	D-Gluconate	Gluconic acid	HMDB0000625	10690	C00257	OC[C@@H](O)[C@@H](O)[C@H](O)[C@@H](O)C(O)=O
388	glcnacppund	N-acetylglucosamine pyrophosphorylundecaprenol	rhamnose-(alpha1,4)-N-acetylglucosamine pyrophosphorylundecaprenol	N/A	53239776	N/A	C[C@@H]1[C@H]([C@@H]([C@@H]([C@H](O1)O[C@@H]2[C@H](OC([C@@H]([C@H]2O)NC(=O)C)OP(=O)([O-])OP(=O)([O-])OC/C=C(/C)\CC/C=C(/C)\CC/C=C(/C)\CC/C=C(/C)\CC/C=C(/C)\CC/C=C(/C)\CC/C=C(/C)\CC/C=C(/C)\CC/C=C(\C)/CC/C=C(\C)/CCC=C(C)C)CO)O)O)O
389	gln_L	L-Glutamine	Glutamine	HMDB0000641	5961	C00064	N[C@@H](CCC(N)=O)C(O)=O
390	glu_D	D-Glutamate	Glutamic acid	HMDB0000148	33032	C00025	N[C@@H](CCC(O)=O)C(O)=O
391	glu_L	L-Glutamate	Glutamic acid	HMDB0000148	33032	C00025	N[C@@H](CCC(O)=O)C(O)=O
392	glu1sa	L-Glutamate 1-semialdehyde	(S)-4-Amino-5-oxopentanoate	METPA0432	N/A	C03741	N/A
393	glu5p	L-Glutamate 5-phosphate	L-Glutamic acid 5-phosphate	HMDB0001228	193475	C03287	N[C@@H](CCC(=O)OP(O)(O)=O)C(O)=O
394	glu5sa	L-Glutamate 5-semialdehyde	L-Glutamic gamma-semialdehyde	HMDB0002104	193305	C01165	N[C@@H](CCC=O)C(O)=O
395	glucys	gamma-L-Glutamyl-L-cysteine	gamma-Glutamylcysteine	HMDB0001049	123938	C00669	N[C@@H](CCC(=O)N[C@@H](CS)C(O)=O)C(O)=O
396	glusa	glutarate semialdehyde	Glutarate semialdehyde	HMDB0012233	439963	C03273	OC(=O)CCCC=O
397	glutar	Glutarate	Glutaric acid	HMDB0000661	743	C00489	OC(=O)CCCC(O)=O
398	glutcoa	Glutaryl-CoA	Glutaryl-CoA	HMDB0001339	3081383	C00527	CC(C)(COP(O)(=O)OP(O)(=O)OC[C@H]1O[C@H]([C@H](O)[C@@H]1OP(O)(O)=O)N1C=NC2=C1N=CN=C2N)[C@@H](O)C(=O)NCCC(=O)NCCSC(=O)CCCC(O)=O
399	glutrna	L-Glutamyl-tRNA(Glu)	L-Glutamyl-tRNA(Glu)	METPA0342	N/A	C02987	N/A
400	glx	Glyoxylate	Glyoxylic acid	HMDB0000119	760	C00048	OC(=O)C=O
401	gly	Glycine	Glycine	HMDB0000123	750	C00037	NCC(O)=O
402	glyald	D-Glyceraldehyde	D-Glyceraldehyde	N/A	3856	C00577	N/A
403	glyb	Glycine betaine	Betaine	HMDB0000043	247	C00719	C[N+](C)(C)CC(O)=O
404	glyc	Glycerol	Glycerol	HMDB0000131	753	C00116	OCC(O)CO
405	glyc_R	(R)-Glycerate	Glyceric acid	HMDB0000139	439194	C00258	OC[C@@H](O)C(O)=O
406	glyc3p	sn-Glycerol 3-phosphate	Glycerol 3-phosphate	HMDB0000126	439162	C00093	OC[C@@H](O)COP(O)(O)=O
407	glyclt	Glycolate	Glycolate	N/A	3460	C00160	N/A
408	glycogen	glycogen	Glycogen	HMDB0000757	439177	C00182	OC[C@H]1O[C@H](OC[C@H]2O[C@H](O[C@H]3[C@H](O)[C@@H](O)[C@@H](O)O[C@@H]3CO)[C@H](O)[C@@H](O)[C@@H]2O[C@H]2O[C@H](CO)[C@@H](O)[C@H](O)[C@H]2O)[C@H](O)[C@@H](O)[C@@H]1O
409	glytrna	Glycyl-tRNA(Gly)	Glycyl-tRNA(Gly)	METPA0289	N/A	C02412	N/A
410	gmh17bp	D-Glycero-D-manno-heptose 1,7-bisphosphate	D-glycero-D-manno-Heptose 1,7-bisphosphate	METPA1031	N/A	C11472	N/A
411	gmh1p	D-Glycero-D-manno-heptose 1-phosphate	D-glycero-D-manno-Heptose 1-phosphate	METPA0954	N/A	C07838	N/A
412	gmh7p	D-Glycero-D-manno-heptose 7-phosphate	D-glycero-D-manno-Heptose 7-phosphate	METPA0953	N/A	C07836	N/A
413	gmp	GMP	Guanosine monophosphate	HMDB0001397	6804	C00144	NC1=NC2=C(N=CN2[C@@H]2O[C@H](COP(O)(O)=O)[C@@H](O)[C@H]2O)C(=O)N1
414	grdp	Geranyl diphosphate	Geranyl-PP	HMDB0001285	445995	C00341	CC(C)=CCC\C(C)=C\COP(O)(=O)OP(O)(O)=O
415	gsn	Guanosine	Guanosine	HMDB0000133	6802	C00387	NC1=NC2=C(N=CN2[C@@H]2O[C@H](CO)[C@@H](O)[C@H]2O)C(=O)N1
416	gtd	glutaredoxin (reduced)	glutaredoxin (reduced)	N/A	N/A	N/A	[*]NC(=O)C(CS)NC(=O)C([*])NC(=O)C([*])NC(=O)C(CS)N[*]
417	gtdss	glutaredoxin (disulfide)	Glutaredoxin disulfide	N/A	9502	C07293	N/A
418	gthox	Oxidized glutathione	Oxidized glutathione	HMDB0003337	65359	C00127	N[C@@H](CCC(=O)N[C@@H](CSSC[C@H](NC(=O)CC[C@H](N)C(O)=O)C(=O)NCC(O)=O)C(=O)NCC(O)=O)C(O)=O
419	gthrd	Reduced glutathione	Glutathione	HMDB0000125	124886	C00051	N[C@@H](CCC(=O)N[C@@H](CS)C(=O)NCC(O)=O)C(O)=O
420	gtp	GTP	Guanosine triphosphate	HMDB0001273	6830	C00044	NC1=NC2=C(N=CN2[C@@H]2O[C@H](COP(O)(=O)OP(O)(=O)OP(O)(O)=O)[C@@H](O)[C@H]2O)C(=O)N1
421	gua	Guanine	Guanine	HMDB0000132	764	C00242	NC1=NC(=O)C2=C(N1)N=CN2
422	h	H+	Hydron	HMDB0059597	N/A	C00080	[H+]
423	h2	H2	Hydrogen	HMDB0001362	783	C00282	[H][H]
424	h2o	H2O	Water	HMDB0002111	962	C00001	O
425	h2o2	Hydrogen peroxide	Hydrogen peroxide	HMDB0003125	784	C00027	OO
426	h2s	Hydrogen sulfide	Hydrogen sulfide	HMDB0003276	402	C00283	S
427	hco3	Bicarbonate	Hydrogen carbonate	HMDB0000595	767	C00288	N/A
428	hcys_L	L-Homocysteine	Homocysteine	HMDB0000742	91552	C00155	N[C@@H](CCS)C(O)=O
429	hdca	hexadecanoate (n-C16:0)	Palmitic acid	HMDB0000220	985	C00249	CCCCCCCCCCCCCCCC(O)=O
430	hdeACP	Hexadecenoyl-ACP (n-C16:1ACP)	Hexadecenoyl-ACP (n-C16:1ACP)	N/A	24701413	N/A	N/A
431	hemeO	Heme O	Heme O	HMDB0001162	0	C15672	CC(C)=CCC\C(C)=C\CC\C(C)=C\CCC(O)C1=C(C)/C2=C/C3=N/C(=C\C4=C(CCC(O)=O)C(C)=C5/C=C6\N=C(\C=C\1/N\2[Fe]N45)C(C)=C6C=C)/C(CCC(O)=O)=C3C
432	hexACP	Hexanoyl-[acyl-carrier protein	Hexanoyl-[acp]	METPA0660	N/A	C05749	N/A
433	hexs	hexanesulfonate	Mesna	HMDB0003745	598	C03576	N/A
434	hgbam	Hydrogenobyrinate a,c diamide	Hydrogenobyrinate a,c diamide	METPA0828	N/A	C06503	N/A
435	hgbyr	Hydrogenobyrinate	Hydrogenobyrinate	METPA0815	N/A	C06399	N/A
436	hgentis	Homogentisate	Homogentisic acid	HMDB0000130	780	C00544	OC(=O)CC1=C(O)C=CC(O)=C1
437	hhq	2-heptyl-4-quinolone	2-Heptyl-4(1H)-quinolone	N/A	172232367	C20643	N/A
438	his_L	L-Histidine	Histidine	HMDB0000177	6274	C00135	N[C@@H](CC1=CN=CN1)C(O)=O
439	hisp	L-Histidinol phosphate	L-Histidinol phosphate	METPA0128	N/A	C01100	N/A
440	histd	L-Histidinol	L-Histidinol	HMDB0003431	165271	C00860	N[C@H](CO)CC1=CNC=N1
441	histrna	L-Histidyl-tRNA(His)	L-Histidyl-tRNA(His)	METPA0343	N/A	C02988	N/A
442	hmbdp	1-hydroxy-2-methyl-2-(E)-butenyl 4-diphosphate	1-Hydroxy-2-methyl-2-butenyl 4-diphosphate	METPA1056	N/A	C11811	N/A
443	hmbil	Hydroxymethylbilane	Hydroxymethylbilane	HMDB0001137	788	C01024	OCC1=C(CC(O)=O)C(CCC(O)=O)=C(CC2=C(CC(O)=O)C(CCC(O)=O)=C(CC3=C(CC(O)=O)C(CCC(O)=O)=C(CC4=C(CC(O)=O)C(CCC(O)=O)=CN4)N3)N2)N1
444	hmgcoa	Hydroxymethylglutaryl-CoA	3-Hydroxy-3-methylglutaryl-CoA	HMDB0001375	445127	C00356	C[C@](O)(CC(O)=O)CC(=O)SCCNC(=O)CCNC(=O)[C@H](O)C(C)(C)COP(O)(=O)OP(O)(=O)OC[C@H]1O[C@H]([C@H](O)[C@@H]1OP(O)(O)=O)N1C=NC2=C1N=CN=C2N
445	hom_L	L-Homoserine	L-Homoserine	HMDB0000719	12647	C00263	N[C@@H](CCO)C(O)=O
446	hoxpoxp	3-(4-hydroxyphenyl)-2-oxopropanoate	4-Hydroxyphenylpyruvic acid	HMDB0000707	979	C01179	N/A
447	hpyr	Hydroxypyruvate	Hydroxypyruvic acid	HMDB0001352	964	C00168	OCC(=O)C(O)=O
448	hsl	homoserine lactone	L-3-Aminodihydro-2(3H)-furanone	HMDB0029387	73509	C02926	NC1CCOC1=O
449	hxan	Hypoxanthine	Hypoxanthine	HMDB0000157	790	C00262	OC1=NC=NC2=C1NC=N2
450	iasp	Iminoaspartate	Iminoaspartic acid	HMDB0001131	796	C05840	OC(=O)CC(=N)C(O)=O
451	ichor	Isochorismate	Isochorismic acid	N/A	N/A	C00885	C=C(O[C@H]1C=CC=C(C(=O)[O-])[C@@H]1O)C(=O)[O-]
452	icit	Isocitrate	Isocitric acid	HMDB0000193	1198	C00311	OC(C(CC(O)=O)C(O)=O)C(O)=O
453	idp	IDP	IDP	HMDB0003335	644173	C00104	O[C@@H]1[C@@H](COP(O)(=O)OP(O)(O)=O)OC([C@@H]1O)N1C=NC2=C1NC=NC2=O
454	ile_L	L-Isoleucine	Isoleucine	HMDB0000172	6306	C00407	CC[C@H](C)[C@H](N)C(O)=O
455	iletrna	L-Isoleucyl-tRNA(Ile)	L-Isoleucyl-tRNA(Ile)	METPA0363	N/A	C03127	N/A
456	imacp	3-(Imidazol-4-yl)-2-oxopropyl phosphate	Imidazole acetol-phosphate	HMDB0012236	792	C01267	OP(O)(=O)OCC(=O)CC1=CNC=N1
457	imp	IMP	Inosinic acid	HMDB0000175	8582	C00130	O[C@@H]1[C@@H](COP(O)(O)=O)O[C@H]([C@@H]1O)N1C=NC2=C1N=CNC2=O
458	ins	Inosine	Inosine	HMDB0000195	6021	C00294	OC[C@H]1O[C@H]([C@H](O)[C@@H]1O)N1C=NC2=C(O)N=CN=C12
459	ipdp	Isopentenyl diphosphate	Isopentenyl pyrophosphate	HMDB0001347	1195	C00129	CC(=C)CCOP(O)(=O)OP(O)(O)=O
460	itp	ITP	Inosine triphosphate	HMDB0000189	8583	C00081	O[C@@H]1[C@@H](COP(O)(=O)OP(O)(=O)OP(O)(O)=O)O[C@H]([C@@H]1O)N1C=NC2=C1N=CN=C2O
461	ivcoa	Isovaleryl-CoA	Isovaleryl-CoA	HMDB0001113	165435	C02939	CC(C)CC(=O)SCCNC(=O)CCNC(=O)[C@H](O)C(C)(C)COP(O)(=O)OP(O)(=O)OC[C@H]1O[C@H]([C@H](O)[C@@H]1OP(O)(O)=O)N1C=NC2=C1N=CN=C2N
462	k	K+	Potassium cation	N/A	N/A	C00238	[K+]
463	kdo	3-Deoxy-D-manno-2-octulosonate	3-Deoxy-D-manno-octulosonyl-lipid IV(A)	METPA0736	N/A	C06024	N/A
464	kdo8p	3-Deoxy-D-manno-octulosonate 8-phosphate	3-deoxy-8-O-phosphono-D-manno-oct-2-ulosonic acid	HMDB0304126	15942880	C04478	C([C@H]([C@H]([C@@H]([C@@H](COP(=O)(O)O)O)O)O)O)C(=O)C(=O)O
465	kynr_L	L-Kynurenine	Kynurenine	HMDB0000684	161166	C00328	N[C@@H](CC(=O)C1=CC=CC=C1N)C(O)=O
466	lac_D	D-Lactate	Lactic acid	HMDB0000190	107689	C00186	C[C@H](O)C(O)=O
467	lac_L	L-Lactate	Lactic acid	HMDB0000190	107689	C00186	C[C@H](O)C(O)=O
468	lald_L	L-Lactaldehyde	Lactaldehyde	HMDB0003052	439231	C00424	C[C@H](O)C=O
469	leu_L	L-Leucine	Leucine	HMDB0000687	6106	C00123	CC(C)C[C@H](N)C(O)=O
470	leutrna	L-Leucyl-tRNA(Leu)	L-Leucyl-tRNA	METPA0243	N/A	C02047	0
471	Lfmkynr	L-Formylkynurenine	L-Formylkynurenine	HMDB0060485	25202092	C02700	N[C@@H](CC(=O)C1=CC=CC=C1NC=O)C(O)=O
472	lgt_S	(R)-S-Lactoylglutathione	S-Lactoylglutathione	HMDB0001066	440018	C03451	C[C@@H](O)C(=O)SC[C@H](NC(=O)CC[C@H](N)C(O)=O)C(=O)NCC(O)=O
473	lpam	Lipoamide	Lipoamide	HMDB0000962	863	C00248	NC(=O)CCCCC1CCSS1
474	lys_L	L-Lysine	Lysine	HMDB0000182	5962	C00047	NCCCC[C@H](N)C(O)=O
475	lystrna	L-Lysine-tRNA (Lys)	lystrna	N/A	N/A	N/A	[*]CC1OC(n2cnc3c(N)ncnc32)C(OC(=O)C([NH3+])CCCC[NH3+])C1O
476	mal_D	D-Malate	D-Malic acid	HMDB0031518	92824	C00497	O[C@H](CC(O)=O)C(O)=O
477	mal_L	L-Malate	Malic acid	HMDB0000156	222656	C00149	O[C@@H](CC(O)=O)C(O)=O
478	malACP	Malonyl-[acyl-carrier protein	Malonyl-[acyl-carrier protein]	METPA0144	N/A	C01209	N/A
479	malcoa	Malonyl-CoA	Malonyl-CoA	HMDB0001175	644066	C00083	CC(C)(COP(O)(=O)OP(O)(=O)OC[C@H]1O[C@H]([C@H](O)[C@@H]1OP(O)(O)=O)N1C=NC2=C1N=CN=C2N)[C@@H](O)C(=O)NCCC(=O)NCCSC(=O)CC(O)=O
480	malt	Maltose	D-Maltose	HMDB0000163	10991489	C00208	OC[C@H]1O[C@H](O[C@H]2[C@H](O)[C@H](O)[C@@H](O)O[C@@H]2CO)[C@H](O)[C@@H](O)[C@@H]1O
481	man	D-Mannose	D-Mannose	HMDB0000169	185698	C00159	OC[C@H]1O[C@H](O)[C@@H](O)[C@@H](O)[C@@H]1O
482	man1p	D-Mannose 1-phosphate	D-Mannose 1-phosphate	HMDB0006330	439279	C00636	OC[C@H]1O[C@H](OP(O)(O)=O)[C@@H](O)[C@@H](O)[C@@H]1O
483	man6p	D-Mannose 6-phosphate	Mannose 6-phosphate	HMDB0001078	439198	C00275	O[C@@H]1O[C@H](COP(O)(O)=O)[C@@H](O)[C@H](O)[C@@H]1O
484	mannuronan	poly(β-D-mannuronate)	poly(β-D-mannuronate)	N/A	N/A	N/A	N/A
485	mea	Methylamine	Methylamine	HMDB0000164	6329	C00218	CN
486	met_D	D-Methionine	D-2-Amino-4-(methylthio)butyric acid	N/A	4112	C00855	CSCC[C@H](C(=O)O)N
487	met_L	L-Methionine	Methionine	HMDB0000696	6137	C00073	CSCC[C@H](N)C(O)=O
488	methf	5,10-Methenyltetrahydrofolate	5,10-Methenyltetrahydrofolic acid	HMDB0001354	135450599	C00445	[H][C@@]12CN(C=[N+]1C1=C(NC2)NC(N)=NC1=O)C1=CC=C(C=C1)C(=O)N[C@@H](CCC(O)=O)C([O-])=O
489	metox	L-Methionine S-oxide	L-Methionine S-oxide	METPA0344	N/A	C02989	N/A
490	mettrna	L-Methionyl-tRNA (Met)	L-Methionyl-tRNA	METPA0290	N/A	C02430	N/A
491	mg2	Mg2+	Magnesium	HMDB0000547	888	C00305	[Mg++]
492	mlthf	5,10-Methylenetetrahydrofolate	5,10-methylenetetrahydrofolate	N/A	135400185	N/A	C1C2CN(CN2C3=C(N1)N=C(NC3=O)N)C4=CC=C(C=C4)C(=O)N[C@@H](CCC(=O)O)C(=O)O
493	mmcoa_R	(R)-Methylmalonyl-CoA	Methylmalonyl-CoA	HMDB0001269	439291	C02557	C[C@@H](C(O)=O)C(=O)SCCNC(=O)CCNC(=O)C(O)C(C)(C)COP(O)(=O)OP(O)(=O)OC[C@H]1O[C@H]([C@H](O)[C@@H]1OP(O)(O)=O)N1C=NC2=C1N=CN=C2N
494	mmcoa_S	(S)-Methylmalonyl-CoA	Methylmalonyl-CoA	HMDB0001269	439291	C02557	C[C@@H](C(O)=O)C(=O)SCCNC(=O)CCNC(=O)C(O)C(C)(C)COP(O)(=O)OP(O)(=O)OC[C@H]1O[C@H]([C@H](O)[C@@H]1OP(O)(O)=O)N1C=NC2=C1N=CN=C2N
495	mn2	Mn2+	Manganese	HMDB0001333	27854	C00034	[Mn++]
496	mnl	D-Mannitol	Mannitol	HMDB0000765	6251	C00392	OC[C@@H](O)[C@@H](O)[C@H](O)[C@H](O)CO
497	mnl1p	D-Mannitol 1-phosphate	Mannitol 1-phosphate	HMDB0001530	130418	C00644	OC[C@@H](O)[C@@H](O)[C@H](O)[C@H](O)COP(O)(O)=O
498	mobd	Molybdate	Molybdate	HMDB0012260	82208	C06232	O[Mo++](O)(=O)=O
499	mqn8	Menaquinone 8	Vitamin MK 8	N/A	5376507	N/A	CC1=C(C(=O)C2=CC=CC=C2C1=O)C/C=C(\C)/CC/C=C(\C)/CC/C=C(\C)/CC/C=C(\C)/CC/C=C(\C)/CC/C=C(\C)/CC/C=C(\C)/CCC=C(C)C
500	msa	Malonate semialdehyde	Malonic semialdehyde	HMDB0011111	868	C00222	OC(=O)CC=O
501	mso3	Methanesulfonate	Mesylate	HMDB0240280	6395	C11145	CS(O)(=O)=O
502	mthgxl	Methylglyoxal	Pyruvaldehyde	HMDB0001167	880	C00546	CC(=O)C=O
503	muc	cis,cis-muconate	3-Hexenedioic acid	HMDB0000393	5351896	N/A	OC(=O)C\C=C\CC(O)=O
504	myrsACP	Myristoyl-ACP (n-C14:0ACP)	Tetradecanoyl-[acp]	METPA0672	NA	C05761	NA
505	n2	N2	Nitrogen	HMDB0001371	947	C00697	N#N
506	n2o	Nitrous oxide	Nitrous oxide	HMDB0035807	948	C00887	[O-][N+]#N
507	n3oxdd_hsl	N-(3-oxo-dodecanoyl)-L-homoserine lactone	N-3-Oxo-dodecanoyl-L-homoserine lactone	N/A	316933499	C21201	N/A
508	na1	Sodium	Sodium	HMDB0000588	923	C01330	[Na+]
509	nac	Nicotinate	Nicotinic acid	HMDB0001488	938	C00253	OC(=O)C1=CN=CC=C1
510	nad	Nicotinamide adenine dinucleotide	NAD	HMDB0000902	5892	C00003	NC(=O)C1=C[N+](=CC=C1)[C@@H]1O[C@H](COP([O-])(=O)OP(O)(=O)OC[C@H]2O[C@H]([C@H](O)[C@@H]2O)N2C=NC3=C2N=CN=C3N)[C@@H](O)[C@H]1O
511	nadh	Nicotinamide adenine dinucleotide - reduced	NADH	HMDB0001487	439153	C00004	NC(=O)C1=CN([C@@H]2O[C@H](COP(=O)([O-])OP(=O)([O-])OC[C@H]3O[C@@H](n4cnc5c(N)ncnc54)[C@H](O)[C@@H]3O)[C@@H](O)[C@H]2O)C=CC1
512	nadp	Nicotinamide adenine dinucleotide phosphate	NADP	HMDB0000217	5885	C00006	NC(=O)C1=C[N+](=CC=C1)[C@@H]1O[C@H](COP([O-])(=O)OP(O)(=O)OC[C@H]2O[C@H]([C@H](OP(O)(O)=O)[C@@H]2O)N2C=NC3=C2N=CN=C3N)[C@@H](O)[C@H]1O
513	nadph	Nicotinamide adenine dinucleotide phosphate - reduced	NADPH	HMDB0000221	5884	C00005	NC(=O)C1=CN(C=CC1)[C@@H]1O[C@H](COP(O)(=O)OP(O)(=O)OC[C@H]2O[C@H]([C@H](OP(O)(O)=O)[C@@H]2O)N2C=NC3=C2N=CN=C3N)[C@@H](O)[C@H]1O
514	nb_hsl	N-butyryl-L-homoserine lactone	N-butanoyl-homoserine lactone	NA	10130163	C11837	CCCC(=O)N1CCOC1=O
515	Nforglu	N-Formyl-L-glutamate	N-Formyl-L-glutamic acid	HMDB0003470	439376	C01045	C(CC(=O)O)[C@@H](C(=O)O)NC=O
516	nh3	Ammonia	Ammonia	HMDB0000051	222	C00014	N
517	nh4	Ammonium	Ammonium	HMDB0041827	16741146	C01342	[NH4+]
518	nh4oh	Ammonium hydroxide	NH4OH	METPA0175	N/A	C01358	N/A
519	ni2	Ni2+	Nickel	HMDB0002457	934	C19609	[Ni++]
520	nicrnt	Nicotinate D-ribonucleotide	Nicotinic acid mononucleotide	HMDB0001132	121992	C01185	O[C@H]1[C@@H](O)[C@@H](O[C@@H]1COP(O)(O)=O)[N+]1=CC=CC(=C1)C(O)=O
521	nmn	NMN	Nicotinamide ribotide	HMDB0000229	14181	C00455	NC(=O)C1=C[N+](=CC=C1)[C@@H]1O[C@H](COP(O)(O)=O)[C@@H](O)[C@H]1O
522	no	Nitric oxide	Nitric oxide	HMDB0003378	145068	C00533	[N]=O
523	no2	Nitrite	Nitrite	HMDB0002786	24529	C00088	ON=O
524	no3	Nitrate	Nitrate	HMDB0002878	943	C00244	[O-][N+]([O-])=O
525	o2	O2	Oxygen	HMDB0001377	977	C00007	O=O
526	o2sup	Superoxide	Superoxide	HMDB0002168	5359597	C00704	[O][O-]
527	oaa	Oxaloacetate	Oxalacetic acid	HMDB0000223	970	C00036	OC(=O)CC(=O)C(O)=O
528	ocdACP	Octadecanoyl-ACP (n-C18:0ACP)	Stearoyl-[acyl-carrier protein]	N/A	6780	C04088	CCCCCCCCCCCCCCCCCC(=O)SCCNC(=O)CCNC(=O)C(O)C(C)(C)COP(=O)([O-])O[*]
529	octACP	Octanoyl-[acyl-carrier protein	Octanoyl-[acp]	METPA0663	N/A	C05752	N/A
530	octdp	all-trans-Octaprenyl diphosphate	Octaprenyl diphosphate	HMDB0001094	5280651	C04146	CC(C)=CCC\C(C)=C\CC\C(C)=C\CC\C(C)=C\CC\C(C)=C\CC\C(C)=C\CC\C(C)=C\CC\C(C)=C\COP(O)(=O)OP(O)(O)=O
531	ohexa	2-oxohexanedioic acid	Oxoadipic acid	HMDB0000225	71	C00322	OC(=O)CCCC(=O)C(O)=O
532	ohorn	N5-hydroxy-L-ornithine	N(omega)-Hydroxyarginine	HMDB0004224	43088	C05933	N/A
533	ohpb	2-Oxo-3-hydroxy-4-phosphobutanoate	2-Oxo-3-hydroxy-4-phosphobutanoic acid	HMDB0006801	21145142	C06054	O[C@H](COP(O)(O)=O)C(=O)C(O)=O
534	orn_L	L-Ornithine	Ornithine	HMDB0000214	6262	C00077	NCCC[C@H](N)C(O)=O
535	orot	Orotate	Orotic acid	HMDB0000226	967	C00295	OC(=O)C1=CC(=O)NC(=O)N1
536	orot5p	Orotidine 5'-phosphate	Orotidylic acid	HMDB0000218	160617	C01103	O[C@H]1[C@@H](O)[C@@H](O[C@@H]1COP(O)(O)=O)N1C(=O)NC(=O)C=C1C(O)=O
537	oxadpcoa	3-Oxoadipyl-CoA	3-Oxoadipyl-CoA	HMDB0060378	9543153	C02232	[H][C@](O)(C(O)=NCCC(O)=NCCSC(=O)CC(=O)CCC(O)=O)C(C)(C)COP(O)(=O)OP(O)(=O)OC[C@@]1([H])O[C@@]([H])(N2C=NC3=C(N)N=CN=C23)[C@]([H])(O)[C@]1([H])OP(O)(O)=O
538	PA_core_lipidA	Pseudomonas aeruginosa LPS core + KDO2-lipidA	Pseudomonas aeruginosa LPS core + KDO2-lipidA	N/A	N/A	N/A	N/A
539	PA_core1_lipidA	Pseudomonas aeruginosa LPS core precursor 1 + KDO2-lipidA	Pseudomonas aeruginosa LPS core precursor 1 + KDO2-lipidA	N/A	N/A	N/A	N/A
540	PA_core2_lipidA	Pseudomonas aeruginosa LPS core precursor 2 + KDO2-lipidA	Pseudomonas aeruginosa LPS core precursor 2 + KDO2-lipidA	N/A	N/A	N/A	N/A
541	PA_core3_lipidA	Pseudomonas aeruginosa LPS core precursor 3 + KDO2-lipidA	Pseudomonas aeruginosa LPS core precursor 3 + KDO2-lipidA	N/A	N/A	N/A	N/A
542	PA_core4_lipidA	Pseudomonas aeruginosa LPS core precursor 4 + KDO2-lipidA	Pseudomonas aeruginosa LPS core precursor 4 + KDO2-lipidA	N/A	N/A	N/A	N/A
543	PA_core5_lipidA	Pseudomonas aeruginosa LPS core precursor 5 + KDO2-lipidA	Pseudomonas aeruginosa LPS core precursor 5 + KDO2-lipidA	N/A	N/A	N/A	N/A
544	PA_core6_lipidA	Pseudomonas aeruginosa LPS core precursor 6 + KDO2-lipidA	Pseudomonas aeruginosa LPS core precursor 6 + KDO2-lipidA	N/A	N/A	N/A	N/A
545	PA_core7_lipidA	Pseudomonas aeruginosa LPS core precursor 7 + KDO2-lipidA	Pseudomonas aeruginosa LPS core precursor 7 + KDO2-lipidA	N/A	N/A	N/A	N/A
546	PA_KDO2lipidA	Pseudomonas aeruginosa KDO2-lipidA	Pseudomonas aeruginosa KDO2-lipidA	N/A	N/A	N/A	N/A
547	PA_KDOlipidA	Pseudomonas aeruginosa KDO-lipidA	Pseudomonas aeruginosa KDO-lipidA	N/A	N/A	N/A	N/A
548	PA_lipidA	dodecanoyl-(Kdo)2-lipid IVA	dodecanoyl-(Kdo)2-lipid IVA	N/A	N/A	N/A	N/A
549	PA_lipidAds	Pseudomonas Lipid A Disaccharide	Pseudomonas Lipid A Disaccharide	N/A	N/A	N/A	N/A
550	kdo2lipid4	KDO2-lipid IVA	KDO2-lipid IVA	HMDB0013244	9877306	C13908	N/A
551	PA_lipidX	Pseudomonas aeruginosa Lipid X	Pseudomonas aeruginosa Lipid X	N/A	N/A	N/A	N/A
552	PA_LPS_A	Pseudomonas aeruginosa A-band lipopolysaccharide	LPS with O-antigen	HMDB0013470	53481793	C00338	0
553	PA_LPS_B	Pseudomonas aeruginosa B-band lipopolysaccharide	Pseudomonas aeruginosa B-band lipopolysaccharide	N/A	N/A	N/A	N/A
554	PA_u23ga	UDP-2-NH-(3OH-C12:0),3-O-(3OH-C10:0)glucosamine	UDP-2-NH-(3OH-C12:0),3-O-(3OH-C10:0)glucosamine	N/A	N/A	N/A	N/A
555	PA_u3aga	UDP-3-O-(3OH-C10:0)-N-acetylglucosamine	UDP-3-O-(3OH-C10:0)-N-acetylglucosamine	N/A	N/A	N/A	N/A
556	PA_u3hga	UDP-3-O-(3OH-C10:0)-D-glucosamine	UDP-3-O-(3OH-C10:0)-D-glucosamine	N/A	N/A	N/A	N/A
557	palmACP	Palmitoyl-ACP (n-C16:0ACP)	Hexadecanoyl-[acp]	METPA0675	8059	C05764	NA
558	pan4p	Pantetheine 4'-phosphate	Pantetheine 4'-phosphate	HMDB0001416	115254	C01134	CC(C)(COP(O)(O)=O)[C@@H](O)C(=O)NCCC(=O)NCCS
559	pant_R	(R)-Pantoate	Pantothenic acid	HMDB0000210	6613	C00864	0
560	pap	Adenosine 3',5'-bisphosphate	Adenosine 3',5'-diphosphate	HMDB0000061	159296	C00054	NC1=C2N=CN([C@@H]3O[C@H](COP(O)(O)=O)[C@@H](OP(O)(O)=O)[C@H]3O)C2=NC=N1
561	paps	3'-Phosphoadenylyl sulfate	Phosphoadenosine phosphosulfate	HMDB0001134	10214	C00053	NC1=C2N=CN([C@@H]3O[C@H](COP(O)(=O)OS(O)(=O)=O)[C@@H](OP(O)(O)=O)[C@H]3O)C2=NC=N1
562	pca	phenazine-1-carboxylic acid	Phenazine-1-carboxylate	NA	95069	C21442	C1=CC=C2C(=C1)N=C3C=CC=C(C3=N2)C(=O)O
563	pdx5p	Pyridoxine 5'-phosphate	Pyridoxine 5'-phosphate	HMDB0001319	1055	C00627	CC1=NC=C(COP(O)(O)=O)C(CO)=C1O
564	pe_PA	phosphatidylethanolamine	Phosphatidylethanolamine	HMDB0060501	17754131	C00350	CCCCCCCCCCCCCCCCCC(=O)OC[C@@H](CO[P@](O)(=O)OCCN)OC(=O)CCCCCCCCCCCCCCCCC
565	pencil	Penicillin	Hexyl 2-methylpropanoate	HMDB0037849	16872	C00395	CCCCCCOC(=O)C(C)C
566	pencilca	Penicilloic acid	Penicilloic acid	HMDB0060617	98994	C06567	CC1(C)SC(NC1C(O)=O)C(NC(=O)CC1=CC=CC=C1)C(O)=O
567	pep	Phosphoenolpyruvate	Phosphoenolpyruvic acid	HMDB0000263	1005	C00074	OC(=O)C(=C)OP(O)(O)=O
568	pepd	peptide	Peptide	METPA0001	N/A	C00012	N/A
569	peptido_EC	Peptidoglycan subunit of Escherichia coli	Peptidoglycan subunit of Escherichia coli	N/A	N/A	N/A	N/A
570	pg_PA	phosphatidylglycerol	Phosphatidylglycerol	HMDB0302468	45109789	C00344	CCC.CCO.OCC(O)COP(O)(O)=O
571	pglyp_PA	phosphatidylglycerophosphate	Phosphatidylglycerophosphate	METPA0441	N/A	C03892	N/A
572	phe_L	L-Phenylalanine	Phenylalanine	HMDB0000159	6140	C00079	N[C@@H](CC1=CC=CC=C1)C(O)=O
573	pheme	Protoheme	Heme	HMDB0003178	26945	C00032	CC1=C(CCC(O)=O)C2=CC3=[N+]4C(=CC5=C(C)C(C=C)=C6C=C7C(C)=C(C=C)C8=[N+]7[Fe--]4(N2C1=C8)N56)C(C)=C3CCC(O)=O
574	phetrna	L-Phenylalanyl-tRNA(Phe)	L-Phenylalanyl-tRNA(Phe)	METPA0402	N/A	C03511	N/A
575	phom	O-Phospho-L-homoserine	O-Phosphohomoserine	HMDB0003484	151187	C01102	N[C@@H](CCOP(O)(O)=O)C(O)=O
576	phpyr	Phenylpyruvate	Phenylpyruvic acid	HMDB0000205	997	C00166	OC(=O)C(=O)CC1=CC=CC=C1
577	phthr	O-Phospho-4-hydroxy-L-threonine	O-Phospho-4-hydroxy-L-threonine	HMDB0006802	440901	C06055	N[C@@H]([C@H](O)COP(O)(O)=O)C(O)=O
578	phi	Phosphate	Phosphate	HMDB0001429	1004	C00009	OP(O)(O)=O
579	pmcoa	Pimeloyl-CoA	6-Carboxyhexanoyl-CoA	HMDB0304466	3082140	C01063	CC(C)(COP(=O)([O-])OP(=O)([O-])OC[C@H]1O[C@@H](n2cnc3c(N)ncnc32)[C@H](O)[C@@H]1OP(=O)([O-])[O-])[C@@H](O)C(=O)NCCC(=O)NCCSC(=O)CCCCCC(=O)[O-]
580	pmtcoa	Palmitoyl-CoA (n-C16:0CoA)	Hexadecanoyl-CoA	HMDB0001338	644109	C00154	CCCCCCCCCCCCCCCC(=O)SCCNC(=O)CCNC(=O)[C@H](O)C(C)(C)COP(=O)([O-])OP(=O)([O-])OC[C@H]1O[C@@H](n2cnc3c(N)ncnc32)[C@H](O)[C@@H]1OP(=O)([O-])[O-]
581	pnto_R	(R)-Pantothenate	Pantothenic acid	HMDB0000210	6613	C00864	CC(C)(CO)[C@@H](O)C(=O)NCCC(O)=O
582	ppaca	Phosphonoacetaldehyde	2-Oxoethylphosphonate	HMDB0256485	490	C03167	O=CCP(=O)([O-])O
583	ppbng	Porphobilinogen	Porphobilinogen	HMDB0000245	1021	C00931	NCC1=C(CC(O)=O)C(CCC(O)=O)=CN1
584	ppcoa	Propanoyl-CoA	Propionyl-CoA	HMDB0001275	92753	C00100	CCC(=O)SCCNC(=O)CCNC(=O)[C@H](O)C(C)(C)COP(O)(=O)OP(O)(=O)OC[C@H]1O[C@H]([C@H](O)[C@@H]1OP(O)(O)=O)N1C=NC2=C1N=CN=C2N
585	pphn	Prephenate	Prephenate	HMDB0012283	363602639	C00254	O[C@H]1C=C[C@](CC(=O)C(O)=O)(C=C1)C(O)=O
586	ppi	Diphosphate	Pyrophosphate	HMDB0000250	1023	C00013	OP(O)(=O)OP(O)(O)=O
587	ppn	Phosphonate	trioxidophosphate(1-)	N/A	6326969	C06701	[O-]P(=O)=O
588	ppp9	Protoporphyrin	Protoporphyrin IX	HMDB0000241	N/A	C02191	CC1=C(CCC(O)=O)/C2=C/C3=N/C(=C\C4=C(C)C(C=C)=C(N4)/C=C4\N=C(\C=C\1/N\2)C(C=C)=C4C)/C(C)=C3CCC(O)=O
589	pppg9	Protoporphyrinogen IX	Protoporphyrinogen IX	HMDB0001097	121893	C01079	CC1=C2CC3=C(C)C(C=C)=C(CC4=C(C)C(C=C)=C(CC5=C(C)C(CCC(O)=O)=C(CC(N2)=C1CCC(O)=O)N5)N4)N3
590	pppi	Inorganic triphosphate	Triphosphate	HMDB0003379	983	C00536	OP(O)(=O)OP(O)(=O)OP(O)(O)=O
591	pprdn	1-piperideine	Piperideine	N/A	N/A	C06181	C1=[NH+]CCCC1
592	pqs	2-heptyl-3-hydroxy-4-quinolone	2-Heptyl-3-hydroxy-quinolone	N/A	14010	C11848	N/A
593	pram	5-Phospho-beta-D-ribosylamine	5-Phosphoribosylamine	HMDB0001128	439905	C03090	N[C@@H]1O[C@H](COP(O)(O)=O)[C@@H](O)[C@H]1O
594	pran	N-(5-Phospho-D-ribosyl)anthranilate	N-(5-Phospho-D-ribosyl)anthranilate	METPA0483	N/A	C04302	N/A
595	prbamp	1-(5-Phosphoribosyl)-AMP	Phosphoribosyl-AMP	HMDB0012276	11988267	C02741	O[C@@H]1[C@@H](COP(O)(O)=O)O[C@H]([C@@H]1O)N1C=NC2=C1N=CN([C@@H]1O[C@H](COP(O)(O)=O)[C@@H](O)[C@H]1O)C2=N
596	prbatp	1-(5-Phosphoribosyl)-ATP	Phosphoribosyl-ATP	HMDB0003665	11050836	C02739	O[C@@H]1[C@@H](COP(O)(=O)OP(O)(=O)OP(O)(O)=O)O[C@H]([C@@H]1O)N1C=NC2=C1N=CN([C@@H]1O[C@H](COP(O)(O)=O)[C@@H](O)[C@H]1O)C2=N
597	pre3a	Precorrin 3 A	Precorrin 3A	METPA0678	N/A	C05772	N/A
598	pre3b	Precorrin 3B	Precorrin 3B	METPA0816	N/A	C06406	N/A
599	pre4	Precorrin 4	Precorrin 4	METPA0817	N/A	C06407	N/A
600	pre5	Precorrin 5	Precorrin 5	METPA0819	N/A	C06416	N/A
601	pre6a	Precorrin 6A	Precorrin 6X	METPA0806	5280917	C06320	C[C@@]12CC3=C([C@](C(=N3)/C=C\4/[C@H]([C@]([C@@](N4)(C5=C([C@@](C(=N5)CC(=N1)C(=C2CC(=O)O)CCC(=O)O)(C)CCC(=O)O)CC(=O)O)C)(C)CC(=O)O)CCC(=O)O)(C)CC(=O)O)CCC(=O)O
602	pre6b	Precorrin 6B	Precorrin 6Y	METPA0805	5280916	C06319	C[C@@]12CC3=C([C@](C(=N3)/C=C\4/[C@H]([C@]([C@@](N4)(C5[C@@H]([C@@](C(=N5)CC(=N1)C(=C2CC(=O)O)CCC(=O)O)(C)CCC(=O)O)CC(=O)O)C)(C)CC(=O)O)CCC(=O)O)(C)CC(=O)O)CCC(=O)O
603	pre8	Precorrin 8	Precorrin 8X	METPA0818	11953881	C06408	C[C@H]1C2=N[C@@](CC3=N/C(=C(\C4=N[C@@](C5[C@@H]([C@@](C1=N5)(C)CCC(=O)O)CC(=O)O)([C@@]([C@@H]4CCC(=O)O)(C)CC(=O)O)C)/C)/[C@@]([C@@H]3CCC(=O)O)(C)CC(=O)O)(C(=C2CCC(=O)O)C)C
604	prfp	1-(5-Phosphoribosyl)-5-[(5-phosphoribosylamino)methylideneamino]imidazole-4-carboxamide	Phosphoribosylformimino-AICAR-P	HMDB0012277	5460212	C04896	C1=NC(=C(N1[C@H]2[C@@H]([C@@H]([C@H](O2)COP(=O)(O)O)O)O)N/C=N\[C@H]3[C@@H]([C@@H]([C@H](O3)COP(=O)(O)O)O)O)C(=O)N
605	prlp	5-[(5-phospho-1-deoxyribulos-1-ylamino)methylideneamino]-1-(5-phosphoribosyl)imidazole-4-carboxamide	Phosphoribulosylformimino-AICAR-P	HMDB0012278	193735	C04916	NC(=O)C1=C(\N=C\NCC(=O)[C@H](O)[C@H](O)COP(O)(O)=O)N(C=N1)[C@@H]1O[C@H](COP(O)(O)=O)[C@@H](O)[C@H]1O
606	pro_L	L-Proline	Proline	HMDB0000162	145742	C00148	OC(=O)[C@@H]1CCCN1
607	prolb	proline betaine	Proline betaine	HMDB0004827	115244	C10172	C[N+]1(C)CCC[C@H]1C([O-])=O
608	protrna	L-Prolyl-tRNA(Pro)	L-Prolyl-tRNA(Pro)	METPA0319	N/A	C02702	N/A
609	prpp	5-Phospho-alpha-D-ribose 1-diphosphate	Phosphoribosyl pyrophosphate	HMDB0000280	7339	C00119	O[C@H]1[C@@H](O)[C@@H](OP(O)(=O)OP(O)(O)=O)O[C@@H]1COP(O)(O)=O
610	ps_PA	phosphatidylserine	Phosphatidylserine	HMDB0014291	6323481	C02737	[H][C@](N)(COP(O)(=O)OC[C@@]([H])(COC(=O)CC)OC(=O)CCC)C(O)=O
611	psd	Pseudouridine	Pseudouridine	HMDB0000767	15047	C02067	OC[C@H]1O[C@H]([C@H](O)[C@@H]1O)C1=CNC(=O)NC1=O
612	psd5p	Pseudouridine 5'-phosphate	Pseudouridine 5'-phosphate	HMDB0001271	439424	C01168	O[C@H]1[C@@H](O)[C@@H](O[C@@H]1COP(O)(O)=O)C1=CNC(=O)NC1=O
613	pser_L	O-Phospho-L-serine	Phosphoserine	HMDB0000272	68841	C01005	N[C@@H](COP(O)(O)=O)C(O)=O
614	ptrc	Putrescine	Putrescine	HMDB0001414	1045	C00134	NCCCCN
615	pvd1	Pyoverdine I	Pyoverdine I	N/A	5289234	C15718	C[C@H]([C@H]1C(=O)N[C@H](C(=O)NCCCC[C@@H](C(=O)N[C@H](C(=O)N1)CCCN(C=O)O)NC(=O)[C@H](CCCN(C=O)O)NC(=O)[C@@H](CO)NC(=O)[C@H](CCCN=C(N)N)NC(=O)[C@@H](CO)NC(=O)C2CCNC3N2C4=CC(=C(C=C4C=C3NC(=O)CCC(=O)O)O)O)[C@@H](C)O)O
616	pyam5p	Pyridoxamine 5'-phosphate	Pyridoxamine 5'-phosphate	HMDB0001555	1053	C00647	CC1=NC=C(COP(O)(O)=O)C(CN)=C1O
617	pydam	Pyridoxamine	Pyridoxamine	HMDB0001431	1052	C00534	CC1=C(O)C(CN)=C(CO)C=N1
618	pydx	Pyridoxal	Pyridoxal	HMDB0001545	1050	C00250	CC1=NC=C(CO)C(C=O)=C1O
619	pydx5p	Pyridoxal 5'-phosphate	Pyridoxal 5'-phosphate	HMDB0001491	1051	C00018	CC1=NC=C(COP(O)(O)=O)C(C=O)=C1O
620	pydxn	Pyridoxine	Pyridoxine	HMDB0000239	1054	C00314	CC1=C(O)C(CO)=C(CO)C=N1
621	pyo	pyocyanin	Pyocyanine	N/A	4882	C01748	0
622	pyr	Pyruvate	Pyruvic acid	HMDB0000243	1060	C00022	CC(=O)C(O)=O
623	quln	Quinolinate	Quinolinic acid	HMDB0000232	1066	C03722	OC(=O)C1=CC=CN=C1C(O)=O
624	r5p	alpha-D-Ribose 5-phosphate	D-Ribose 5-phosphate	HMDB0001548	440101	C00117	O[C@H]1O[C@H](COP(O)(O)=O)[C@@H](O)[C@H]1O
625	rha1glcnacppund	Rha-(alpha1,3)-N-acetylglucosamine pyrophosphorylundecaprenol	Rha-(alpha1,3)-N-acetylglucosamine pyrophosphorylundecaprenol	N/A	N/A	N/A	N/A
626	rha3glcnacppund	Rha-(a1,3)-Rha-(a1,3)-Rha-(a1,3)-N-acetylglucosamine pyrophosphorylundecaprenol	Rha-(a1,3)-Rha-(a1,3)-Rha-(a1,3)-N-acetylglucosamine pyrophosphorylundecaprenol	N/A	N/A	N/A	N/A
627	rha4glcnacppund	Rha-(a1,2)-Rha-(a1,3)-Rha-(a1,3)-Rha-(a1,3)-N-acetylglucosamine pyrophosphorylundecaprenol	Rha-(a1,2)-Rha-(a1,3)-Rha-(a1,3)-Rha-(a1,3)-N-acetylglucosamine pyrophosphorylundecaprenol	N/A	N/A	N/A	N/A
628	rib_D	D-Ribose	D-Ribose	HMDB0000283	5779	C00121	OC[C@H]1OC(O)[C@H](O)[C@@H]1O
629	ribflv	Riboflavin	Riboflavin	HMDB0000244	493570	C00255	CC1=C(C)C=C2N(C[C@H](O)[C@H](O)[C@H](O)CO)C3=NC(=O)NC(=O)C3=NC2=C1
630	ru5p_D	D-Ribulose 5-phosphate	D-Ribulose 5-phosphate	HMDB0000618	439184	C00199	OCC(=O)[C@H](O)[C@H](O)COP(O)(O)=O
631	s7p	Sedoheptulose 7-phosphate	Sedoheptulose 7-phosphate	HMDB0258206	616	C05382	OCC(=O)C(O)C(O)C(O)C(O)COP(O)(O)=O
632	sarcs	Sarcosine	Sarcosine	HMDB0000271	1088	C00213	CNCC(O)=O
633	sbzcoa	O-Succinylbenzoyl-CoA	2-Succinylbenzoyl-CoA	METPA0365	71448891	C03160	CC(C)(COP(=O)(O)OP(=O)(O)OC[C@@H]1[C@H]([C@H]([C@@H](O1)N2C=NC3=C(N=CN=C32)N)O)OP(=O)(O)O)[C@H](C(=O)NCCC(=O)NCCSC(=O)CCC(=O)C4=CC=CC=C4C(=O)O)O
634	seln	Selenide	Selenium	HMDB0001349	107674	C01529	[Se++]
635	selnp	Selenophosphate	Phosphoroselenoic acid	HMDB0003840	1092	C05172	OP(O)(O)=[Se]
636	ser_D	D-Serine	D-Serine	HMDB0003406	71077	C00740	N[C@H](CO)C(O)=O
637	ser_L	L-Serine	Serine	HMDB0000187	5951	C00065	N[C@@H](CO)C(O)=O
638	seramp	L-seryl-AMP	(L-Seryl)adenylate	N/A	5289403	C05820	C1=NC(=C2C(=N1)N(C=N2)[C@H]3[C@@H]([C@@H]([C@H](O3)COP(=O)(O)OC(=O)[C@H](CO)N)O)O)N
639	sertrna	L-Seryl-tRNA(Ser)	L-Seryl-tRNA(Ser)	METPA0304	N/A	C02553	N/A
640	shcl	dihydrosirohydrochlorin	Precorrin 2	METPA0294	5280516	C02463	C[C@@]\1([C@@H](/C/2=C/C3=N/C(=C\C4=C(C(=C(N4)CC5=C(C(=C(N5)/C=C1\N2)CC(=O)O)CCC(=O)O)CCC(=O)O)CC(=O)O)/[C@H]([C@]3(C)CC(=O)O)CCC(=O)O)CCC(=O)O)CC(=O)O
641	sheme	Siroheme	Siroheme	METPA0076	N/A	C00748	N/A
642	skm	Shikimate	Shikimic acid	HMDB0003070	8742	C00493	O[C@@H]1CC(=C[C@@H](O)[C@H]1O)C(O)=O
643	skm5p	Shikimate 5-phosphate	Shikimate 3-phosphate	METPA0369	121947	C03175	C1[C@H]([C@@H]([C@@H](C=C1C(=O)O)OP(=O)(O)O)O)O
644	sl26da	N-Succinyl-LL-2,6-diaminoheptanedioate	N-Succinyl-L,L-2,6-diaminopimelate	HMDB0012267	25202447	C04421	NC(CCC[C@H](NC(=O)CCC(O)=O)C(O)=O)C(O)=O
645	sl2a6o	N-Succinyl-2-L-amino-6-oxoheptanedioate	N-Succinyl-2-amino-6-ketopimelate	HMDB0012266	440349	C04462	OC(=O)CCC(=O)N[C@@H](CCCC(=O)C(O)=O)C(O)=O
646	so3	Sulfite	Sulfite	HMDB0000240	1100	C00094	OS(O)=O
647	so4	Sulfate	Sulfate	HMDB0001448	1117	C00059	OS(O)(=O)=O
648	spmd	Spermidine	Spermidine	HMDB0001257	1102	C00315	NCCCCNCCCN
649	srch	sirohydrochlorin	Sirohydrochlorin	METPA0681	N/A	C05778	N/A
650	sucbz	o-Succinylbenzoate	2-Succinylbenzoate	HMDB0304087	955	C02730	C1=CC=C(C(=C1)C(=O)CCC(=O)O)C(=O)O
651	succ	Succinate	Succinic acid	HMDB0000254	1110	C00042	OC(=O)CCC(O)=O
652	succoa	Succinyl-CoA	Succinyl-CoA	HMDB0001022	92133	C00091	CC(C)(COP(O)(=O)OP(O)(=O)OC[C@H]1O[C@H]([C@H](O)[C@@H]1OP(O)(O)=O)N1C=NC2=C1N=CN=C2N)[C@@H](O)C(=O)NCCC(=O)NCCSC(=O)CCC(O)=O
653	sucglu	N2-Succinyl-L-glutamate	(2S)-2-(3-Carboxypropanoylamino)pentanedioic acid	N/A	440847	C05931	C(CC(=O)O)[C@@H](C(=O)O)NC(=O)CCC(=O)O
654	suchms	O-Succinyl-L-homoserine	O4-Succinyl-L-homoserine	N/A	439406	C01118	C(COC(=O)CCC(=O)O)[C@@H](C(=O)O)N
655	sucsal	Succinic semialdehyde	Succinic acid semialdehyde	HMDB0001259	1112	C00232	OC(=O)CCC=O
656	t2ecoa	trans-2-enoyl-CoA	2,3-trans-enoyl CoA	MA3TEM003	3927	C00658	CCCCC(C)CC(C=CC1C(CC(=O)C1CCCCC=CC(=O)O)O)O
657	tag6p_D	D-Tagatose 6-phosphate	D-Tagatose 6-phosphate	HMDB0006873	439396	C01097	OCC1(O)O[C@H](COP(O)(O)=O)[C@H](O)[C@@H]1O
658	tagdp_D	D-Tagatose 1,6-biphosphate	D-Tagatose 1,6-bisphosphate	HMDB0006872	440117	C03785	0
659	taur	Taurine	Taurine	HMDB0000251	1123	C00245	NCCS(O)(=O)=O
660	tcynt	Thiocyanate	Thiocyanate	HMDB0001453	9322	C01755	[S-]C#N
661	tda10CoA	Trans-2,3-didehydroacyl-CoA (C10)	(2E)-decenoyl-CoA	N/A	24883423	C05275	CCCCCCC/C=C/C(=O)SCCNC(=O)CCNC(=O)[C@H](O)C(C)(C)COP(=O)([O-])OP(=O)([O-])OC[C@H]1O[C@@H](n2cnc3c(N)ncnc32)[C@H](O)[C@@H]1OP(=O)([O-])[O-]
662	tda8CoA	Trans-2,3-didehydroacyl-CoA (C8)	2,3-trans-enoyl CoA	MA3TEM003	3927	C00658	0
663	tdcoa	Tetradecanoyl-CoA (n-C14:0CoA)	Myristoyl-CoA	N/A	11966124	C02593	CCCCCCCCCCCCCC(=O)SCCNC(=O)CCNC(=O)[C@H](O)C(C)(C)COP(=O)([O-])OP(=O)([O-])OC[C@H]1O[C@@H](n2cnc3c(N)ncnc32)[C@H](O)[C@@H]1OP(=O)([O-])[O-]
664	tetdeACP	Tetradecenoyl-ACP (n-C14:1ACP)	2E-tetradecenoyl-[acp]	N/A	24701411	C05760	CCCCCC/C=C\CCCCCC(=O)S[*]
665	thbpt	Tetrahydrobiopterin	Tetrahydrobiopterin	HMDB0000027	44257	C00272	[H][C@@]1(CNC2=C(N1)C(=O)N=C(N)N2)[C@@H](O)[C@H](C)O
666	thdp	2,3,4,5-Tetrahydrodipicolinate	Tetrahydrodipicolinate	HMDB0012289	440179	C03972	OC(=O)[C@@H]1CCCC(=N1)C(O)=O
667	thf	5,6,7,8-Tetrahydrofolate	tetrahydrofolic acid	HMDB0304496	135444742	C00101	C1C(NC2=C(N1)N=C(NC2=O)N)CNC3=CC=C(C=C3)C(=O)N[C@@H](CCC(=O)O)C(=O)O
668	thfglu	Tetrahydrofolyl-[Glu](2)	Tetrahydrofolyl-[Glu](2)	HMDB0006825	442163	C09332	NC1=NC2=C(NC(CNC3=CC=C(C=C3)C(=O)NC(CCC(=O)NC(CCC(O)=O)C(O)=O)C(O)=O)CN2)C(=O)N1
669	thglu	Tetrahydropteroyltri-L-glutamate	Tetrahydropteroyltri-L-glutamic acid	HMDB0012290	16722112	C04144	NC1=NC(=O)C2=C(NC[C@H](CNC3=CC=C(C=C3)C(=O)N[C@@H](CCC(=O)N[C@@H](CCC(=O)N[C@@H](CCC(O)=O)C(O)=O)C(O)=O)C(O)=O)N2)N1
670	thm	Thiamin	Thiamine	HMDB0000235	1130	C00378	CC1=C(CCO)SC=[N+]1CC1=CN=C(C)N=C1N
671	thmmp	Thiamin monophosphate	Thiamine monophosphate	HMDB0002666	1131	C01081	CC1=C(CCOP(O)(O)=O)SC=[N+]1CC1=CN=C(C)N=C1N
672	thmpp	Thiamine diphosphate	Thiamine pyrophosphate	HMDB0001372	1132	C00068	CC1=C(CCOP(O)(=O)OP(O)(O)=O)SC=[N+]1CC1=CN=C(C)N=C1N
673	thr_L	L-Threonine	L-Threonine	HMDB0000167	6288	C00188	C[C@@H](O)[C@H](N)C(O)=O
674	thrtrna	L-Threonyl-tRNA(Thr)	L-Threonyl-tRNA(Thr)	METPA0346	N/A	C02992	N/A
675	thymd	Thymidine	Thymidine	HMDB0000273	5789	C00214	CC1=CN([C@H]2C[C@H](O)[C@@H](CO)O2)C(=O)NC1=O
676	trdox	Oxidized thioredoxin	Thioredoxin disulfide	METPA0032	3636	C00343	N/A
677	trdrd	Reduced thioredoxin	Thioredoxin	METPA0031	483929293	C00342	N/A
678	tre	Trehalose	Trehalose	HMDB0000975	7427	C01083	OC[C@H]1O[C@H](O[C@H]2O[C@H](CO)[C@@H](O)[C@H](O)[C@H]2O)[C@H](O)[C@@H](O)[C@@H]1O
679	tre6p	alpha,alpha'-Trehalose 6-phosphate	Trehalose 6-phosphate	HMDB0001124	122336	C00689	OC[C@H]1O[C@H](O[C@H]2O[C@H](COP(O)(O)=O)[C@@H](O)[C@H](O)[C@H]2O)[C@H](O)[C@@H](O)[C@@H]1O
680	trnaala	tRNA(Ala)	tRNA(Ala)	METPA0192	N/A	C01635	N/A
681	trnaarg	tRNA(Arg)	tRNA(Arg)	METPA0193	N/A	C01636	N/A
682	trnaasp	tRNA(Asp)	tRNA(Asp)	METPA0195	N/A	C01638	N/A
683	trnacys	tRNA(Cys)	tRNA(Cys)	METPA0196	N/A	C01639	N/A
684	trnaglu	tRNA (Glu)	tRNA(Glu)	METPA0198	N/A	C01641	0
685	trnagly	tRNA(Gly)	tRNA(Gly)	METPA0199	N/A	C01642	N/A
686	trnahis	tRNA(His)	tRNA(His)	METPA0200	N/A	C01643	N/A
687	trnaile	tRNA(Ile)	tRNA(Ile)	METPA0201	N/A	C01644	N/A
688	trnaleu	tRNA(Leu)	tRNA(Leu)	METPA0202	N/A	C01645	N/A
689	trnalys	tRNA(Lys)	tRNA(Lys)	METPA0203	N/A	C01646	N/A
690	trnamet	tRNA(Met)	tRNA(Met)	METPA0204	N/A	C01647	N/A
691	trnaphe	tRNA(Phe)	tRNA(Phe)	METPA0205	N/A	C01648	N/A
692	trnapro	tRNA(Pro)	tRNA(Pro)	METPA0206	N/A	C01649	N/A
693	trnaser	tRNA(Ser)	tRNA(Ser)	METPA0207	N/A	C01650	N/A
694	trnathr	tRNA(Thr)	tRNA(Thr)	METPA0208	N/A	C01651	N/A
695	trnatrp	tRNA(Trp)	tRNA(Trp)	METPA0209	N/A	C01652	N/A
696	trnatyr	tRNA(Tyr)	tRNA(Tyr)	METPA0079	N/A	C00787	N/A
697	trnaval	tRNA(Val)	tRNA(Val)	METPA0210	N/A	C01653	N/A
698	trp_L	L-Tryptophan	L-Tryptophan	HMDB0000929	6305	C00078	N[C@@H](CC1=CNC2=C1C=CC=C2)C(O)=O
699	trptrna	L-Tryptophanyl-tRNA(Trp)	L-Tryptophanyl-tRNA(Trp)	METPA0403	N/A	C03512	N/A
700	tsul	Thiosulfate	Thiosulfate	HMDB0000257	1085	C00320	OS(S)(=O)=O
701	ttda10CoA	trans,trans-2,3,4,5-tetradehydroacyl-CoA (C10)	(2E,4E)-decadienoyl-CoA	N/A	52921673	C04512	CCCCC/C=C/C=C/C(=O)SCCNC(=O)CCNC(=O)[C@H](O)C(C)(C)COP(=O)([O-])OP(=O)([O-])OC[C@H]1O[C@@H](n2cnc3c(N)ncnc32)[C@H](O)[C@@H]1OP(=O)([O-])[O-]
702	ttda8CoA	trans,trans-2,3,4,5-tetradehydroacyl-CoA (C8)	trans,trans-2,3,4,5-tetradehydroacyl-CoA (C8)	N/A	N/A	N/A	N/A
703	tyr_L	L-Tyrosine	L-Tyrosine	HMDB0000158	6057	C00082	N[C@@H](CC1=CC=C(O)C=C1)C(O)=O
704	tyrtrna	L-Tyrosyl-tRNA(Tyr)	L-Tyrosyl-tRNA(Tyr)	METPA0330	N/A	C02839	N/A
705	uaagmda	Undecaprenyl-diphospho-N-acetylmuramoyl-(N-acetylglucosamine)-L-alanyl-D-glutamyl-meso-2,6-diaminopimeloyl-D-alanyl-D-alanine	Undecaprenyl-diphospho-N-acetylmuramoyl-(N-acetylglucosamine)-L-alanyl-D-glutamyl-meso-2,6-diaminopimeloyl-D-alanyl-D-alanine	METPA1806	N/A	C05898	N/A
706	uaccg	UDP-N-acetyl-3-O-(1-carboxyvinyl)-D-glucosamine	UDP-N-acetyl-3-(1-carboxyvinyl)-D-glucosamine	METPA0523	N/A	C04631	N/A
707	uacdxhu	UDP-2-acetamido-2,6-dideoxy-α-D-xylo-hex4-ulose	UDP-2-acetamido-2,6-dideoxy-α-D-xylo-hex4-ulose	N/A	N/A	N/A	N/A
708	uacfuc	UDP-N-acetyl fucosamine	UDP-N-acetyl-beta-L-fucosamine(2-)	N/A	53239790	N/A	C[C@H]1[C@H]([C@H]([C@@H]([C@H](O1)OP(=O)([O-])OP(=O)([O-])OC[C@@H]2[C@H]([C@H]([C@@H](O2)N3C=CC(=O)NC3=O)O)O)NC(=O)C)O)O
709	uacgala	UDP-N-acetyl-D-galactosamine	UDP-N-acetyl-D-galactosamine	METPA1613	N/A	G10611	N/A
710	uacgam	UDP-N-acetyl-D-glucosamine	UDP-N-acetyl-D-glucosamine	METPA1612	N/A	G10610	N/A
711	uacmam	UDP-N-acetyl-D-mannosamine	UDP-N-acetyl-D-mannosamine	HMDB0013112	53481607	C01170	CC(=O)N[C@@H]1[C@H](O)[C@@H](O)[C@H](CO)OC1OP(O)(=O)OP(O)(=O)OC[C@@H]1O[C@@H]([C@@H](O)[C@H]1O)N1C=CC(=O)NC1=O
712	uacman2NAcA	UDP-N-acetyl-D-mannosamine (2NAc(CH3C=NH)) acid	UDP-N-acetyl-alpha-D-mannosamine	N/A	N/A	C01170	CC(=O)N[C@H]1[C@H]([C@@H]([C@H](O[C@@H]1OP(=O)(O)OP(=O)(O)OC[C@@H]2[C@H]([C@H]([C@@H](O2)N3C=CC(=O)NC3=O)O)O)CO)O)O
713	uacman2NAc3NA	UDP-N-acetyl-D-mannosamine (2NAc3N) acid	UDP-N-acetyl-D-mannosaminouronate	METPA0798	N/A	C06240	N/A
714	uacman2NAc3NAcA	UDP-N-acetyl-D-manosamine (2NAc3NAc) acid	UDP-N-acetyl-D-manosamine (2NAc3NAc) acid	N/A	N/A	N/A	N/A
715	uacman3N	UDP-N-acetyl-D-mannosamine-3-N	UDP-N-acetyl-D-mannosamine-3-N	N/A	N/A	N/A	N/A
716	uagmda	Undecaprenyl-diphospho-N-acetylmuramoyl-L-alanyl-D-glutamyl-meso-2,6-diaminopimeloyl-D-alanyl-D-alanine	Undecaprenyl-diphospho-N-acetylmuramoyl-L-alanyl-D-glutamyl-meso-2,6-diaminopimeloyl-D-alanyl-D-alanine	METPA1805	N/A	C05897	N/A
717	uama	UDP-N-acetylmuramoyl-L-alanine	UDP-N-acetylmuramoyl-L-alanine	METPA0146	N/A	C01212	N/A
718	uamag	UDP-N-acetylmuramoyl-L-alanyl-D-glutamate	UDP-N-acetylmuramoyl-L-alanyl-D-glutamate	METPA0071	N/A	C00692	N/A
719	uamr	UDP-N-acetylmuramate	UDP-N-acetylmuraminate	HMDB0011720	1169	C01050	CC(OC1C(O)C(CO)OC(OP(O)(=O)OP(O)(=O)OCC2OC(C(O)C2O)N2C=CC(=O)NC2=O)C1NC(C)=O)C(O)=O
720	ubq8	Ubiquinone-8	Coenzyme Q8	N/A	5283546	C17569	COC1=C(OC)C(=O)C(C/C=C(\C)CC/C=C(\C)CC/C=C(\C)CC/C=C(\C)CC/C=C(\C)CC/C=C(\C)CC/C=C(\C)CCC=C(C)C)=C(C)C1=O
721	ubq8h2	Ubiquinol-8	Ubiquinol 8	HMDB0001060	25074411	C00390	COC1=C(OC)C(O)=C(C\C=C(/C)CC\C=C(/C)CC\C=C(/C)CC\C=C(/C)CC\C=C(/C)CC\C=C(/C)CC\C=C(/C)CCC=C(C)C)C(C)=C1O
722	ubq9	ubiquinone-9	Coenzyme Q9	HMDB0006707	5280473	C01967	COC1=C(OC)C(=O)C(C\C=C(/C)CC\C=C(/C)CC\C=C(/C)CC\C=C(/C)CC\C=C(/C)CC\C=C(/C)CC\C=C(/C)CC\C=C(/C)CCC=C(C)C)=C(C)C1=O
723	udcp	Undecaprenol	undecaprenol	N/A	5280474	C01968	CC(C)=CCC/C(C)=C/CC/C(C)=C/CC/C(C)=C/CC/C(C)=C/CC/C(C)=C/CC/C(C)=C/CC/C(C)=C/CC/C(C)=C/CC/C(C)=C/CC/C(C)=C/CO
724	udcpdp	Undecaprenyl diphosphate	Undecaprenyl diphosphate	HMDB0001469	5280604	C03543	CC(C)=CCC\C(C)=C\CC\C(C)=C\CC\C(C)=C\CC\C(C)=C\CC\C(C)=C\CC\C(C)=C\CC\C(C)=C\CC\C(C)=C\CC\C(C)=C\CC\C(C)=C\COP(O)(=O)OP(O)(O)=O
725	udcpp	Undecaprenyl phosphate	all-trans-undecaprenyl phosphate	N/A	N/A	C00348	CC(=CCC/C(=C/CC/C(=C/CC/C(=C/CC/C(=C/CC/C(=C/CC/C(=C/CC/C(=C/CC/C(=C/CC/C(=C/CC/C(=C/COP(=O)(O)O)/C)/C)/C)/C)/C)/C)/C)/C)/C)/C)C
726	udcppf	Fuc2NAc-PP-Undecaprenyl	Fuc2NAc-PP-Undecaprenyl	N/A	N/A	N/A	N/A
727	udcppfm	Man(2NAc3NAc)A-(beta1,3)-Fuc2NAc-PP-Undecaprenyl	Man(2NAc3NAc)A-(beta1,3)-Fuc2NAc-PP-Undecaprenyl	N/A	N/A	N/A	N/A
728	udcppfmm	Man(2NAc3N)(3,-CH3C=NH)A-(beta1,4)-Man(2NAc3NAc)A-(beta1,3)-Fuc2NAc-PP-Undecaprenyl	Man(2NAc3N)(3,-CH3C=NH)A-(beta1,4)-Man(2NAc3NAc)A-(beta1,3)-Fuc2NAc-PP-Undecaprenyl	N/A	N/A	N/A	N/A
729	udp	UDP	Uridine 5'-diphosphate	HMDB0000295	6031	C00015	O[C@H]1[C@@H](O)[C@@H](O[C@@H]1COP(O)(=O)OP(O)(O)=O)N1C=CC(=O)NC1=O
730	udpg	UDPglucose	Uridine diphosphate glucose	HMDB0000286	8629	C00029	OC[C@H]1O[C@H](OP(O)(=O)OP(O)(=O)OC[C@H]2O[C@H]([C@H](O)[C@@H]2O)N2C=CC(=O)NC2=O)[C@H](O)[C@@H](O)[C@@H]1O
731	udpgal	UDPgalactose	Uridine diphosphategalactose	HMDB0000302	18068	C00052	OC[C@H]1O[C@H](OP(O)(=O)OP(O)(=O)OC[C@H]2O[C@H]([C@H](O)[C@@H]2O)N2C=CC(=O)NC2=O)[C@H](O)[C@@H](O)[C@H]1O
732	udpglcur	UDP-D-glucuronate	Uridine diphosphate glucuronic acid	HMDB0000935	17473	C00167	O[C@@H]1[C@@H](COP(O)(=O)OP(O)(=O)O[C@H]2O[C@@H]([C@@H](O)[C@H](O)[C@H]2O)C(O)=O)O[C@H]([C@@H]1O)N1C=CC(=O)NC1=O
733	ugmd	UDP-N-acetylmuramoyl-L-alanyl-D-gamma-glutamyl-meso-2,6-diaminopimelate	UDP-N-acetylmuramoyl-L-alanyl-D-gamma-glutamyl-meso-2,6-diaminopimelate	METPA0552	N/A	C04877	N/A
734	ugmda	UDP-N-acetylmuramoyl-L-alanyl-D-glutamyl-meso-2,6-diaminopimeloyl-D-alanyl-D-alanine	UDP-N-acetylmuramoyl-L-alanyl-D-glutamyl-6-carboxy-L-lysyl-D-alanyl-D-alanine	METPA0553	N/A	C04882	N/A
735	ump	UMP	Uridine 5'-monophosphate	HMDB0000288	6030	C00105	O[C@H]1[C@@H](O)[C@@H](O[C@@H]1COP(O)(O)=O)N1C=CC(=O)NC1=O
736	uppg3	Uroporphyrinogen III	Uroporphyrinogen III	HMDB0001086	1179	C01051	OC(=O)CCC1=C2CC3=C(CCC(O)=O)C(CC(O)=O)=C(CC4=C(CC(O)=O)C(CCC(O)=O)=C(CC5=C(CC(O)=O)C(CCC(O)=O)=C(CC(N2)=C1CC(O)=O)N5)N4)N3
737	ura	Uracil	Uracil	HMDB0000300	1174	C00106	O=C1NC=CC(=O)N1
738	urate	Urate	Uric acid	HMDB0000289	1175	C00366	O=C1NC2=C(N1)C(=O)NC(=O)N2
739	urcan	Urocanate	Urocanic acid	HMDB0000301	736715	C00785	OC(=O)\C=C\C1=CNC=N1
740	urdglyc	(-)-Ureidoglycolate	(S)-Ureidoglycolic acid	HMDB0001005	439269	C00603	NC(=O)N[C@@H](O)C(O)=O
741	urea	Urea	Urea	HMDB0000294	1176	C00086	NC(N)=O
742	uri	Uridine	Uridine	HMDB0000296	6029	C00299	OC[C@H]1O[C@H]([C@H](O)[C@@H]1O)N1C=CC(=O)NC1=O
743	utp	UTP	Uridine triphosphate	HMDB0000285	6133	C00075	O[C@H]1[C@@H](O)[C@@H](O[C@@H]1COP(O)(=O)OP(O)(=O)OP(O)(O)=O)N1C=CC(=O)NC1=O
744	val_L	L-Valine	L-Valine	HMDB0000883	6287	C00183	CC(C)[C@H](N)C(O)=O
745	valtrna	L-Valyl-tRNA(Val)	L-Valyl-tRNA(Val)	METPA0305	N/A	C02554	N/A
746	xan	Xanthine	Xanthine	HMDB0000292	1188	C00385	O=C1NC2=C(NC=N2)C(=O)N1
747	xmp	Xanthosine 5'-phosphate	Xanthylic acid	HMDB0001554	73323	C00655	O[C@@H]1[C@@H](COP(O)(O)=O)O[C@H]([C@@H]1O)N1C=NC2=C1NC(=O)NC2=O
748	xtsn	Xanthosine	Xanthosine	HMDB0000299	64959	C01762	OC[C@H]1O[C@H]([C@H](O)[C@@H]1O)N1C=NC2=C1N=C(O)N=C2O
749	xu5p_D	D-Xylulose 5-phosphate	Xylulose 5-phosphate	HMDB0000868	439190	C00231	OCC(=O)[C@@H](O)[C@H](O)COP(O)(O)=O
750	xyl_D	D-Xylose	D-Xylose	HMDB0000098	135191	C00181	O[C@@H]1COC(O)[C@H](O)[C@H]1O
751	xylu_D	D-Xylulose	D-Xylulose	HMDB0001644	12358757	C00310	OC[C@@]1(O)OC[C@@H](O)[C@@H]1O
752	zn2	Zinc	Zinc	HMDB0015532	32051	C00038	[Zn++]
753	d2hglcn_ext	2-Dehydro-D-gluconate (extracellular)	2-Keto-D-gluconate		6857381		C([C@H]([C@H]([C@@H](C(=O)C(=O)[O-])O)O)O)O
754	a4but_ext	4-Aminobutanoate (extracellular)	gamma-Aminobutyric acid	HMDB0000112	119	C00334	NCCCC(O)=O
755	h4bz_ext	4-Hydroxybenzoate (extracellular)	4-Hydroxybenzoic acid	HMDB0000500	135	C00156	OC(=O)C1=CC=C(O)C=C1
756	abtn_ext	Aerobactin (extracellular)	Aerobactin	HMDB0004051	123762	C05554	CC(=O)N(O)CCCC[C@H](NC(=O)CC(O)(CC(=O)N[C@@H](CCCCN(O)C(C)=O)C(O)=O)C(O)=O)C(O)=O
757	ac_ext	Acetate (extracellular)	Acetic acid	HMDB0000042	176	C00033	CC(O)=O
758	agm_ext	Agmatine (extracellular)	Agmatine	HMDB0001432	199	C00179	NCCCCNC(N)=N
759	akg_ext	2-Oxoglutarate (extracellular)	Oxoglutaric acid	HMDB0000208	51	C00026	OC(=O)CCC(=O)C(O)=O
760	ala_B_ext	beta-Alanine (extracellular)	beta-Alanine	HMDB0000056	239	C00099	NCCC(O)=O
761	ala_D_ext	D-Alanine (extracellular)	D-Alanine	HMDB0001310	71080	C00133	C[C@@H](N)C(O)=O
762	ala_L_ext	L-Alanine (extracellular)	L-Alanine	HMDB0000161	5950	C00041	C[C@H](N)C(O)=O
763	algna_ext	Acetylated Alginate (extracellular)	bacterial alginate	N/A	405235060	N/A	CC(=O)O[C@H]1[C@@H](O)[C@H](O[C@@H]2O[C@@H](C(=O)[O-])[C@@H](O[*])[C@H](O)[C@@H]2O)[C@@H](C(=O)[O-])O[C@H]1O[C@@H]1[C@H](C(=O)[O-])O[C@@H](O[C@@H]2[C@@H](C(=O)[O-])O[C@@H](O[C@@H]3[C@H](C(=O)[O-])O[C@@H](O[*])[C@@H](O)[C@H]3O)[C@@H](O)[C@H]2OC(C)=O)[C@@H](O)[C@H]1O
764	alltn_ext	Allantoin (extracellular)	Allantoin	HMDB0000462	204	C02350	NC(=O)NC1NC(=O)NC1=O
765	arg_L_ext	L-Arginine (extracellular)	L-Arginine	HMDB0000517	6322	C00062	N[C@@H](CCCNC(N)=N)C(O)=O
766	ascb_ext	L-Ascorbate (extracellular)	Ascorbic acid	HMDB0000044	54670067	C00072	[H][C@@]1(OC(=O)C(O)=C1O)[C@@H](O)CO
767	asn_L_ext	L-Asparagine (extracellular)	L-Asparagine	HMDB0000168	6267	C00152	N[C@@H](CC(N)=O)C(O)=O
768	asp_L_ext	L-Aspartate (extracellular)	L-Aspartic acid	HMDB0000191	5960	C00049	N[C@@H](CC(O)=O)C(O)=O
769	btd_RR_ext	(R,R)-2,3-Butanediol (extracellular)	(2R,3R)-2,3-Butanediol	HMDB0033007	225936	C03044	C[C@@H](O)[C@@H](C)O
770	buts_ext	butanesulfonate (extracellular)	Butane-1-sulfonate	N/A	3704751	N/A	CCCCS(=O)(=O)[O-]
771	cd2_ext	Cadmium (extracellular)	Cadmium	HMDB0003638	31193	C01413	[Cd++]
772	cellb_ext	cellobiose (extracellular)	Cellobiose	HMDB0000055	10712	C00185	OC[C@H]1O[C@@H](O[C@H]2[C@H](O)[C@@H](O)[C@H](O)O[C@@H]2CO)[C@H](O)[C@@H](O)[C@@H]1O
773	chol_ext	Choline (extracellular)	Choline	HMDB0000097	305	C00114	C[N+](C)(C)CCO
774	cit_ext	Citrate (extracellular)	Citric acid	HMDB0000094	311	C00158	OC(=O)CC(O)(CC(O)=O)C(O)=O
775	co2_ext	CO2 (extracellular)	Carbon dioxide	HMDB0001967	280	C00011	O=C=O
776	cobalt2_ext	Co2+ (extracellular)	Cobalt	HMDB0000608	104729	C00175	[Co++]
777	crn_ext	L-Carnitine (extracellular)	L-Carnitine	HMDB0000062	10917	C00487	C[N+](C)(C)C[C@H](O)CC(O)=O
778	csn_ext	Cytosine (extracellular)	Cytosine	HMDB0000630	597	C00380	NC1=CC=NC(=O)N1
779	cu2_ext	Cu2+ (extracellular)	Copper	HMDB0000657	27099	C22424	N/A
780	cys_L_ext	L-Cysteine (extracellular)	L-Cysteine	HMDB0000574	5862	C00097	N[C@@H](CS)C(O)=O
781	cyst_L_ext	L-Cystine (extracellular)	L-Cystine	HMDB0000192	67678	C00491	N[C@@H](CSSC[C@H](N)C(O)=O)C(O)=O
782	eths_ext	ethanesulfonate (extracellular)	ethylsulphonate	N/A	3717105	N/A	CCS(=O)(=O)[O-]
783	etoh_ext	Ethanol (extracellular)	Ethanol	HMDB0000108	702	C00469	CCO
784	fe2_ext	Fe2+ (extracellular)	Fe2+	HMDB0000692	27284	C14818	0
785	fe3_ext	Fe3+ (extracellular)	Iron	HMDB0015531	29936	C14819	N/A
786	feenter_ext	Fe-enterobactin (extracellular)	Ferric enterobactin ion	N/A	16048613	C06230	C1[C@@H](C(=O)OC[C@@H](C(=O)OC[C@@H](C(=O)O1)NC(=O)C2=C(C(=CC=C2)[O-])[O-])NC(=O)C3=C(C(=CC=C3)[O-])[O-])NC(=O)C4=C(C(=CC=C4)[O-])[O-].[Fe+3]
787	ferrich_ext	Ferrichrome (extracellular)	ferrich	N/A	N/A	C06228	CC1=[O+][Fe-3]2345ON1CCC[C@@H]1NC(=O)CNC(=O)CNC(=O)CNC(=O)[C@H](CCCN(O2)C(C)=[O+]3)NC(=O)[C@H](CCCN(O4)C(C)=[O+]5)NC1=O
788	fmet_ext	N-Formyl-L-methionine (extracellular)	N-Formyl-L-methionine	HMDB0001015	439750	C03145	CSCC[C@H](NC=O)C(O)=O
789	fru_ext	D-Fructose (extracellular)	D-Fructose	HMDB0000660	439709	C00095	OC[C@H]1O[C@](O)(CO)[C@@H](O)[C@@H]1O
790	fum_ext	Fumarate (extracellular)	Fumaric acid	HMDB0000134	444972	C00122	OC(=O)\C=C\C(O)=O
791	g15lac_ext	D-Glucono-1,5-lactone (extracellular)	Gluconolactone	HMDB0000150	7027	C00198	OC[C@H]1OC(=O)[C@H](O)[C@@H](O)[C@@H]1O
792	gbbtn_ext	gamma-butyrobetaine (extracellular)	4-Trimethylammoniobutanoic acid	HMDB0001161	725	C01181	C[N+](C)(C)CCCC([O-])=O
793	gcald_ext	Glycolaldehyde (extracellular)	Glycolaldehyde	HMDB0003344	756	C00266	OCC=O
794	glc_D_ext	D-Glucose (extracellular)	D-Glucose	HMDB0000122	5793	C00031	OC[C@H]1O[C@@H](O)[C@H](O)[C@@H](O)[C@@H]1O
795	glcn_D_ext	D-Gluconate (extracellular)	Gluconic acid	HMDB0000625	10690	C00257	OC[C@@H](O)[C@@H](O)[C@H](O)[C@@H](O)C(O)=O
796	gln_L_ext	L-Glutamine (extracellular)	Glutamine	HMDB0000641	5961	C00064	N[C@@H](CCC(N)=O)C(O)=O
797	glu_D_ext	D-Glutamate (extracellular)	Glutamic acid	HMDB0000148	33032	C00025	N[C@@H](CCC(O)=O)C(O)=O
798	glu_L_ext	L-Glutamate (extracellular)	Glutamic acid	HMDB0000148	33032	C00025	N[C@@H](CCC(O)=O)C(O)=O
799	glutar_ext	Glutarate (extracellular)	Glutaric acid	HMDB0000661	743	C00489	OC(=O)CCCC(O)=O
800	gly_ext	Glycine (extracellular)	Glycine	HMDB0000123	750	C00037	NCC(O)=O
801	glyb_ext	Glycine betaine (extracellular)	Betaine	HMDB0000043	247	C00719	C[N+](C)(C)CC(O)=O
802	glyc_ext	Glycerol (extracellular)	Glycerol	HMDB0000131	753	C00116	OCC(O)CO
803	glyc3p_ext	sn-Glycerol 3-phosphate (extracellular)	Glycerol 3-phosphate	HMDB0000126	439162	C00093	OC[C@@H](O)COP(O)(O)=O
804	gua_ext	Guanine (extracellular)	Guanine	HMDB0000132	764	C00242	NC1=NC(=O)C2=C(N1)N=CN2
805	h_ext	H+ (extracellular)	Hydron	HMDB0059597	N/A	C00080	[H+]
806	h2o_ext	H2O (extracellular)	Water	HMDB0002111	962	C00001	O
807	hdca_ext	hexadecanoate (n-C16:0) (extracellular)	Palmitic acid	HMDB0000220	985	C00249	CCCCCCCCCCCCCCCC(O)=O
808	hexs_ext	hexanesulfonate (extracellular)	Mesna	HMDB0003745	598	C03576	N/A
809	his_L_ext	L-Histidine (extracellular)	Histidine	HMDB0000177	6274	C00135	N[C@@H](CC1=CN=CN1)C(O)=O
810	hsl_ext	homoserine lactone (extracellular)	L-3-Aminodihydro-2(3H)-furanone	HMDB0029387	73509	C02926	NC1CCOC1=O
811	hxan_ext	Hypoxanthine (extracellular)	Hypoxanthine	HMDB0000157	790	C00262	OC1=NC=NC2=C1NC=N2
812	ile_L_ext	L-Isoleucine (extracellular)	Isoleucine	HMDB0000172	6306	C00407	CC[C@H](C)[C@H](N)C(O)=O
813	k_ext	K+ (extracellular)	Potassium	HMDB0000586	813	C00238	[K+]
814	lac_L_ext	L-Lactate (extracellular)	Lactic acid	HMDB0000190	107689	C00186	C[C@H](O)C(O)=O
815	leu_L_ext	L-Leucine (extracellular)	Leucine	HMDB0000687	6106	C00123	CC(C)C[C@H](N)C(O)=O
816	lys_L_ext	L-Lysine (extracellular)	Lysine	HMDB0000182	5962	C00047	NCCCC[C@H](N)C(O)=O
817	mal_D_ext	D-Malate (extracellular)	D-Malic acid	HMDB0031518	92824	C00497	O[C@H](CC(O)=O)C(O)=O
818	mal_L_ext	L-Malate (extracellular)	Malic acid	HMDB0000156	222656	C00149	O[C@@H](CC(O)=O)C(O)=O
819	man_ext	D-Mannose (extracellular)	D-Mannose	HMDB0000169	185698	C00159	OC[C@H]1O[C@H](O)[C@@H](O)[C@@H](O)[C@@H]1O
820	met_D_ext	D-Methionine (extracellular)	Methionine	HMDB0000696	6137	C00073	CSCC[C@H](N)C(O)=O
821	met_L_ext	L-Methionine (extracellular)	Methionine	HMDB0000696	6137	C00073	CSCC[C@H](N)C(O)=O
822	mg2_ext	Mg2+ (extracellular)	Magnesium	HMDB0000547	888	C00305	[Mg++]
823	mn2_ext	Mn2+ (extracellular)	Manganese	HMDB0001333	27854	C00034	[Mn++]
824	mnl_ext	D-Mannitol (extracellular)	Mannitol	HMDB0000765	6251	C00392	OC[C@@H](O)[C@@H](O)[C@H](O)[C@H](O)CO
825	mobd_ext	Molybdate (extracellular)	Molybdate	HMDB0012260	82208	C06232	O[Mo++](O)(=O)=O
826	mso3_ext	Methanesulfonate (extracellular)	Mesylate	HMDB0240280	6395	C11145	CS(O)(=O)=O
827	muc_ext	cis,cis-muconate (extracellular)	cis,cis-hexadienedioate	N/A	7310978	N/A	OC(=O)C\C=C\CC(O)=O
828	myrsACP_ext	Myristoyl-ACP (n-C14:0ACP) (extracellular)	Tetradecanoyl-[acp]	METPA0672	8056	C05761	NA
829	myrt_ext	Myristate (extracellular)	Myristic acid	HMDB0000806	11005	C06424	CCCCCCCCCCCCCC(O)=O
830	n3oxdd_hsl_ext	N-(3-oxo-dodecanoyl)-L-homoserine lactone (extracellular)	N-3-Oxo-dodecanoyl-L-homoserine lactone	N/A	316933499	C21201	N/A
831	na1_ext	Sodium (extracellular)	Sodium	HMDB0000588	923	C01330	[Na+]
832	nb_hsl_ext	N-butyryl-L-homoserine lactone (extracellular)	N-butanoyl-homoserine lactone	NA	10130163	C11837	CCCC(=O)N1CCOC1=O
833	nh3_ext	Ammonia (extracellular)	Ammonia	HMDB0000051	222	C00014	N
834	nh4_ext	Ammonium (extracellular)	Ammonium	HMDB0041827	16741146	C01342	[NH4+]
835	ni2_ext	Ni2+ (extracellular)	Nickel	HMDB0002457	934	C19609	[Ni++]
836	no2_ext	Nitrite (extracellular)	Nitrite	HMDB0002786	24529	C00088	ON=O
837	no3_ext	Nitrate (extracellular)	Nitrate	HMDB0002878	943	C00244	[O-][N+]([O-])=O
838	o2_ext	O2 (extracellular)	Oxygen	HMDB0001377	977	C00007	O=O
839	ohexa_ext	2-oxohexanedioic acid (extracellular)	Oxoadipic acid	HMDB0000225	71	C00322	OC(=O)CCCC(=O)C(O)=O
840	orn_L_ext	L-Ornithine (extracellular)	Ornithine	HMDB0000214	6262	C00077	NCCC[C@H](N)C(O)=O
841	orot_ext	Orotate (extracellular)	Orotic acid	HMDB0000226	967	C00295	OC(=O)C1=CC(=O)NC(=O)N1
842	PA_LPS_A_ext	Pseudomonas aeruginosa A-band lipopolysaccharide (extracellular)	LPS with O-antigen	HMDB0013470	53481793	C00338	0
843	palmACP_ext	Palmitoyl-ACP (n-C16:0ACP) (extracellular)	Hexadecanoyl-[acp]	METPA0675	8059	C05764	NA
844	pca_ext	phenazine-1-carboxylic acid (extracellular)	Phenazine-1-carboxylate	NA	95069	C21442	C1=CC=C2C(=C1)N=C3C=CC=C(C3=N2)C(=O)O
845	pepd_ext	peptide (extracellular)	Peptide	METPA0001	N/A	C00012	N/A
846	phe_L_ext	L-Phenylalanine (extracellular)	Phenylalanine	HMDB0000159	6140	C00079	N[C@@H](CC1=CC=CC=C1)C(O)=O
847	phi_ext	Phosphate (extracellular)	Phosphate	HMDB0001429	1004	C00009	OP(O)(O)=O
848	ppn_ext	Phosphonate (extracellular)	trioxidophosphate(1-)	N/A	6326969	C05682	[O-]P(=O)=O
849	pqs_ext	2-heptyl-3-hydroxy-4-quinolone (extracellular)	2-Heptyl-3-hydroxy-quinolone	N/A	14010	C11848	CCCCCCCC1=C(C(=O)C2=CC=CC=C2N1)O
850	pro_L_ext	L-Proline (extracellular)	Proline	HMDB0000162	145742	C00148	OC(=O)[C@@H]1CCCN1
851	prolb_ext	proline betaine (extracellular)	Proline betaine	HMDB0004827	115244	C10172	C[N+]1(C)CCC[C@H]1C([O-])=O
852	psd_ext	Pseudouridine (extracellular)	Pseudouridine	HMDB0000767	15047	C02067	OC[C@H]1O[C@H]([C@H](O)[C@@H]1O)C1=CNC(=O)NC1=O
853	ptrc_ext	Putrescine (extracellular)	Putrescine	HMDB0001414	1045	C00134	NCCCCN
854	pvd1_ext	Pyoverdine I (extracellular)	Pyoverdine I (extracellular)	N/A	5289234	C15718	C[C@H]([C@H]1C(=O)N[C@H](C(=O)NCCCC[C@@H](C(=O)N[C@H](C(=O)N1)CCCN(C=O)O)NC(=O)[C@H](CCCN(C=O)O)NC(=O)[C@@H](CO)NC(=O)[C@H](CCCN=C(N)N)NC(=O)[C@@H](CO)NC(=O)C2CCNC3N2C4=CC(=C(C=C4C=C3NC(=O)CCC(=O)O)O)O)[C@@H](C)O)O
855	pyr_ext	Pyruvate (extracellular)	Pyruvic acid	HMDB0000243	1060	C00022	CC(=O)C(O)=O
856	rib_D_ext	D-Ribose (extracellular)	D-Ribose	HMDB0000283	5779	C00121	OC[C@H]1OC(O)[C@H](O)[C@@H]1O
857	ser_D_ext	D-Serine (extracellular)	D-Serine	HMDB0003406	71077	C00740	N[C@H](CO)C(O)=O
858	ser_L_ext	L-Serine (extracellular)	Serine	HMDB0000187	5951	C00065	N[C@@H](CO)C(O)=O
859	so4_ext	Sulfate (extracellular)	Sulfate	HMDB0001448	1117	C00059	OS(O)(=O)=O
860	spmd_ext	Spermidine (extracellular)	Spermidine	HMDB0001257	1102	C00315	NCCCCNCCCN
861	succ_ext	Succinate (extracellular)	Succinic acid	HMDB0000254	1110	C00042	OC(=O)CCC(O)=O
862	taur_ext	Taurine (extracellular)	Taurine	HMDB0000251	1123	C00245	NCCS(O)(=O)=O
863	thm_ext	Thiamin (extracellular)	Thiamine	HMDB0000235	1130	C00378	CC1=C(CCO)SC=[N+]1CC1=CN=C(C)N=C1N
864	thr_L_ext	L-Threonine (extracellular)	L-Threonine	HMDB0000167	6288	C00188	C[C@@H](O)[C@H](N)C(O)=O
865	tre_ext	Trehalose (extracellular)	Trehalose	HMDB0000975	7427	C01083	OC[C@H]1O[C@H](O[C@H]2O[C@H](CO)[C@@H](O)[C@H](O)[C@H]2O)[C@H](O)[C@@H](O)[C@@H]1O
866	trp_L_ext	L-Tryptophan (extracellular)	L-Tryptophan	HMDB0000929	6305	C00078	N[C@@H](CC1=CNC2=C1C=CC=C2)C(O)=O
867	tyr_L_ext	L-Tyrosine (extracellular)	L-Tyrosine	HMDB0000158	6057	C00082	N[C@@H](CC1=CC=C(O)C=C1)C(O)=O
868	ura_ext	Uracil (extracellular)	Uracil	HMDB0000300	1174	C00106	O=C1NC=CC(=O)N1
869	urea_ext	Urea (extracellular)	Urea	HMDB0000294	1176	C00086	NC(N)=O
870	val_L_ext	L-Valine (extracellular)	L-Valine	HMDB0000883	6287	C00183	CC(C)[C@H](N)C(O)=O
871	xan_ext	Xanthine (extracellular)	Xanthine	HMDB0000292	1188	C00385	O=C1NC2=C(NC=N2)C(=O)N1
872	xyl_D_ext	D-Xylose (extracellular)	D-Xylose	HMDB0000098	135191	C00181	O[C@@H]1COC(O)[C@H](O)[C@H]1O
873	zn2_ext	Zinc (extracellular)	Zinc	HMDB0015532	32051	C00038	[Zn++]
874	anthcoa	Anthraniloyl-CoA	2-Aminobenzoyl-CoA	N/A	9543032	C02247	CC(C)(COP(=O)(O)OP(=O)(O)OC[C@@H]1[C@H]([C@H]([C@@H](O1)N2C=NC3=C(N=CN=C32)N)O)OP(=O)(O)O)[C@H](C(=O)NCCC(=O)NCCSC(=O)C4=CC=CC=C4N)O
875	oxo3deca	3-oxodecanoate	3-Oxodecanoic acid	HMDB0010724	5282982	N/A	CCCCCCCC(=O)CC(O)=O
876	octaylcoa	Octanoyl-CoA	Octanoyl-CoA	HMDB0001070	380	C01944	CCCCCCCC(=O)SCCNC(=O)CCNC(=O)C(O)C(C)(C)COP(O)(=O)OP(O)(=O)OCC1OC(C(O)C1OP(O)(O)=O)N1C=NC2=C(N)N=CN=C12
877	cystepcp	L-Cysteinyl-protein	Cysteinyl thiol	N/A	22801374	C21487	C([C@@H](C(=O)S)N)S
878	octcystpr	S-Octanoyl-L-cysteinyl-protein	S-Octanoyl-L-cysteinyl-protein	N/A	333497472	C21489	N/A
879	abenoylacet	(2-Aminobenzoyl)acetate	2-Aminobenzoylacetate	NA	329728076	C21453	NA
880	amiphedecdio	1-(2-Aminophenyl)decane-1,3-dione	CHEBI:133039	NA	121596246	C21490	CCCCCCCC(=O)CC(=O)C1=CC=CC=C1N
881	anthcyst	S-Anthraniloyl-L-cysteinyl-protein	S-Anthraniloyl-L-cysteinyl-protein	N/A	333497471	C21488	N/A
882	abenoylaccoa	(2-Aminobenzoyl)acetyl-CoA	2-Aminobenzoylacetyl-CoA	NA	329728075	C21452	NA
883	dec2acid	Dec-2-enoic acid	trans-Dec-2-enoic acid	HMDB0010726	5282724	NA	CCCCCCC\C=C\C(O)=O
884	dodec2acid	Dodec-2-enoic acid	trans-Dodec-2-enoic acid	HMDB0010729	5282729	C21202	CCCCCCCCC\C=C\C(O)=O
885	carbmt	Carbamate	Karbamat	N/A	276	C01563	C(=O)(N)[O-]
886	hexaylcoa	Hexanoyl-CoA	n-hexanoyl-CoA	HMDB0002845	449118	C05270	CCCCCC(=O)SCCNC(=O)CCNC(=O)[C@@H](C(C)(C)COP(=O)(O)OP(=O)(O)OC[C@@H]1[C@H]([C@H]([C@@H](O1)N2C=NC3=C(N=CN=C32)N)O)OP(=O)(O)O)O
887	hex2ecoa	Hex-2-enoyl-CoA	trans-2-Hexenoyl-CoA	HMDB0003944	5280765	C05271	CCC\C=C\C(=O)SCCNC(=O)CCNC(=O)C(O)C(C)(C)COP(O)(=O)OP(O)(=O)OC[C@H]1O[C@H]([C@H](O)[C@@H]1OP(O)(O)=O)N1C=NC2=C1N=CN=C2N
888	thexdec3ecoa	trans-Hexadec-2-enoyl-CoA	(2E)-Hexadecenoyl-CoA	HMDB0003945	5118010	C05272	CCCCCCCCCCCCCC=CC(=O)SCCNC(=O)CCNC(=O)C(O)C(C)(C)COP(O)(=O)OP(O)(=O)OCC1OC(C(O)C1OP(O)(O)=O)N1C=NC2=C1N=CN=C2N
889	toc2ecoa	trans-Oct-2-enoyl-CoA	(2E)-Octenoyl-CoA	HMDB0003949	5280769	C05276	CCCCC\C=C\C(=O)SCCNC(=O)CCNC(=O)C(O)C(C)(C)COP(O)(=O)OP(O)(=O)OC[C@H]1O[C@H]([C@H](O)[C@@H]1OP(O)(O)=O)N1C=NC2=C1N=CN=C2N
890	dodecaylcoa	Dodecanoyl-CoA	Lauroyl-CoA	HMDB0003571	165436	C01832	CCCCCCCCCCCC(=O)SCCNC(=O)CCNC(=O)[C@H](O)C(C)(C)COP(O)(=O)OP(O)(=O)OC[C@H]1O[C@H]([C@H](O)[C@@H]1OP(O)(O)=O)N1C=NC2=C1N=CN=C2N
891	tdodececoa	2-trans-Dodecenoyl-CoA	2-trans-dodecenoyl-CoA	HMDB0304089	N/A	C03221	CCCCCCCCC\C=C\C(=O)SCCNC(=O)CCNC(=O)[C@H](O)C(C)(C)COP(O)(=O)OP(O)(=O)OC[C@H]1O[C@H]([C@H](O)[C@@H]1OP(O)(O)=O)N1C=NC2=C1N=CN=C2N
892	decoylcoa	Decanoyl-CoA	Decanoyl-CoA (n-C10:0CoA)	HMDB0006404	440615	C05274	CCCCCCCCCC(=O)SCCNC(=O)CCNC(=O)C(O)C(C)(C)COP(O)(=O)OP(O)(=O)OC[C@H]1O[C@H]([C@H](O)[C@@H]1OP(O)(O)=O)N1C=NC2=C1N=CN=C2N
893	tdec2ecoa	trans-Dec-2-enoyl-CoA	(2E)-Decenoyl-CoA	HMDB0003948	5280768	C05275	CCCCCCC\C=C\C(=O)SCCNC(=O)CCNC(=O)C(O)C(C)(C)COP(O)(=O)OP(O)(=O)OC[C@H]1O[C@H]([C@H](O)[C@@H]1OP(O)(O)=O)N1C=NC2=C(N)N=CN=C12
894	tdecoa	trans-Tetradec-2-enoyl-CoA	(2E)-Tetradecenoyl-CoA	HMDB0003946	5280767	C05273	CCCCCCCCCCC\C=C\C(=O)SCCNC(=O)CCNC(=O)C(O)C(C)(C)COP(O)(=O)OP(O)(=O)OC[C@H]1O[C@H]([C@H](O)[C@@H]1OP(O)(O)=O)N1C=NC2=C1N=CN=C2N
895	odecoylACP	Octadecenoyl-ACP	Oleoyl-[acyl-carrier protein]	METPA0143	140546232	C01203	CCCCCCCC/C=C\CCCCCCCC(=O)S
896	hdecoylg3p	1-hexadec-9-enoyl-sn-glycerol 3-phosphate	a 1-hexadec-9-enoyl-sn-glycerol 3-phosphate	N/A	146036944	N/A	CCCCCC/C=C/CCCCCCCC(=O)OC[C@H](COP(=O)([O-])[O-])O
897	odecoylg3p	1-octadec-11-enoyl-sn-glycerol 3-phosphate	a 1-octadec-11-enoyl-sn-glycerol 3-phosphate	N/A	129320279	N/A	CCCCCC/C=C/CCCCCCCCCC(=O)OC[C@H](COP(=O)([O-])[O-])O
898	strcoa	Stearoyl-CoA	Stearoyl-CoA	HMDB0001114	94140	C00412	CCCCCCCCCCCCCCCCCC(=O)SCCNC(=O)CCNC(=O)[C@H](O)C(C)(C)COP(O)(=O)OP(O)(=O)OC[C@H]1O[C@H]([C@H](O)[C@@H]1OP(O)(O)=O)N1C=NC2=C1N=CN=C2N
899	fa4coa	Anteisopentadecanoyl-CoA	Anteisopentadecanoyl-CoA	HMDB0100000	131808163	N/A	CCC(C)CCCCCCCCCCC(=O)SCCNC(=O)CCNC(=O)[C@H](O)C(C)(C)COP(O)(=O)OP(O)(=O)OC[C@H]1O[C@H]([C@H](O)[C@@H]1OP(O)(O)=O)N1C=NC2=C1N=CN=C2N
900	fa12coa	Anteisoheptadecanoyl-CoA	14-methylhexadecanoyl-CoA	HMDB0112239	131819681	N/A	CCC(C)CCCCCCCCCCCCC(=O)SCCNC(=O)CCNC(=O)[C@@H](C(C)(C)COP(=O)(O)OP(=O)(O)OC[C@@H]1[C@H]([C@H]([C@@H](O1)N2C=NC3=C(N=CN=C32)N)O)OP(=O)(O)O)O
901	fa11coa	Isoheptadecanoyl-CoA	Isoheptadecanoyl-CoA	HMDB0112247	70680351	N/A	CC(C)CCCCCCCCCCCCCC(=O)SCCNC(=O)CCNC(=O)[C@H](O)C(C)(C)COP(O)(=O)OP(O)(=O)OC[C@H]1O[C@H]([C@H](O)[C@@H]1OP(O)(O)=O)N1C=NC2=C1N=CN=C2N
902	fa6coa	Isohexadecanoyl-CoA	Isohexadecanoyl-CoA	HMDB0112246	70680289	N/A	CC(C)CCCCCCCCCCCCC(=O)SCCNC(=O)CCNC(=O)[C@H](O)C(C)(C)COP(O)(=O)OP(O)(=O)OC[C@H]1O[C@H]([C@H](O)[C@@H]1OP(O)(O)=O)N1C=NC2=C1N=CN=C2N
903	fa3coa	Isopentadecanoyl-CoA	Isopentadecanoyl-CoA	HMDB0112245	49859706	N/A	CC(C)CCCCCCCCCCCC(=O)SCCNC(=O)CCNC(=O)[C@H](O)C(C)(C)COP(O)(=O)OP(O)(=O)OC[C@H]1O[C@H]([C@H](O)[C@@H]1OP(O)(O)=O)N1C=NC2=C1N=CN=C2N
904	fa1coa	Isotetradecanoyl-CoA	Isotetradecanoyl-CoA	HMDB0112244	86583433	N/A	CC(C)CCCCCCCCCCC(=O)SCCNC(=O)CCNC(=O)[C@H](O)C(C)(C)COP(O)(=O)OP(O)(=O)OC[C@H]1O[C@H]([C@H](O)[C@@H]1OP(O)(O)=O)N1C=NC2=C1N=CN=C2N
905	ais17oylg3p	1-anteisoheptadecanoyl-sn-glycerol 3-phosphate	1-anteisoheptadecanoyl-sn-glycerol 3-phosphate	N/A	N/A	N/A	N/A
906	ais15oylg3p	1-anteisopentadecanoyl-sn-glycerol 3-phosphate	1-anteisopentadecanoyl-sn-glycerol 3-phosphate	N/A	N/A	N/A	N/A
907	dodecoylg3p	1-dodecanoyl-sn-glycerol 3-phosphate	1-dodecanoyl-glycero-3-phosphate	HMDB0062319	52929750	N/A	[H][C@@](O)(COC(=O)CCCCCCCCCCC)COP(O)(O)=O
908	tetdecenoylg3p	1-tetradec-7-enoyl-sn-glycerol 3-phosphate	1-tetradec-7-enoyl-sn-glycerol 3-phosphate	N/A	N/A	N/A	N/A
909	is17oylg3p	1-isoheptadecanoyl-sn-glycerol 3-phosphate	1-isoheptadecanoyl-sn-glycerol 3-phosphate	N/A	N/A	N/A	N/A
910	is16oylg3p	1-isohexadecanoyl-sn-glycerol 3-phosphate	1-isohexadecanoyl-sn-glycerol 3-phosphate	N/A	N/A	N/A	N/A
911	is15oylg3p	1-isopentadecanoyl-sn-glycerol 3-phosphate	1-isopentadecanoyl-sn-glycerol 3-phosphate	N/A	N/A	N/A	N/A
912	is14oylg3p	1-isotetradecanoyl-sn-glycerol 3-phosphate	1-isotetradecanoyl-sn-glycerol 3-phosphate	N/A	N/A	N/A	N/A
913	tetdecoylg3p	1-tetradecanoyl-sn-glycerol 3-phosphate	1-tetradecanoyl-sn-glycero-3-phosphate	HMDB0062321	9547180	N/A	CCCCCCCCCCCCCC(=O)OC[C@@H](O)COP(O)(O)=O
914	hexdecoylg3p	1-hexadecanoyl-sn-glycerol 3-phosphate	1-Palmitoylglycerol 3-phosphate	HMDB0007853	89566	C04036	CCCCCCCCCCCCCCCC(=O)OCC(COP(=O)(O)O)O
915	octdecoylg3p	1-octadecanoyl-sn-glycerol 3-phosphate	1-stearoyl-sn-glycero-3-phosphate(2-)	N/A	49859619	N/A	CCCCCCCCCCCCCCCCCC(=O)OC[C@H](COP(=O)([O-])[O-])O
916	itaoylcoa	Itaconyl-CoA	Itaconyl-CoA	HMDB0003377	439254	C00531	CC(C)(COP(O)(=O)OP(O)(=O)OC[C@H]1O[C@H]([C@H](O)[C@@H]1OP(O)(O)=O)N1C=NC2=C(N)N=CN=C12)C(O)C(=O)NCCC(=O)NCCSC(=O)CC(=C)C(O)=O
917	cimlylcoa	L-Citramalyl-CoA	L-Citramalyl-CoA	HMDB0006345	53477827	C01011	[H][C@](O)(C(=O)NCCC(=O)NCCSC(=O)C[C@](C)(O)C(O)=O)C(C)(C)COP(O)(=O)OP(O)(=O)OC[C@H]1O[C@H]([C@@H](O)C1OP(O)(O)=O)N1C=NC2=C1N=CN=C2N
918	itcte	Itaconate	Itaconic acid	HMDB0002092	811	C00490	OC(=O)CC(=C)C(O)=O
919	succylarg	N2-Succinyl-L-arginine	N2-Succinyl-L-arginine	METPA0384	N/A	C03296	N/A
920	oxo4buta	4-Oxobutanoate	Succinic acid semialdehyde	HMDB0001259	1112	C00232	OC(=O)CCC=O
921	sucgsa	N-Succinyl-L-glutamate 5-semialdehyde	N2-Succinyl-L-glutamic acid 5-semialdehyde	HMDB0001180	440848	C05932	OC(=O)CCC(=O)N[C@@H](CCC=O)C(O)=O
922	sucorn	N2-Succinyl-L-ornithine	N2-Succinyl-L-ornithine	HMDB0001199	127370	C03415	NCCC[C@H](NC(=O)CCC(O)=O)C(O)=O
923	dtdpdehrha	dTDP-4-dehydro-beta-L-rhamnose	dTDP-4-dehydro-6-deoxy-beta-L-mannose	HMDB0304343	443211	C00688	C[C@H]1C(=O)[C@H]([C@H]([C@H](O1)OP(=O)(O)OP(=O)(O)OC[C@@H]2[C@H](C[C@@H](O2)N3C=C(C(=O)NC3=O)C)O)O)O
924	rhahdoylhdte	L-rhamnosyl-3-hydroxydecanoyl-3-hydroxydecanoate	L-rhamnosyl-3-hydroxydecanoyl-3-hydroxydecanoate		52921579	N/A	CCCCCCCC(CC(=O)[O-])OC(=O)CC(CCCCCCC)O[C@H]1[C@@H]([C@@H]([C@H]([C@@H](O1)C)O)O)O
925	llrhh	L-rhamnosyl-Lrhamnosyl-3-hydroxydecanoyl-3-hydroxydecanoate	l-rhamnosyl l-rhamnosyl-3-hydroxydecanoyl-3-hydroxydecanoate	N/A	146020015	N/A	CCCCCCCC(CC(=O)C(C1[C@@H]([C@@H]([C@H]([C@@H](O1)C)O)O)O)(C(CCCCCCC)O)C(=O)OC2[C@@H]([C@@H]([C@H]([C@@H](O2)C)O)O)O)O
926	hdodeccoa	(S)-3-Hydroxydodecanoyl-CoA	(S)-3-Hydroxydodecanoyl-CoA	HMDB0003936	440603	C05262	CCCCCCCCC[C@H](O)CC(=O)SCCNC(=O)CCNC(=O)C(O)C(C)(C)COP(O)(=O)OP(O)(=O)OC[C@H]1O[C@H]([C@H](O)[C@@H]1OP(O)(O)=O)N1C=NC2=C(N)N=CN=C12
927	hpalmcoa	(S)-3-hydroxypalmitoyl-CoA	(S)-3-hydroxypalmitoyl-coenzyme A	N/A	11966179	C05258	CCCCCCCCCCCCC[C@@H](CC(=O)SCCNC(=O)CCNC(=O)[C@@H](C(C)(C)COP(=O)(O)OP(=O)(O)OC[C@@H]1[C@H]([C@H]([C@@H](O1)N2C=NC3=C(N=CN=C32)N)O)OP(=O)(O)O)O)O
928	httdcoa	(S)-3-Hydroxytetradecanoyl-CoA	(S)-3-Hydroxytetradecanoyl-CoA	HMDB0003934	440602	C05260	CCCCCCCCCCC[C@H](O)CC(=O)SCCNC(=O)CCNC(=O)C(O)C(C)(C)COP(O)(=O)OP(O)(=O)OC[C@H]1O[C@H]([C@H](O)[C@@H]1OP(O)(O)=O)N1C=NC2=C(N)N=CN=C12
929	h3excoa	(S)-Hydroxyhexanoyl-CoA	(S)-Hydroxyhexanoyl-CoA	HMDB0003942	11966160	C05268	CCC[C@H](O)CC(=O)SCCNC(=O)CCNC(=O)[C@H](O)C(C)(C)COP(O)(=O)OP(O)(=O)OC[C@H]1O[C@H]([C@H](O)[C@@H]1OP(O)(O)=O)N1C=NC2=C1N=CN=C2N
930	o3ctcoa	(S)-3-Hydroxyoctanoyl-CoA	(S)-Hydroxyoctanoyl-CoA	HMDB0003940	53477508	C05266	[H][C@](O)(CCCCC)CC(=O)SCCNC(=O)CCNC(=O)[C@]([H])(O)C(C)(C)COP(O)(=O)OP(O)(=O)OC[C@H]1O[C@H](C(O)[C@H]1OP(O)(O)=O)N1C=NC2=C1N=CN=C2N
931	hcn	Hydrogen Cyanide	Hydrogen cyanide	HMDB0060292	768	C01326	C#N
932	hbutcoa	(S)-3-hydroxybutanoyl-CoA	(S)-3-hydroxybutanoyl-CoA	HMDB0303997	9543037	C01144	[H][C@@](C)(O)CC(=O)SCCN=C(O)CCN=C(O)[C@]([H])(O)C(C)(C)COP(O)(=O)OP(O)(=O)OC[C@@]1([H])O[C@@]([H])(N2C=NC3=C(N)N=CN=C23)[C@]([H])(O)[C@]1([H])OP(O)(O)=O
933	hbut_R_ext	(R)-3-Hydroxybutanoate (extracellular)	3-Hydroxybutyric acid	HMDB0000011	441	C01089	C[C@@H](O)CC(O)=O
934	sal	Salycilate	Salicylic acid	HMDB0001895	338	C00805	C1=CC=C(C(=C1)C(=O)O)O
935	pioch	Piochelin	Pyochelin	N/A	5287441	N/A	CN1[C@@H](CS[C@@H]1[C@H]2CSC(=N2)C3=CC=CC=C3O)C(=O)O
936	oxpro	5-Oxoproline	Pyroglutamic acid	HMDB0000267	7405	C01879	OC(=O)[C@@H]1CCC(=O)N1
937	oxpro_ext	5-Oxoproline (extracellular)	Pyroglutamic acid	HMDB0000267	7405	C01879	OC(=O)[C@@H]1CCC(=O)N1
938	prop	Propionate	Propionic acid	HMDB0000237	1032	C00163	CCC(O)=O
939	prop_ext	Propionate (extracellular)	Propionic acid	HMDB0000237	1032	C00163	CCC(O)=O
940	lnlcACP	Linoleic acid-[acyl-carrier protein]	Linoleic acid-[acyl-carrier protein]	N/A	N/A	N/A	N/A
941	oocoa	3-Oxooctanoyl-CoA	3-Oxooctanoyl-CoA	HMDB0003941	440608	C05267	CCCCCC(=O)CC(=O)SCCNC(=O)CCNC(=O)C(O)C(C)(C)COP(O)(=O)OP(O)(=O)OC[C@H]1O[C@H]([C@H](O)[C@@H]1OP(O)(O)=O)N1C=NC2=C(N)N=CN=C12
942	oddcoa	3-Oxododecanoyl-CoA	3-Oxododecanoyl-CoA	HMDB0003937	440604	C05263	CCCCCCCCCC(=O)CC(=O)SCCNC(=O)CCNC(=O)C(O)C(C)(C)COP(O)(=O)OP(O)(=O)OC[C@H]1O[C@H]([C@H](O)[C@@H]1OP(O)(O)=O)N1C=NC2=C(N)N=CN=C12
943	ohdcoa	3-Oxohexadecanoyl-CoA	3-Oxohexadecanoyl-CoA	HMDB0006402	440601	C05259	CCCCCCCCCCCCCC(=O)CC(=O)SCCNC(=O)CCNC(=O)C(O)C(C)(C)COP(O)(=O)OP(O)(=O)OC[C@H]1O[C@H]([C@H](O)[C@@H]1OP(O)(O)=O)N1C=NC2=C(N)N=CN=C12
944	otdcoa	3-Oxotetradecanoyl-CoA	3-Oxotetradecanoyl-CoA	HMDB0003935	11966197	C05261	CCCCCCCCCCCC(=O)CC(=O)SCCNC(=O)CCNC(=O)[C@H](O)C(C)(C)COP(O)(=O)OP(O)(=O)OC[C@H]1O[C@H]([C@H](O)[C@@H]1OP(O)(O)=O)N1C=NC2=C1N=CN=C2N
945	odcoa	3-Oxodecanoyl-CoA	3-Oxodecanoyl-CoA	HMDB0003939	440606	C05265	CCCCCCCC(=O)CC(=O)SCCNC(=O)CCNC(=O)C(O)C(C)(C)COP(O)(=O)OP(O)(=O)OC[C@H]1O[C@H]([C@H](O)[C@@H]1OP(O)(O)=O)N1C=NC2=C(N)N=CN=C12
946	ohcoa	3-Oxohexanoyl-CoA	3-Oxohexanoyl-CoA	HMDB0003943	440610	C05269	CCCC(=O)CC(=O)SCCNC(=O)CCNC(=O)C(O)C(C)(C)COP(O)(=O)OP(O)(=O)OC[C@H]1O[C@H]([C@H](O)[C@@H]1OP(O)(O)=O)N1C=NC2=C(N)N=CN=C12
947	ala-L-asp-L	L-alanyl-L-aspartate	Alanylaspartic acid	HMDB0028683	99719	N/A	C[C@H](N)C(=O)N[C@@H](CC(O)=O)C(O)=O
948	ala-Gln	L-alanyl-L-glutamine	Alanylglutamine	HMDB0028685	123935	N/A	C[C@H](N)C(=O)N[C@@H](CCC(N)=O)C(O)=O
949	ala-L-glu-L	L-glutamyl-L-alanine	Glutamylalanine	HMDB0003764	6992506	N/A	C[C@H](NC(=O)[C@@H](N)CCC(O)=O)C(O)=O
950	alagly	L-alanylglycine	Alanylglycine	HMDB0006899	6998028	N/A	C[C@H](N)C(=O)NCC(O)=O
951	ala-His	L-alanyl-L-histidine	Alanylhistidine	HMDB0028689	9837455	N/A	C[C@H](N)C(=O)N[C@@H](CC1=CNC=N1)C(O)=O
952	ala-Leu	L-alanyl-L-leucine	Alanylleucine	HMDB0028691	96801	N/A	CC(C)C[C@H](NC(=O)[C@H](C)N)C(O)=O
953	ala-L-Thr-L	L-alanyl-L-threonine	Alanylthreonine	HMDB0028697	6427004	N/A	C[C@@H](O)[C@H](NC(=O)[C@H](C)N)C(O)=O
954	cys-Gly	L-Cysteinyl-glycine	L-Cysteinylglycine	N/A	439498	C01419	C([C@@H](C(=O)NCC(=O)O)N)S
955	gly-asn-L	Glycyl-L-asparagine	Glycyl-Asparagine	HMDB0028836	306141	N/A	N/A
956	gly-asp-L	Glycyl-L-aspartic acid	Glycyl-Aspartate	HMDB0028837	273261	N/A	N/A
957	gly-Gln	Glycyl-L-glutamine	Glycyl-Glutamine	HMDB0028839	597739	N/A	N/A
958	gly-glu-L	Glycyl-L-glutamyl	Glycyl-Glutamate	HMDB0028840	306108	N/A	C(CC(=O)O)C(C(=O)O)NC(=O)CN
959	gly-Met	Glycyl-L-methionine	Glycyl-Methionine	HMDB0028847	96757	N/A	N/A
960	gly-pro-L	Glycyl-L-proline	Glycylproline	HMDB0000721	3013625	N/A	NCC(=O)N1CCC[C@H]1C(O)=O
961	met-L-ala-L	L-methionine-L-alanyl	L-methionine-L-alanyl	N/A	9838983	N/A	C[C@@H](C(=O)N[C@@H](C)C(=O)N[C@@H](CCSC)C(=O)O)N
962	gly-Cys	Glycyl-Cysteine	Glycyl-Cysteine	HMDB0028838	22342009	N/A	NCC(=O)NC(CS)C(O)=O
963	gly-Leu	Glycyl-L-leucine	Glycylleucine	HMDB0000759	92843	C02155	CC(C)C[C@H](NC(=O)CN)C(O)=O
964	gly-Phe	Glycyl-L-phenylalanine	Glycyl-Phenylalanine	HMDB0028848	97415	N/A	NCC(O)=NC(CC1=CC=CC=C1)C(O)=O
965	gly-Tyr	Glycyl-L-tyrosine	Glycyltyrosine	HMDB0028853	92829	N/A	NCC(=O)N[C@@H](CC1=CC=C(O)C=C1)C(O)=O
966	ala-L-asp-L_ext	L-alanyl-L-aspartate (extracellular)	Alanylaspartic acid	HMDB0028683	99719	N/A	C[C@H](N)C(=O)N[C@@H](CC(O)=O)C(O)=O
967	ala-Gln_ext	L-alanyl-L-glutamine (extracellular)	Alanylglutamine	HMDB0028685	123935	N/A	C[C@H](N)C(=O)N[C@@H](CCC(N)=O)C(O)=O
968	ala-L-glu-L_ext	L-glutamyl-L-alanine (extracellular)	Glutamylalanine	HMDB0003764	6992506	N/A	C[C@H](NC(=O)[C@@H](N)CCC(O)=O)C(O)=O
969	alagly_ext	L-alanylglycine (extracellular)	Alanylglycine	HMDB0006899	6998028	N/A	C[C@H](N)C(=O)NCC(O)=O
970	ala-His_ext	L-alanyl-L-histidine (extracellular)	Alanylhistidine	HMDB0028689	9837455	N/A	C[C@H](N)C(=O)N[C@@H](CC1=CNC=N1)C(O)=O
971	ala-Leu_ext	L-alanyl-L-leucine (extracellular)	Alanylleucine	HMDB0028691	96801	N/A	CC(C)C[C@H](NC(=O)[C@H](C)N)C(O)=O
972	ala-L-Thr-L_ext	L-alanyl-L-threonine (extracellular)	Alanylthreonine	HMDB0028697	6427004	N/A	C[C@@H](O)[C@H](NC(=O)[C@H](C)N)C(O)=O
973	cys-Gly_ext	L-Cysteinyl-glycine (extracellular)	L-Cysteinylglycine	N/A	439498	C01419	C([C@@H](C(=O)NCC(=O)O)N)S
974	gly-asn-L_ext	Glycyl-L-asparagine (extracellular)	Glycyl-Asparagine	HMDB0028836	306141	N/A	N/A
975	gly-asp-L_ext	Glycyl-L-aspartic acid (extracellular)	Glycyl-Aspartate	HMDB0028837	273261	N/A	N/A
976	gly-Gln_ext	Glycyl-L-glutamine (extracellular)	Glycyl-Glutamine	HMDB0028839	597739	N/A	N/A
977	gly-glu-L_ext	Glycyl-L-glutamyl (extracellular)	Glycyl-Glutamate	HMDB0028840	306108	N/A	C(CC(=O)O)C(C(=O)O)NC(=O)CN
978	gly-Met_ext	Glycyl-L-methionine (extracellular)	Glycyl-Methionine	HMDB0028847	96757	N/A	N/A
979	gly-pro-L_ext	Glycyl-L-proline (extracellular)	Glycylproline	HMDB0000721	3013625	N/A	NCC(=O)N1CCC[C@H]1C(O)=O
980	met-L-ala-L_ext	L-methionine-L-alanyl (extracellular)	L-Methionine, L-alanyl-L-alanyl-	N/A	9838983	N/A	C[C@@H](C(=O)N[C@@H](C)C(=O)N[C@@H](CCSC)C(=O)O)N
981	gly-Cys_ext	Glycyl-Cysteine (extracellular)	Glycyl-Cysteine	HMDB0028838	22342009	N/A	NCC(=O)NC(CS)C(O)=O
982	gly-Leu_ext	Glycyl-L-leucine (extracellular)	Glycylleucine	HMDB0000759	92843	C02155	CC(C)C[C@H](NC(=O)CN)C(O)=O
983	gly-Phe_ext	Glycyl-L-phenylalanine (extracellular)	Glycyl-Phenylalanine	HMDB0028848	97415	N/A	NCC(O)=NC(CC1=CC=CC=C1)C(O)=O
984	gly-Tyr_ext	Glycyl-L-tyrosine (extracellular)	Glycyltyrosine	HMDB0028853	92829	N/A	NCC(=O)N[C@@H](CC1=CC=C(O)C=C1)C(O)=O
985	Pb	Pb2+	Lead	HMDB0004628	122121	C12144	[Pb++]
986	Pb_ext	Pb2+ (extracellular)	Lead	HMDB0004628	122121	C12144	[Pb++]
987	tart	tartrate	Tartaric acid	HMDB0000956	444305	C00898	O[C@H]([C@@H](O)C(O)=O)C(O)=O
988	tart_ext	tartrate (extracellular)	Tartaric acid	HMDB0000956	444305	C00898	O[C@H]([C@@H](O)C(O)=O)C(O)=O
989	form_ext	Formate (extracellular)	Formic acid	HMDB0000142	284	C00058	OC=O
990	galctn-D	D-Galactonate	Galactonic acid	HMDB0000565	128869	C00880	OC[C@@H](O)[C@H](O)[C@H](O)[C@@H](O)C(O)=O
991	mucac	D-Mucic acid	Galactaric acid	HMDB0000639	3037582	C00879	O[C@@H]([C@@H](O)[C@H](O)C(O)=O)[C@@H](O)C(O)=O
992	glcr	D-Glucarate	Glucaric acid	HMDB0000663	33037	C00818	O[C@@H]([C@H](O)[C@@H](O)C(O)=O)[C@H](O)C(O)=O
993	galctn-D_ext	D-Galactonate (extracellular)	Galactonic acid	HMDB0000565	128869	C00880	OC[C@@H](O)[C@H](O)[C@H](O)[C@@H](O)C(O)=O
994	mucac_ext	D-Mucic acid (extracellular)	Galactaric acid	HMDB0000639	3037582	C00879	O[C@@H]([C@@H](O)[C@H](O)C(O)=O)[C@@H](O)C(O)=O
995	glcr_ext	D-Glucarate (extracellular)	Glucaric acid	HMDB0000663	33037	C00818	O[C@@H]([C@H](O)[C@@H](O)C(O)=O)[C@H](O)C(O)=O
996	hphac4_ext	4-Hydroxyphenylacetate (extracellular)	p-Hydroxyphenylacetic acid	HMDB0000020	127	C00642	OC(=O)CC1=CC=C(O)C=C1
997	gpg	Glycerophosphoglycerol	Glycerophosphoglycerol	HMDB0240316	54575349	N/A	OC[C@H](O)COP(O)(=O)OC[C@H](O)CO
998	inos	L-inositol	Levoinositol	HMDB0034220	892	C06151	O[C@H]1[C@H](O)[C@@H](O)[C@H](O)[C@H](O)[C@H]1O
999	inos_ext	L-inositol (extracellular)	Levoinositol	HMDB0034220	892	C06151	O[C@H]1[C@H](O)[C@@H](O)[C@H](O)[C@H](O)[C@H]1O
1000	hg	Hg2+	Mercury	HMDB0003625	26623	C00703	[Hg++]
1001	hg_ext	Hg2+ (extracellular)	Mercury	HMDB0003625	26623	C00703	[Hg++]
1002	lec	Lecithin	3a,7a-Dihydroxy-5b-cholestanoyl-CoA	HMDB0002159	53479251	C04644	[H][C@@]12C[C@H](O)CC[C@]1(C)C1CC[C@]3(C)C(CCC3C1[C@H](O)C2)C(C)CCCC(C)C(=O)SCCNC(=O)CCNC(=O)C(O)C(C)(C)COP(O)(=O)OP(O)(=O)OC[C@H]1O[C@H]([C@H](O)[C@@H]1OP(O)(O)=O)N1C=NC2=C(N)N=CN=C12
1003	hpdecoylptgl	Dianteisoheptadecanoylphosphatidylglycerol	Dianteisoheptadecanoylphosphatidylglycerol	N/A	N/A	N/A	N/A
1004	apdecoylptgl	Dianteisopentadecanoylphosphatidylglycerol	Dianteisopentadecanoylphosphatidylglycerol	N/A	N/A	N/A	N/A
1005	ihdecoylptgl	Diisoheptadecanoylphosphatidylglycerol	Diisoheptadecanoylphosphatidylglycerol	N/A	N/A	N/A	N/A
1006	hdecoylptgl	Diisohexadecanoylphosphatidylglycerol	Diisohexadecanoylphosphatidylglycerol	N/A	N/A	N/A	N/A
1007	pdecoylptgl	Diisopentadecanoylphosphatidylglycerol	Diisopentadecanoylphosphatidylglycerol	N/A	N/A	N/A	N/A
1008	tetdecoylptgl	Diisotetradecanoylphosphatidylglycerol	Diisotetradecanoylphosphatidylglycerol	N/A	N/A	N/A	N/A
1009	ptdgltdecoyl	Phosphatidylglycerol ditetradecanoyl	phosphatidylglycerol (ditetradecanoyl, n-C14:0)	N/A	101129329	N/A	CCCCCCCCCCCCCC(=O)OC[C@H](COP(=O)([O-])OC[C@H](CO)O)OC(=O)CCCCCCCCCCCCC
1010	ptdglhdecoyl	Phosphatidylglycerol dihexadecanoyl	Phosphatidylglycerol(16:0/16:0)	N/A	446440	N/A	CCCCCCCCCCCCCCCC(=O)OC[C@H](COP(=O)(O)OC[C@H](CO)O)OC(=O)CCCCCCCCCCCCCCC
1011	ptdgodecoyl	Phosphatidylglycerol dioctadecanoyl	phosphatidylglycerol (dioctadecanoyl, n-C18:0)	N/A	24779552	N/A	CCCCCCCCCCCCCCCCCC(=O)OC[C@H](COP(=O)(O)OC[C@H](CO)O)OC(=O)CCCCCCCCCCCCCCCCC
1012	hphepyr	p-hydroxyphenylpyruvate	4-Hydroxyphenylpyruvic acid	HMDB0000707	979	C01179	OC(=O)C(=O)CC1=CC=C(O)C=C1
1013	vb12	Vitamin B12	Cyanocobalamin	HMDB0000607	5311498	C02823	[H][C@@](C)(CNC(=O)CC[C@]1(C)[C@@H](CC(N)=O)[C@@]2([H])N([Co]C#N)\C1=C(C)/C1=N/C(=C\C3=N\C(=C(C)/C4=N[C@]2(C)[C@@](C)(CC(N)=O)[C@@H]4CCC(N)=O)\[C@@](C)(CC(N)=O)[C@@H]3CCC(N)=O)/C(C)(C)[C@@H]1CCC(N)=O)OP(O)(=O)O[C@@H]1[C@@H](CO)O[C@@H]([C@@H]1O)N1C=NC2=CC(C)=C(C)C=C12
1014	vb12_ext	Vitamin B12 (extracellular)	Cyanocobalamin	HMDB0000607	5311498	C02823	[H][C@@](C)(CNC(=O)CC[C@]1(C)[C@@H](CC(N)=O)[C@@]2([H])N([Co]C#N)\C1=C(C)/C1=N/C(=C\C3=N\C(=C(C)/C4=N[C@]2(C)[C@@](C)(CC(N)=O)[C@@H]4CCC(N)=O)\[C@@](C)(CC(N)=O)[C@@H]3CCC(N)=O)/C(C)(C)[C@@H]1CCC(N)=O)OP(O)(=O)O[C@@H]1[C@@H](CO)O[C@@H]([C@@H]1O)N1C=NC2=CC(C)=C(C)C=C12
1015	hdecoyldec	3-Hydroxydecanoyl-3-hydroxydecanoate	3-hydroxydecanoyl-3-hydroxydecanoate	N/A	52921680	N/A	CCCCCCCC(CC(=O)OC(CCCCCCC)CC(=O)[O-])O
1016	ppadn	Propionyladenylate	Propinol adenylate	HMDB0006806	440863	C05983	CCC(=O)OP(O)(=O)OC[C@H]1O[C@H]([C@H](O)[C@@H]1O)N1C=NC2=C1N=CN=C2N
1017	vb12r	Vitamin B12r	Cob(II)alamin	HMDB0006316	6441395	C00541	[H][C@]12[C@H](CC(N)=O)[C@@]3(C)CCC(=O)NC[C@@H](C)OP(O)(=O)O[C@@H]4[C@@H](CO)O[C@@H]([C@@H]4O)N4C=[N](C5=CC(C)=C(C)C=C45)[Co++]456N1C3=C(C)C1=[N]4C(=CC3=[N]5C(=C(C)C4=[N]6[C@]2(C)[C@@](C)(CC(N)=O)[C@@H]4CCC(N)=O)[C@@](C)(CC(N)=O)[C@@H]3CCC(N)=O)C(C)(C)[C@@H]1CCC(N)=O
1018	vb12r_ext	Vitamin B12r (extracellular)	Cob(II)alamin	HMDB0006316	6441395	C00541	[H][C@]12[C@H](CC(N)=O)[C@@]3(C)CCC(=O)NC[C@@H](C)OP(O)(=O)O[C@@H]4[C@@H](CO)O[C@@H]([C@@H]4O)N4C=[N](C5=CC(C)=C(C)C=C45)[Co++]456N1C3=C(C)C1=[N]4C(=CC3=[N]5C(=C(C)C4=[N]6[C@]2(C)[C@@](C)(CC(N)=O)[C@@H]4CCC(N)=O)[C@@](C)(CC(N)=O)[C@@H]3CCC(N)=O)C(C)(C)[C@@H]1CCC(N)=O
1019	etha_ext	Ethanolamine (extracellular)	Ethanolamine	HMDB0000149	700	C00189	NCCO
1020	acgam_ext	N-Acetyl-D-glucosamine (extracellular)	N-Acetyl-D-glucosamine	HMDB0000215	439174	C00140	CC(=O)N[C@H]1C(O)O[C@H](CO)[C@@H](O)[C@@H]1O
1021	MOPS	3-(N-morpholino)propanesulfonic acid	3-(N-Morpholino)propanesulfonic acid	N/A	70807	N/A	C1COCCN1CCCS(=O)(=O)O
1022	MOPS_ext	3-(N-morpholino)propanesulfonic acid (extracellular)	3-(N-Morpholino)propanesulfonic acid	N/A	70807	N/A	C1COCCN1CCCS(=O)(=O)O
1023	Sulfac	Sulfoacetate	Sulfoacetate	METPA1121	N/A	C14179	N/A
1024	Sulfac_ext	Sulfoacetate (extracellular)	Sulfoacetate	METPA1121	N/A	C14179	N/A
1025	metox_R	L-Methionine R-oxide	L-Methionine S-oxide	METPA0344	158980	C02989	N/A
1026	metox_R_ext	L-Methionine R-oxide (extracellular)	L-Methionine S-oxide	METPA0344	158980	C02989	N/A
1027	metox_ext	L-Methionine S-oxide (extracellular)	L-Methionine S-oxide	METPA0344	N/A	C02989	N/A
1028	pa161	1,2-dihexadec-9-enoyl-sn-glycerol 3-phosphate	1,2-dihexadec-9-enoyl-sn-glycerol 3-phosphate	N/A	N/A	N/A	CCCCCCC=CCCCCCCCC(=O)OCC(COP(=O)([O-])O)OC(=O)CCCCCCCC=CCCCCCC
1029	dhex12decg3p	1,2-dihexadecanoyl-sn-glycerol 3-phosphate	PA(16:0/16:0)	HMDB0000674	446066	C00416	[H][C@@](COC(=O)CCCCCCCCCCCCCCC)(COP(O)(O)=O)OC(=O)CCCCCCCCCCCCCCC
1030	pa181	1,2-dioctadec-11-enoyl-sn-glycerol 3-phosphate	1,2-dioctadec-11-enoyl-sn-glycerol 3-phosphate	N/A	N/A	N/A	CCCCCCC=CCCCCCCCCCC(=O)OCC(COP(=O)([O-])O)OC(=O)CCCCCCCCCC=CCCCCCC
1031	di12octdecg3p	1,2-dioctadecanoyl-sn-glycerol 3-phosphate	1,2-dioctadecanoyl-sn-glycerol-3-phosphate(2-)	N/A	25200924	N/A	CCCCCCCCCCCCCCCCCC(=O)OC[C@H](COP(=O)([O-])[O-])OC(=O)CCCCCCCCCCCCCCCCC
1032	pa141	1,2-ditetradec-7-enoyl-sn-glycerol 3-phosphate	1,2-ditetradec-7-enoyl-sn-glycerol 3-phosphate	N/A	N/A	N/A	CCCCCCC=CCCCCCC(=O)OCC(COP(=O)([O-])O)OC(=O)CCCCCC=CCCCCCC
1033	pa120	1,2-didodecanoyl-sn-glycerol 3-phosphate	1,2-didodecanoyl-sn-glycerol 3-phosphate	N/A	N/A	N/A	CCCCCCCCCCCC(=O)OCC(COP(=O)([O-])O)OC(=O)CCCCCCCCCCC
1034	dtet12radecg3p	1,2-ditetradecanoyl-sn-glycerol 3-phosphate	1,2-dioctadecanoyl-sn-glycerol-3-phosphate(2-)	N/A	25200924	N/A	CCCCCCCCCCCCCCCCCC(=O)OC[C@H](COP(=O)([O-])[O-])OC(=O)CCCCCCCCCCCCCCCCC
1035	daishdecoylg3p	1,2-dianteisoheptadecanoyl-sn-glycerol 3-phosphate	1,2-dianteisoheptadecanoyl-sn-glycerol 3-phosphate	N/A	N/A	N/A	N/A
1036	daispdecoylg3p	1,2-dianteisopentadecanoyl-sn-glycerol 3-phosphate	1,2-dianteisopentadecanoyl-sn-glycerol 3-phosphate	N/A	N/A	N/A	N/A
1037	dihdecoylg3p	1,2-diisoheptadecanoyl-sn-glycerol 3-phosphate	1,2-diisoheptadecanoyl-sn-glycerol 3-phosphate	N/A	N/A	N/A	N/A
1038	dishdecoylg3p	1,2-diisohexadecanoyl-sn-glycerol 3-phosphate	1,2-diisohexadecanoyl-sn-glycerol 3-phosphate	N/A	N/A	N/A	N/A
1039	dispdecoylg3p	1,2-diisopentadecanoyl-sn-glycerol 3-phosphate	1,2-diisopentadecanoyl-sn-glycerol 3-phosphate	N/A	N/A	N/A	N/A
1040	distdecoylg3p	1,2-diisotetradecanoyl-sn-glycerol 3-phosphate	1,2-diisotetradecanoyl-sn-glycerol 3-phosphate	N/A	N/A	N/A	N/A
1041	c4ml	4-Carboxymuconolactone	2-Carboxy-2,5-dihydro-5-oxofuran-2-acetate	METPA0165	N/A	C01278	N/A
1042	o3adelac	3-oxoadipate-enol-lactone	beta-ketoadipate-enol-lactone	METPA0411	N/A	C03586	N/A
1043	strcdlpn	Stearoylcardiolipin	Stearoylcardiolipin	N/A	N/A	N/A	N/A
1044	palmcdlpn	Palmitoylcardiolipin	Palmitoylcardiolipin	N/A	N/A	N/A	N/A
1045	mycdlpn	Myristoylcardiolipin	Myristoylcardiolipin	N/A	N/A	N/A	N/A
1046	b2hdccoa	beta-hydroxydecanoyl-beta-hydroxydecanoyl-S-CoA	beta-hydroxydecanoyl-beta-hydroxydecanoyl-S-CoA	N/A	N/A	N/A	N/A
1047	hyp	trans-4-Hydroxy-L-proline	4-Hydroxyproline	HMDB0000725	5810	C01157	O[C@H]1CN[C@@H](C1)C(O)=O
1048	hyp_ext	trans-4-Hydroxy-L-proline (extracelullar)	4-Hydroxyproline	HMDB0000725	5810	C01157	N/A
1049	isotcard	Isotetradecanoylcardiolipin	Isotetradecanoylcardiolipin	N/A	N/A	N/A	N/A
1050	isopcard	Isopentadecanoylcardiolipin	Isopentadecanoylcardiolipin	N/A	N/A	N/A	N/A
1051	isohdcard	Isohexadecanoylcardiolipin	Isohexadecanoylcardiolipin	N/A	N/A	N/A	N/A
1052	isohpdcard	Isoheptadecanoylcardiolipin	Isoheptadecanoylcardiolipin	N/A	N/A	N/A	N/A
1053	aisopcard	Anteisopentadecanoylcardiolipin	Anteisopentadecanoylcardiolipin	N/A	N/A	N/A	N/A
1054	antcard	Anteisoheptadecanoylcardiolipin	Anteisoheptadecanoylcardiolipin	N/A	N/A	N/A	N/A
1055	chrm	chromate	chromate	N/A	24461	N/A	[O-][Cr](=O)(=O)[O-]
1056	chrm_ext	chromate (extracelullar)	chromate	N/A	24461	N/A	[O-][Cr](=O)(=O)[O-]
1057	hdeoylhdcg3p	1-hexadecanoyl-2-9-hexadecenoyl-sn-glycerol-3-phosphate	1-hexadecanoyl-2-9-hexadecenoyl-sn-glycerol-3-phosphate	N/A	N/A	N/A	N/A
1058	nph4bzt	Nonaprenyl-4-hydroxybenzoate	3-nonaprenyl-4-hydroxybenzoic acid	HMDB0032488	21265	C03885	CC(C)=CCOC(=O)C1=CC=CC=C1
1059	n2pph	2-nonaprenylphenol	2-all-trans-nonaprenylphenol	N/A	25243914	N/A	CC(=CCC/C(=C/CC/C(=C/CC/C(=C/CC/C(=C/CC/C(=C/CC/C(=C/CC/C(=C/CC/C(=C/CC1=CC=CC=C1O)/C)/C)/C)/C)/C)/C)/C)/C)C
1060	pptp	Peptidoglycan polymer (n subunits)	Peptidoglycan polymer (n subunits)	N/A	N/A	N/A	N/A
1061	odoylodeg3p	1-octadecanoyl,2-(9Z)-octadecenoyl-sn-glycerol 3-phosphate	1-stearoyl-2-oleoyl-sn-glycero-3-phosphate	N/A	24779560	N/A	CCCCCCCCCCCCCCCCCC(=O)OC[C@H](COP(=O)(O)O)OC(=O)CCCCCCC/C=C\CCCCCCCC
1062	pgp180	Phosphatidylglycerophosphate (dioctadecanoyl, n-C18:0)	phosphatidylglycerolphosphate (1,2-di-stearoyl)	N/A	49859650	N/A	CCCCCCCCCCCCCCCCCC(=O)OC[C@H](COP(=O)([O-])OC[C@H](COP(=O)([O-])[O-])O)OC(=O)CCCCCCCCCCCCCCCCC
1063	cdppgp180	CDP-phosphatidylglycerophosphate (dioctadecanoyl, n-C18:0)	CDP-phosphatidylglycerophosphate (dioctadecanoyl, n-C18:0)	N/A	N/A	N/A	N/A
1064	gdbtal	4-Guanidinobutanal	4-Guanidinobutanal	METPA0313	N/A	C02647	N/A
1065	gpa	3-Guanidinopropanoate	Guanidinopropionic acid	HMDB0013222	67701	C03065	NC(=N)NCCC(O)=O
1066	g52op	5-guanidino-2-oxopentanoate	2-Oxoarginine	HMDB0004225	558	C03771	NC(N)=NCCCC(=O)C(O)=O
1067	nalc	N-acetyl-L-citrulline	N-alpha-Acetyl-L-citrulline	HMDB0000856	656979	C15532	CC(=O)N[C@@H](CCCNC(N)=O)C(O)=O
1068	nalm	Nα-acetyl-L-methionine	N-Acetyl-L-methionine	HMDB0011745	448580	C02712	CSCC[C@H](NC(C)=O)C(O)=O
1069	ouh	O-ureido-L-homoserine	O-Ureidohomoserine	HMDB0012271	21126175	N/A	NC(CCONC(O)=N)C(O)=O
1070	cvnsc	Canavaninosuccinate	Canavaninosuccinate	HMDB0012197	25201068	N/A	NC(CCONC(=N)NC(CC(O)=O)C(O)=O)C(O)=O
1071	ms2o	4-(methylsulfanyl)-2-oxobutanoate	2-Oxo-4-methylthiobutanoic acid	HMDB0001553	473	C01180	CSCCC(=O)C(O)=O
1072	sfp	3-sulfopyruvate	3-Sulfopyruvic acid	HMDB0004045	440717	C05528	OC(=O)C(=O)CS(O)(=O)=O
1073	etlm	3-ethylmalate	3-Ethylmalate	METPA0237	N/A	C01989	N/A
1074	oxvl	2-oxovalerate	2-Oxovaleric acid	HMDB0001865	74563	C06255	CCCC(=O)C(O)=O
1075	mtprm	3-[(3'-methylthio)propyl]malate	3-(3'-Methylthio)propylmalic acid	NA	96023623	C17215	NA
1076	mt2ohn	6-(methylthio)-2-oxohexanoate	2-Oxo-6-methylthiohexanoic acid	METPA1748	44237195	C17216	NA
1077	mblm	3-[(4'-methylthio)butyl]malate	3-(4'-methylthio)butylmalate	HMDB0304107	44237164	N/A	CSCCCCC(C(C(=O)[O-])O)C(=O)[O-]
1078	mt2ohpn	7-(methylthio)-2-oxoheptanoate	7-(methylsulfanyl)-2-oxoheptanoate	N/A	44237184	N/A	CSCCCCCC(=O)C(=O)[O-]
1079	mtplm	3-[(5'-methylthio)pentyl]malate	3-(5'-methylthio)pentylmalate	N/A	44237178	N/A	CSCCCCCC(C(C(=O)[O-])O)C(=O)[O-]
1080	mt2oon	8-(methylthio)-2-oxooctanoate	8-methylsulfanyl-2-oxooctanoate	N/A	44237313	N/A	CSCCCCCCC(=O)C(=O)[O-]
1081	mthexm	3-[(6'-methylthio)hexyl]malate	3-(6'-methylthio)hexylmalate	N/A	44237339	N/A	CSCCCCCCC(C(C(=O)[O-])O)C(=O)[O-]
1082	mt2oxn	9-(methylthio)-2-oxononanoate	9-(methylsulfanyl)-2-oxononanoate	N/A	44237169	N/A	CSCCCCCCCC(=O)C(=O)[O-]
1083	mthepm	3-[(7'-methylthio)heptyl]malate	3-(7'-methylthio)heptylmalate	HMDB0304112	44237172	N/A	CSCCCCCCCC(C(C(=O)[O-])O)C(=O)[O-]
1084	mt2oxdn	10-(methylthio)-2-oxodecanoate	10-(methylthio)-2-oxo-decanoic acid	N/A	44237295	N/A	CSCCCCCCCCC(=O)C(=O)[O-]
1085	aa	Acrylamide	Acrylamide	HMDB0004296	6579	C01659	NC(=O)C=C
1086	acryl	Acrylic acid	Acrylic acid	HMDB0031647	6581	C00511	OC(=O)C=C
1087	hiba	2-hydroxyisobutyramide	2-hydroxy-2-methylpropanamide	HMDB0244529	83059	N/A	CC(C)(O)C(N)=O
1088	h2mpp	2-hydroxy-2-methylpropanoate	alpha-Hydroxyisobutyric acid	HMDB0000729	11671	N/A	CC(C)(O)C(O)=O
1089	ppa	propanamide	Propianamide	N/A	6578	N/A	CCC(=O)N
1090	iad	indole-3-acetamide	Indole-3-acetamide	HMDB0029739	397	C02693	NC(=O)CC1=CNC2=C1C=CC=C2
1091	ind3ac	Indole-3-acetate	Indoleacetic acid	HMDB0000197	802	C00954	OC(=O)CC1=CNC2=C1C=CC=C2
1092	gudbd	4-guanidinobutyramide	4-Guanidinobutanamide	METPA0359	123	C03078	C(CC(=O)N)CN=C(N)N
1093	ad	acetamide	Acetamide	HMDB0031645	178	C06244	CC(N)=O
1094	trnasec	tRNA(Sec)	tRNA(Sec)	METPA1393	N/A	C16636	N/A
1095	sectrna	L-Seryl-tRNA(Sec)	L-Seryl-tRNA(Sec)	METPA0826	N/A	C06481	N/A
1096	hpglo	4-Hydroxyphenylglyoxylate	4-Hydroxyphenylglyoxylate	N/A	6381	C03590	N/A
1097	hbzah	4-Hydroxybenzaldehyde	4-Hydroxybenzaldehyde	HMDB0011718	126	C00633	OC1=CC=C(C=O)C=C1
1098	g14lac	L-gulono-1,4-lactone	L-Gulonolactone	HMDB0003466	439373	C01040	[H][C@@]1(OC(=O)[C@@H](O)[C@H]1O)[C@@H](O)CO
1099	guo	L- gulotanate	L- gulotanate	N/A	N/A	N/A	N/A
1100	ugml	UDP-N-acetyl-α-D-muramoyl-L-alanyl-γ-D-glutamyl-L-lysine	UDP-N-acetyl-alpha-D-muramoyl-L-alanyl-gamma-D-glutamyl-L-lysine	N/A	86290123	N/A	C[C@@H](C(=O)N[C@H](CCC(=O)N[C@@H](CCCC[NH3+])C(=O)[O-])C(=O)[O-])NC(=O)[C@@H](C)O[C@@H]1[C@H]([C@H](O[C@@H]([C@H]1O)CO)OP(=O)([O-])OP(=O)([O-])OC[C@@H]2[C@H]([C@H]([C@@H](O2)N3C=CC(=O)NC3=O)O)O)NC(=O)C
1101	ugmlda	UDP-N-acetyl-α-D-muramoyl-L-alanyl-γ-D-glutamyl-L-lysyl-D-alanyl-D-alanine	UDPMurAc(oyl-L-Ala-D-gamma-Glu-L-Lys-D-Ala-D-Ala)	METPA0534	86289103	C04702	C[C@@H](C(=O)N[C@H](CCC(=O)N[C@@H](CCCC[NH3+])C(=O)N[C@H](C)C(=O)N[C@H](C)C(=O)[O-])C(=O)[O-])NC(=O)[C@@H](C)O[C@@H]1[C@H]([C@H](O[C@@H]([C@H]1O)CO)OP(=O)([O-])OP(=O)([O-])OC[C@@H]2[C@H]([C@H]([C@@H](O2)N3C=CC(=O)NC3=O)O)O)NC(=O)C
1102	uaadg	UDP-N-acetyl-2-amino-2-deoxy-D-glucuronate	UDP-N-acetyl-2-amino-2-deoxy-D-glucuronate	METPA0513	N/A	C04573	N/A
1103	UDPGlcNAc3NA	UDP-2-acetamido-3-amino-2,3-dideoxy-alpha-D-glucuronate	UDP-2-acetamido-3-amino-2,3-dideoxy-alpha-D-glucuronate	N/A	163312097	C20359	N/A
1104	UDPGlcNAcA	UDP-2-acetamido-2-deoxy-alpha-D-ribo-hex-3-uluronate	UDP-2-acetamido-2-deoxy-alpha-D-ribo-hex-3-uluronate	N/A	163312133	C20395	N/A
1105	UDPGlcNAc3NAcA	UDP-2,3-diacetamido-2,3-dideoxy-alpha-D-glucuronate	UDP-2,3-diacetamido-2,3-dideoxy-alpha-D-glucuronate	N/A	135626192	C19725	N/A
1106	rfdxn	Reduced [2Fe-2S] ferredoxin	Reduced [2Fe-2S] ferredoxin	N/A	405226341	C22150
1107	ofdxn	Oxidized [2Fe-2S] ferredoxin	Oxidized [2Fe-2S] ferredoxin	N/A	405226342	C22151
1108	ssc	Sulfurated [sulfur carrier	Sulfurated [sulfur carrier	N/A	N/A	N/A	N/A
1109	unsc	Unsulfurated [sulfur carrier	Unsulfurated [sulfur carrier	N/A	N/A	N/A	N/A
1110	dmq8	demethylmenaquinol-8	2-demethylmenaquinol-8	N/A	45479277	N/A	CC(=CCC/C(=C/CC/C(=C/CC/C(=C/CC/C(=C/CC/C(=C/CC/C(=C/CC/C(=C/CC1=C(C2=CC=CC=C2C(=C1)O)O)/C)/C)/C)/C)/C)/C)/C)C
1111	mq8	menaquinol-8	MKH2-8	N/A	45479636	N/A	CC(C)=CCC/C(C)=C/CC/C(C)=C/CC/C(C)=C/CC/C(C)=C/CC/C(C)=C/CC/C(C)=C/CC/C(C)=C/Cc1c(C)c(O)c2ccccc2c1O
1112	mmocp6	6-methoxy-3-methyl-2-octaprenylquinol	6-methoxy-3-methyl-2-octaprenylquinol	N/A	49852330	N/A	CC1=C(C(=C(C=C1O)OC)O)C/C=C(\C)/CC/C=C(\C)/CC/C=C(\C)/CC/C=C(\C)/CC/C=C(\C)/CC/C=C(\C)/CC/C=C(\C)/CCC=C(C)C
1113	eyno	ethylnitronate	Ethylnitronate	METPA1468	N/A	C18091	N/A
1114	hydis5	(S)-5-hydroxyisourate	5-hydroxy-5,7-dihydro-1H-purine-2,6,8(9H)-trione	N/A	101957720	N/A	C12=NC(=O)N[C@]1(C(=O)NC(=O)N2)O
1115	cynt_ext	Cyanate (extracellular)	Cyanate	HMDB0002078	540	C01417	OC#N
1116	d5oxa	5'-deoxyadenosine	5'-Deoxyadenosine	HMDB0001983	439182	C05198	C[C@H]1O[C@H]([C@H](O)[C@@H]1O)N1C=NC2=C(N)N=CN=C12
1117	biocoa	biotinyl-CoA	Biotinyl-CoA	METPA0230	N/A	C01894	N/A
1118	dap_M_ext	meso-2,6-Diaminoheptanedioate (extracellular)	Diaminopimelic acid	HMDB0001370	439283	C00666	N[C@@H](CCC[C@H](N)C(O)=O)C(O)=O
1119	pg3_ext	3-Phospho-D-glycerate (extracellular)	3-Phosphoglyceric acid	HMDB0000807	724	C00597	OC(COP(O)(O)=O)C(O)=O
1120	mhetz_ext	4-Methyl-5-(2-hydroxyethyl)-thiazole (extracellular)	5-(2-Hydroxyethyl)-4-methylthiazole	HMDB0032985	1136	C04294	CC1=C(CCO)SC=N1
1121	aacoa_ext	Acetoacetyl-CoA (extracellular)	Acetoacetyl-CoA	HMDB0001484	92153	C00332	CC(=O)CC(=O)SCCNC(=O)CCNC(=O)[C@H](O)C(C)(C)COP(O)(=O)OP(O)(=O)OC[C@H]1O[C@H]([C@H](O)[C@@H]1OP(O)(O)=O)N1C=NC2=C1N=CN=C2N
1122	accoa_ext	Acetyl-CoA (extracellular)	Acetyl-CoA	HMDB0001206	444493	C00024	CC(=O)SCCNC(=O)CCNC(=O)[C@H](O)C(C)(C)COP(O)(=O)OP(O)(=O)OC[C@H]1O[C@H]([C@H](O)[C@@H]1OP(O)(O)=O)N1C=NC2=C1N=CN=C2N
1123	adp_ext	ADP (extracellular)	ADP	HMDB0001341	6022	C00008	NC1=NC=NC2=C1N=CN2[C@@H]1O[C@H](COP(O)(=O)OP(O)(O)=O)[C@@H](O)[C@H]1O
1124	amp_ext	AMP (extracellular)	Adenosine monophosphate	HMDB0000045	6083	C00020	NC1=C2N=CN([C@@H]3O[C@H](COP(O)(O)=O)[C@@H](O)[C@H]3O)C2=NC=N1
1125	atp_ext	ATP (extracellular)	Adenosine triphosphate	HMDB0000538	5957	C00002	NC1=NC=NC2=C1N=CN2[C@@H]1O[C@H](COP(O)(=O)OP(O)(=O)OP(O)(O)=O)[C@@H](O)[C@H]1O
1126	btn_ext	Biotin (extracellular)	Biotin	HMDB0000030	171548	C00120	[H][C@]12CS[C@@H](CCCCC(O)=O)[C@@]1([H])NC(=O)N2
1127	cmp_ext	CMP (extracellular)	Cytidine monophosphate	HMDB0000095	6131	C00055	NC1=NC(=O)N(C=C1)[C@@H]1O[C@H](COP(O)(O)=O)[C@@H](O)[C@H]1O
1128	Biomass	Biomass		N/A	N/A	N/A	N/A
1129	but_ext	Butyrate (extracellular)	Butyric acid	HMDB0000039	264	C00246	CCCC(O)=O
1130	coa_ext	Coenzyme A (extracellular)	Coenzyme A	HMDB0001423	87642	C00010	CC(C)(COP(O)(=O)OP(O)(=O)OC[C@H]1O[C@H]([C@H](O)[C@@H]1OP(O)(O)=O)N1C=NC2=C1N=CN=C2N)[C@@H](O)C(=O)NCCC(=O)NCCS
1131	ctp_ext	CTP (extracellular)	Cytidine triphosphate	HMDB0000082	6176	C00063	NC1=NC(=O)N(C=C1)[C@@H]1O[C@H](COP(O)(=O)OP(O)(=O)OP(O)(O)=O)[C@@H](O)[C@H]1O
1132	damp_ext	dAMP (extracellular)	Deoxyadenosine monophosphate	HMDB0000905	12599	C00360	NC1=NC=NC2=C1N=CN2[C@H]1C[C@H](O)[C@@H](COP(O)(O)=O)O1
1133	datp_ext	dATP (extracellular)	Deoxyadenosine triphosphate	HMDB0001532	15993	C00131	NC1=NC=NC2=C1N=CN2[C@H]1C[C@H](O)[C@@H](COP(O)(=O)OP(O)(=O)OP(O)(O)=O)O1
1134	dcmp_ext	dCMP (extracellular)	dCMP	HMDB0001202	13945	C00239	NC1=NC(=O)N(C=C1)[C@H]1C[C@H](O)[C@@H](COP(O)(O)=O)O1
1135	dctp_ext	dCTP (extracellular)	dCTP	HMDB0000998	65091	C00458	NC1=NC(=O)N(C=C1)[C@H]1C[C@H](O)[C@@H](COP(O)(=O)OP(O)(=O)OP(O)(O)=O)O1
1136	dgmp_ext	dGMP (extracellular)	2'-Deoxyguanosine 5'-monophosphate	HMDB0001044	65059	C00362	NC1=NC2=C(N=CN2[C@H]2C[C@H](O)[C@@H](COP(O)(O)=O)O2)C(=O)N1
1137	dgtp_ext	dGTP (extracellular)	dGTP	HMDB0001440	65103	C00286	NC1=NC2=C(N=CN2[C@H]2C[C@H](O)[C@@H](COP(O)(=O)OP(O)(=O)OP(O)(O)=O)O2)C(=O)N1
1138	dhap_ext	Dihydroxyacetone phosphate (extracellular)	Dihydroxyacetone phosphate	HMDB0001473	668	C00111	OCC(=O)COP(O)(O)=O
1139	dtmp_ext	dTMP (extracellular)	Thymidine-5'-phosphate	HMDB0001227	9700	C00364	CC1=CN([C@H]2C[C@H](O)[C@@H](COP(O)(O)=O)O2)C(=O)NC1=O
1140	dttp_ext	dTTP (extracellular)	Thymidine 5'-triphosphate	HMDB0001342	64968	C00459	CC1=CN([C@H]2C[C@H](O)[C@@H](COP(O)(=O)OP(O)(=O)OP(O)(O)=O)O2)C(=O)NC1=O
1141	e4p_ext	D-Erythrose 4-phosphate (extracellular)	D-Erythrose 4-phosphate	HMDB0001321	122357	C00279	O[C@H](COP(O)(O)=O)[C@@H](O)C=O
1142	f6p_ext	D-Fructose 6-phosphate (extracellular)	Fructose 6-phosphate	HMDB0000124	69507	C00085	OCC(=O)[C@@H](O)[C@H](O)[C@H](O)COP(O)(O)=O
1143	g3p_ext	Glyceraldehyde 3-phosphate (extracellular)	Glyceraldehyde 3-phosphate	HMDB0001112	439168	C00118	O[C@H](COP(O)(O)=O)C=O
1144	g6p_ext	D-Glucose 6-phosphate (extracellular)	Glucose 6-phosphate	HMDB0001401	5958	C00092	OC1O[C@H](COP(O)(O)=O)[C@@H](O)[C@H](O)[C@H]1O
1145	glycogen_ext	glycogen (extracellular)	Glycogen	HMDB0000757	439177	C00182	OC[C@H]1O[C@H](OC[C@H]2O[C@H](O[C@H]3[C@H](O)[C@@H](O)[C@@H](O)O[C@@H]3CO)[C@H](O)[C@@H](O)[C@@H]2O[C@H]2O[C@H](CO)[C@@H](O)[C@H](O)[C@H]2O)[C@H](O)[C@@H](O)[C@@H]1O
1146	gmp_ext	GMP (extracellular)	Guanosine monophosphate	HMDB0001397	6804	C00144	NC1=NC2=C(N=CN2[C@@H]2O[C@H](COP(O)(O)=O)[C@@H](O)[C@H]2O)C(=O)N1
1147	gtp_ext	GTP (extracellular)	Guanosine triphosphate	HMDB0001273	6830	C00044	NC1=NC2=C(N=CN2[C@@H]2O[C@H](COP(O)(=O)OP(O)(=O)OP(O)(O)=O)[C@@H](O)[C@H]2O)C(=O)N1
1148	hemeO_ext	Heme O (extracellular)	Heme O	HMDB0001162	47204998	C15672	CC(C)=CCC\C(C)=C\CC\C(C)=C\CCC(O)C1=C(C)/C2=C/C3=N/C(=C\C4=C(CCC(O)=O)C(C)=C5/C=C6\N=C(\C=C\1/N\2[Fe]N45)C(C)=C6C=C)/C(CCC(O)=O)=C3C
1149	malcoa_ext	Malonyl-CoA (extracellular)	Malonyl-CoA	HMDB0001175	644066	C00083	CC(C)(COP(O)(=O)OP(O)(=O)OC[C@H]1O[C@H]([C@H](O)[C@@H]1OP(O)(O)=O)N1C=NC2=C1N=CN=C2N)[C@@H](O)C(=O)NCCC(=O)NCCSC(=O)CC(O)=O
1150	mqn8_ext	Menaquinone 8 (extracellular)	Menaquinone MK8	HMDB0030017	5282367	C00828	N/A
1151	nad_ext	Nicotinamide adenine dinucleotide (extracellular)	NAD	HMDB0000902	5892	C00003	NC(=O)C1=C[N+](=CC=C1)[C@@H]1O[C@H](COP([O-])(=O)OP(O)(=O)OC[C@H]2O[C@H]([C@H](O)[C@@H]2O)N2C=NC3=C2N=CN=C3N)[C@@H](O)[C@H]1O
1152	nadp_ext	Nicotinamide adenine dinucleotide phosphate (extracellular)	NADP	HMDB0000217	5885	C00006	NC(=O)C1=C[N+](=CC=C1)[C@@H]1O[C@H](COP([O-])(=O)OP(O)(=O)OC[C@H]2O[C@H]([C@H](OP(O)(O)=O)[C@@H]2O)N2C=NC3=C2N=CN=C3N)[C@@H](O)[C@H]1O
1153	nadph_ext	Nicotinamide adenine dinucleotide phosphate - reduced (extracellular)	NADPH	HMDB0000221	5884	C00005	NC(=O)C1=CN(C=CC1)[C@@H]1O[C@H](COP(O)(=O)OP(O)(=O)OC[C@H]2O[C@H]([C@H](OP(O)(O)=O)[C@@H]2O)N2C=NC3=C2N=CN=C3N)[C@@H](O)[C@H]1O
1154	oaa_ext	Oxaloacetate (extracellular)	Oxalacetic acid	HMDB0000223	970	C00036	OC(=O)CC(=O)C(O)=O
1155	oxdd_ext	3-oxo-dodecanoate (extracellular)	3-Oxododecanoic acid	HMDB0010727	439717	C02367	CCCCCCCCCC(=O)CC(O)=O
1156	pep_ext	Phosphoenolpyruvate (extracellular)	Phosphoenolpyruvic acid	HMDB0000263	1005	C00074	OC(=O)C(=C)OP(O)(O)=O
1157	ppi_ext	Diphosphate (extracellular)	Pyrophosphate ion	HMDB0304340	644102	C00013	[O-]P(=O)([O-])OP(=O)([O-])[O-]
1158	r5p_ext	alpha-D-Ribose 5-phosphate (extracellular)	D-Ribose 5-phosphate	HMDB0001548	440101	C00117	O[C@H]1O[C@H](COP(O)(O)=O)[C@@H](O)[C@H]1O
1159	sheme_ext	Siroheme (extracellular)	Siroheme	METPA0076	N/A	C00748	N/A
1160	thmpp_ext	Thiamine diphosphate (extracellular)	Thiamine pyrophosphate	HMDB0001372	1132	C00068	CC1=C(CCOP(O)(=O)OP(O)(O)=O)SC=[N+]1CC1=CN=C(C)N=C1N
1161	uacgam_ext	UDP-N-acetyl-D-glucosamine (extracellular)	UDP-N-acetyl-D-glucosamine	METPA1612	N/A	G10610	N/A
1162	uamr_ext	UDP-N-acetylmuramate (extracellular)	UDP-N-acetylmuraminate	HMDB0011720	1169	C01050	CC(OC1C(O)C(CO)OC(OP(O)(=O)OP(O)(=O)OCC2OC(C(O)C2O)N2C=CC(=O)NC2=O)C1NC(C)=O)C(O)=O
1163	udpg_ext	UDPglucose (extracellular)	Uridine diphosphate glucose	HMDB0000286	8629	C00029	OC[C@H]1O[C@H](OP(O)(=O)OP(O)(=O)OC[C@H]2O[C@H]([C@H](O)[C@@H]2O)N2C=CC(=O)NC2=O)[C@H](O)[C@@H](O)[C@@H]1O
1164	ump_ext	UMP (extracellular)	Uridine 5'-monophosphate	HMDB0000288	6030	C00105	O[C@H]1[C@@H](O)[C@@H](O[C@@H]1COP(O)(O)=O)N1C=CC(=O)NC1=O
1165	utp_ext	UTP (extracellular)	Uridine triphosphate	HMDB0000285	6133	C00075	O[C@H]1[C@@H](O)[C@@H](O[C@@H]1COP(O)(=O)OP(O)(=O)OP(O)(O)=O)N1C=CC(=O)NC1=O
1166	tmrs2eACP	(2E)-Tetradecenoyl-[acp]	trans-Tetradec-2-enoyl-[acp]	N/A	24701411	N/A	N/A
1167	duam26	[GlcNAc-(1->4)-Mur2Ac(oyl-L-Ala-g-D-Glu-A2pm-D-Ala-D-Ala)]n-diphosphoundecaprenol	[GlcNAc-(1->4)-Mur2Ac(oyl-L-Ala-g-D-Glu-A2pm-D-Ala-D-Ala)]n-diphosphoundecaprenol	N/A	46173787	C11827	C[C@@H](C(=O)N[C@H](CCC(=O)N[C@@H](CCC[C@H](C(=O)O)N)C(=O)N[C@H](C)C(=O)N[C@H](C)C(=O)O)C(=O)O)NC(=O)[C@@H](C)O[C@@H]1[C@H]([C@@H](O[C@@H]([C@H]1O[C@H]2[C@@H]([C@H]([C@@H]([C@H](O2)CO)O)O)NC(=O)C)CO)O[C@@H]3[C@H](O[C@H]([C@@H]([C@H]3O)NC(=O)C)O[C@@H]4[C@H](O[C@@H]([C@@H]([C@H]4O[C@H](C)C(=O)N[C@@H](C)C(=O)N[C@H](CCC(=O)N[C@@H](CCC[C@H](C(=O)O)N)C(=O)N[C@H](C)C(=O)N[C@H](C)C(=O)O)C(=O)O)NC(=O)C)OP…
1168	ade_ext	Adenine (extracellular)	Adenine	HMDB0000034	190	C00147	NC1=C2NC=NC2=NC=N1
1169	cl	Chloride ion	Chloride ion	HMDB0000492	312	C00698	[Cl-]
1170	cl_ext	Chloride ion (extracellular)	Chloride ion	HMDB0000492	312	C00698	[Cl-]
1171	cldoxade	5'-chloro-5'-deoxyadenosine	5'-Chloroadenosine	N/A	5327118	C19768	C1=NC(=C2C(=N1)N(C=N2)[C@H]3[C@@H]([C@@H]([C@H](O3)CCl)O)O)N
1172	ca2_ext	Calcium (extracellular)	Calcium	HMDB0000464	271	C00076	[Ca++]
1173	pydx_ext	Pyridoxal (extracellular)	Pyridoxal	HMDB0001545	1050	C00250	CC1=NC=C(CO)C(C=O)=C1O
1174	pnto_R_ext	(R)-Pantothenate (extracellular)	Pantothenic acid	HMDB0000210	6613	C00864	CC(C)(CO)[C@@H](O)C(=O)NCCC(O)=O
1175	nac_ext	Nicotinate (extracellular)	Nicotinic acid	HMDB0001488	938	C00253	OC(=O)C1=CN=CC=C1
1176	n3oxdd_hsl_p	N-(3-oxo-dodecanoyl)-L-homoserine lactone (periplasmic)	N-3-Oxo-dodecanoyl-L-homoserine lactone	N/A	316933499	C21201	N/A
1177	hsl_p	homoserine lactone (periplasmic)	L-3-Aminodihydro-2(3H)-furanone	HMDB0029387	73509	C02926	NC1CCOC1=O
1178	nb_hsl_p	N-butyryl-L-homoserine lactone (periplasmic)	N-butanoyl-homoserine lactone	NA	10130163	C11837	CCCC(=O)N1CCOC1=O

## Sheet: Genes and Proteins Count
Genes*	total	Proteins*	total
PA0005	1249	AccA	1051
PA0006		AccB			*The two columns are not related; the arrangement is for counting purposes only.
PA0008		AccC
PA0009		AccD
PA0011		AcdB
PA0024		aceA
PA0025		AceE
PA0030		AckA
PA0035		AcnA
PA0036		AcnB
PA0051		Acs_h2
PA0065		AcsA
PA0098		AcsB
PA0099		Add
PA0102		AdhA
PA0103		AdhC
PA0108		Adk
PA0113		AfuA_h
PA0119		AgcS_h
PA0130		AgcS_h2
PA0132		AguA
PA0134		AguB
PA0136		AlaS
PA0137		AlaT_h
PA0138		Alc
PA0143		AldH
PA0148		AldH2
PA0153		AldH3
PA0154		Alg44
PA0166		Alg8
PA0195		AlgA
PA0195.1		AlgC
PA0196		AlgD
PA0202		AlgE
PA0203		AlgF
PA0204		AlgG
PA0205		AlgI
PA0206		AlgJ
PA0219		AlgK
PA0223		AlgX
PA0228		Alr
PA0229		AmiA
PA0230		AmiB
PA0231		AmiE
PA0232		Amn
PA0235		AmpC
PA0244		AmpD
PA0245		AmpDh2
PA0247		AmpDh3
PA0265		AmpP
PA0266		Amt_h
PA0273		AmtB
PA0280		AnsA
PA0281		AnsB
PA0282		antA
PA0283		antB
PA0288		Aot2_h
PA0292		Aot3_h
PA0293		AotJ
PA0296		AotM
PA0298		AotP
PA0299		AotQ
PA0300		ApaH
PA0301		Apt
PA0302		AqpZ
PA0303		AraH
PA0304		ArAT
PA0313		ArcA
PA0314		ArcB
PA0316		ArcC
PA0323		ArcD
PA0324		ArgA
PA0325		ArgB
PA0326		ArgC
PA0330		ArgD
PA0331		ArgE
PA0342		ArgF
PA0347		ArgG
PA0350		ArgH
PA0352		ArgJ
PA0353		ArgO
PA0363		ArgS
PA0364		AroA
PA0378		AroB
PA0390		AroC
PA0393		AroE
PA0397		AroF1
PA0399		AroF2
PA0400		AroK
PA0401		AroP1
PA0402		AroP2
PA0403		AroQ1
PA0407		AroQ2
PA0420		ArsC_h
PA0425		aruB
PA0426		AruC
PA0427		aruD
PA0430		AruE
PA0432		aruF
PA0437		aruG
PA0438		Asd
PA0441		Asd_h
PA0443		AsnB1
PA0447		AsnB2
PA0450		AspA
PA0476		AspC
PA0480		AspS
PA0482		AtoB
PA0493		AtpA
PA0494		AtpB
PA0500		AtpC
PA0501		AtpD
PA0504		AtpE
PA0510		AtpF
PA0511		AtpG
PA0514		AtpH
PA0516		AtpI
PA0519		AtuG
PA0523		AtuH
PA0524		AutH
PA0530		BacA
PA0534		BdhA
PA0546		BdkA1
PA0548		BdkA2
PA0551		BetA
PA0552		BetA_h
PA0555		BetA_h2
PA0581		BetA_h3
PA0582		BetA_h4
PA0583		BetB
PA0589		BetT1
PA0590		BetT2
PA0593		BetT3
PA0602		BglX
PA0603		BioB
PA0604		BioD
PA0605		BioF
PA0606		BirA
PA0607		BkdA
PA0608		BkdA1
PA0609		BkdA2
PA0649		BkdB
PA0650		BltD
PA0651		BluB
PA0654		BraB
PA0657		BraC
PA0662		BraD
PA0668		BraE
PA0704		BraF
PA0710		BraG
PA0744		BraZ
PA0745		CadA
PA0746		CaiA_h2
PA0747		CarA
PA0761		CarB
PA0773		CatA
PA0782		CatB
PA0783		CatC
PA0789		CcoN
PA0794		CcoN_h
PA0795		CcpR
PA0796		CdsA
PA0807		CitA
PA0809		Cls
PA0835		Cmk
PA0836		CoaC
PA0849		CoaD
PA0853		CoaE
PA0854		CoaX
PA0865		CobA
PA0866		CobB
PA0870		CobC
PA0871		CobD
PA0872		CobG
PA0878		CobH
PA0879		CobI
PA0882		CobJ
PA0883		CobL
PA0884		CobM
PA0885		CobN
PA0886		CobN_h
PA0887		cobO
PA0888		CobQ
PA0889		CobU
PA0890		CodA
PA0892		CodB
PA0895		CollI
PA0896		CorA
PA0897		cpdA
PA0898		CyaA
PA0899		CyaB
PA0901		CycA_h
PA0902		CynS
PA0903		CynT
PA0904		CyoA
PA0927		CyoB
PA0932		CyoC
PA0934		CyoD
PA0935		CyoE
PA0936		Cys_h
PA0944		CysA
PA0945		CysC
PA0949		CysD
PA0950		CysE
PA0956		CysG
PA0963		CysH
PA0996		CysI
PA0997		CysK
PA0998		CysK_h
PA0999		CysM
PA1000		CysN
PA1001		CysP
PA1002		CysQ
PA1004		CysS
PA1010		CysT
PA1013		CysW
PA1019		Cytt_h
PA1021		CzcA
PA1024		CzcB
PA1028		CzcC
PA1032		DadA
PA1049		DadX
PA1052		DapA
PA1070		DapA_h
PA1071		DapB
PA1072		DapC
PA1073		DapD
PA1074		DapE
PA1104		DapF
PA1122		DavT
PA1124		Dcd
PA1130		DctA
PA1155		DctA_h
PA1156		DctM
PA1162		DctM_h
PA1165		DctP
PA1174		DctP_h
PA1183		DctQ
PA1187		DctQ_h
PA1194		DdlA
PA1215		DdlB
PA1217		DgkA
PA1224		Dgt
PA1225		Dgt_h
PA1240		DhcA
PA1252		DhcB
PA1254		Dht
PA1256		DsdA
PA1257		dspI
PA1258		Dut
PA1260		Dxr
PA1267		Dxs
PA1272		Eda
PA1273		EdaB
PA1274		Edd
PA1275		Eno
PA1276		EntF
PA1277		Epd
PA1279		EtfB
PA1292		EutB
PA1293		EutC
PA1297		ExaA
PA1310		ExaB
PA1311		ExoY
PA1317		Fab2
PA1318		FabA
PA1319		FabB
PA1320		FabBp
PA1321		FabD
PA1326		FabF1
PA1337		FabF2
PA1339		FabG
PA1340		FabGp
PA1341		FabH2
PA1342		FabI
PA1373		FabL
PA1375		FabZ
PA1384		FadB
PA1393		FadD1
PA1400		FadD2
PA1408		FadH1
PA1419		FadH2
PA1421		FadJ
PA1432		FahA
PA1469		FaoA
PA1470		Fba
PA1485		Fbp
PA1487		FdhA
PA1489		FdnG
PA1493		FdnH
PA1497		FdnI
PA1498		FecA
PA1500		FepB
PA1502		FepC
PA1505		FepC_h
PA1507		FepD
PA1514		FepG
PA1515		FixN
PA1519		FixN2
PA1521		FixO
PA1522		FixO2
PA1523		FixP
PA1524		FixP_h
PA1535		FliI
PA1543		FliI_h
PA1546		FliY
PA1552		Fms
PA1553		FoaB
PA1554		FolA
PA1555		FolB
PA1556		FolC
PA1557		FolD
PA1562		FolE1
PA1565		FolE2
PA1567		FolK
PA1574		FolK_h
PA1576		FolP
PA1580		Fpr
PA1581		FpvA
PA1582		FruA
PA1583		FruI
PA1584		FruK
PA1585		FucA_h
PA1586		Fui1_h
PA1587		FumC1
PA1588		FumC2
PA1589		FumProbable
PA1590		GabD
PA1598		GabT
PA1609		Gad
PA1610		galE
PA1611		GalU
PA1612		GapA
PA1613		GapA_p2
PA1614		GapN
PA1617		GarR
PA1628		Gbt
PA1629		GbuA
PA1633		Gcd
PA1634		GcdH
PA1635		Gcl
PA1638		gcpE
PA1642		GcvH1
PA1649		GcvH2
PA1674		GcvP1
PA1681		GcvP2
PA1683		GcvT1
PA1684		GcvT2
PA1685		Gda1
PA1687		Gda2
PA1697		GdhA
PA1726		GdnB
PA1736		GlcB
PA1737		glcD
PA1742		glcE
PA1748		glcF
PA1750		GlgA
PA1752		GlgP
PA1756		Glk
PA1757		GlmM
PA1758		GlmS
PA1770		GlmU
PA1778		Gln_h
PA1780		GlnA
PA1781		GlnA_h
PA1783		GlnH_h
PA1787		GlnP_h
PA1792		GlnQ_h
PA1795		GloA1
PA1796		GloA2
PA1806		GloA3
PA1807		GlpD
PA1808		GlpD2
PA1809		GlpK
PA1810		GlpK_h
PA1813		GlpQ
PA1818		GlpT
PA1819		GlsA
PA1821		Glt1_h
PA1823		Glt2_h
PA1827		GltA
PA1828		GltB
PA1838		GltB_2
PA1843		GltD
PA1856		GltF
PA1861		GltG
PA1862		GltK
PA1863		GltP
PA1883		GltS
PA1899		GltX
PA1900		GlyA1
PA1901		GlyA2
PA1902		GlyA3
PA1903		GlyQ
PA1904		GlyS
PA1905		Gmd
PA1918		GmhA
PA1920		GmhB
PA1923		Gmk
PA1927		GnuT
PA1946		Gor
PA1947		GpsA
PA1948		GpuA
PA1950		GshA
PA1959		GshB
PA1971		GtaB_h
PA1982		GuaA
PA1983		GuaA_h
PA1997		GuaB
PA1999		HcnA
PA2000		HcnB
PA2001		HcnC
PA2002		HemA
PA2003		HemB
PA2004		HemC
PA2007		HemD
PA2008		HemE
PA2009		HemF
PA2011		HemH
PA2012		HemK
PA2013		HemL
PA2014		HemL_h
PA2015		HemN
PA2022		HemX
PA2023		HemY
PA2025		HisA
PA2026		HisB
PA2040		HisC_p
PA2041		HisC1
PA2042		HisC2
PA2052		HisD
PA2053		HisE
PA2073		HisF1
PA2080		HisF2
PA2081		HisG
PA2084		HisH1
PA2104		HisH2
PA2105		HisI
PA2119		HisJ
PA2124		HisJ_h
PA2144		HisJ_h2
PA2147		HisM
PA2152		HisM_h
PA2155		HisM_h2
PA2158		HisP
PA2165		HisQ
PA2167		HisS
PA2181		HitA
PA2188		HitB
PA2191		HmgA
PA2193		Hom
PA2194		HpaA
PA2195		HpaC
PA2210		HpcC
PA2212		HPD
PA2214		HprA
PA2232		HprT
PA2247		Hpt
PA2248		HtrB
PA2249		HtrB2
PA2250		HutF
PA2252		HutG
PA2253		HutH
PA2261		HutI
PA2262		HutU
PA2263		Icd
PA2265		Icl_h.
PA2290		Idh
PA2294		IdnK
PA2295		IIdD
PA2296		IldP
PA2307		IleS
PA2308		IlvA1
PA2321		IlvA2
PA2322		IlvC
PA2323		IlvD
PA2327		IlvE
PA2328		IlvH
PA2329		IlvI
PA2338		Ipk
PA2339		IspA
PA2340		IspB
PA2341		ItaA
PA2342		KatA
PA2343		KatB
PA2344		KatE
PA2349		KauB
PA2350		KdpA
PA2351		KdpB
PA2352		KdpC
PA2366		KdsA
PA2382		KdsB
PA2385		KdsC
PA2386		KdsD_h
PA2386		KdtA
PA2396		KduD_h
PA2397		KduD_h2
PA2398		KguD
PA2399		KguK
PA2400		KguT
PA2402		KynA
PA2407		KynB
PA2408		KynU
PA2409		LACC1
PA2413		LasI
PA2416		LdcA
PA2424		Ldh
PA2442		LdhA
PA2443		LeuA
PA2444		LeuA_h
PA2445		LeuB
PA2446		LeuC
PA2473		LeuD
PA2505		LeuS
PA2507		LiuA
PA2508		LiuB
PA2509		LiuD
PA2512		LiuE
PA2513		LivF_h
PA2515		LivF_h2
PA2516		LivG_h
PA2517		LivG_h2
PA2518		LivH_h
PA2520		LivH_h2
PA2521		LivK_h
PA2522		LivM_h
PA2531		LivM_h2
PA2533		lldA
PA2536		Lpd3
PA2537		LpdG
PA2541		LpdV
PA2550		LptA
PA2552		LpxA
PA2553		LpxB
PA2554		LpxC
PA2555		LpxD
PA2557		LpxH
PA2579		LpxK
PA2584		LpxO1
PA2587		LpxO2
PA2588		LtaA
PA2603		LysA
PA2611		LysC
PA2612		LysI_h
PA2616		LysS
PA2623		lytB
PA2624		MaiA
PA2629		malic
PA2634		MdaB_h
PA2637		Mdh
PA2638		MdlC
PA2639		MenB
PA2640		MenE
PA2641		MetC
PA2642		MetE
PA2643		MetF
PA2644		MetG
PA2645		MetH
PA2646		MetI_h
PA2647		MetK
PA2648		MetN_h
PA2649		MetQ_h
PA2666		MetX
PA2680		MetY
PA2683		MetZ
PA2709		MexA
PA2739		MexB
PA2740		MgtA
PA2744		MMAB
PA2776		MmsA
PA2777		MmsB
PA2796		ModA
PA2828		ModB
PA2841		ModC
PA2856		MqoA
PA2876		MqoB
PA2892		MraY
PA2893		MsrA
PA2903		MtlD
PA2904		MtlE
PA2905		MtlF
PA2906		MtlG
PA2907		MtlK
PA2909		MtlZ
PA2912		MtnA_h
PA2913		MtnB
PA2914		MtnD_h
PA2923		MtnP
PA2924		MucK
PA2925		MurA
PA2938		MurB
PA2940		MurC
PA2943		MurD
PA2944		MurE
PA2948		MurF
PA2950		MurG
PA2952		MurI
PA2962		NadA
PA2964		NadB
PA2965		NadC
PA2967		NadD
PA2968		NadE
PA2975		NadFGp
PA2977		NagA
PA2979		NagF
PA2981		NapA
PA2991		NarG
PA3000		NarH
PA3001		NarI
PA3004		NarJ
PA3013		NarK1
PA3014		NarK2
PA3025		NasA
PA3039		Ncs1_h
PA3043		Ncs1_h2
PA3050		Ncs1_h3
PA3082		Ncs1_h4
PA3088		Ncs2_h
PA3092		Ncs2_h2
PA3106		Ncs2_h3
PA3107		NdH
PA3108		Ndk
PA3111		NhaP
PA3112		NhaP_h
PA3113		Ni_h
PA3114		Ni_h2
PA3116		Ni_h3
PA3117		Ni_h4
PA3118		NirB
PA3120		NirD
PA3121		NirE
PA3131		NirF
PA3134		NirJ
PA3139		NirL
PA3140		NirS
PA3141		NorB
PA3145		NorC
PA3146		NosZ
PA3147		Npd_h
PA3148		NrdA
PA3149		NrdB
PA3151		NrdD
PA3152		NrdJa
PA3153		NrtA_h
PA3154		NrtB_h2
PA3155		NrtC_h
PA3156		NtrB_h
PA3157		NtrB_hh
PA3158		NtrCD_h
PA3159		NtrCD_hh
PA3160		Nuh
PA3163		NuoA
PA3164		NuoB
PA3165		NuoD
PA3166		NuoE
PA3167		NuoF
PA3169		NuoG
PA3171		NuoH
PA3172		NuoI
PA3175		NuoJ
PA3176		NuoK
PA3181		NuoL
PA3182		NuoM
PA3183		NuoN
PA3187		OapT
PA3188		OppABCD
PA3189		OprM
PA3190		OrdL
PA3193		PaaF
PA3194		PabB
PA3195		PabC
PA3210		PanB
PA3217		PanC
PA3226		PanD
PA3234		PanE
PA3242		PbuG_h
PA3246		PcaB
PA3250		PcaC
PA3252		PcaD
PA3253		PcaF
PA3254		PcaG
PA3296		PcaH
PA3299		PcaK
PA3300		PcaT
PA3312		PchA
PA3313		PchB
PA3314		PchD
PA3315		PchE
PA3316		PchF
PA3333		PchG
PA3337		PckA
PA3356		PcpS
PA3357		Pcs
PA3366		PdxA
PA3375		PdxB
PA3376		PdxH
PA3382		PdxJ
PA3383		PetA
PA3384		PetB
PA3387		PetC
PA3392		Pgi
PA3397		Pgk
PA3415		Pgl
PA3416		Pgm
PA3417		PgpA
PA3418		PgsA
PA3424		PheA
PA3426		PheC
PA3438		PheS
PA3442		PheT
PA3443		PhhA
PA3445		PhhB
PA3447		PhhC
PA3448		PhnA
PA3452		PhnB
PA3454		PhnC
PA3456		PhnC_h
PA3459		PhnD
PA3461		PhnD_h
PA3471		PhnE
PA3475		PhnE_1h
PA3476		PhnE_2h
PA3478		PhnK
PA3479		PhnL
PA3480		PhnW
PA3482		PhnX
PA3487		PhoA
PA3516		PhzD1
PA3517		PhzD2
PA3524		PhzE1
PA3525		PhzE2
PA3527		PhzG1
PA3537		PhzG2
PA3538		PhzH
PA3540		PhzM
PA3541		PhzS
PA3542		PitA_h
PA3543		PldA
PA3544		PlsB
PA3545		PlsY
PA3546		PncB1
PA3548		PncB2
PA3549		PntAA
PA3550		PntAB
PA3551		PntB
PA3559		PobA
PA3560		PotA
PA3561		PotA_1h
PA3562		PotA_2h
PA3568		PotA_3h
PA3569		PotA_4h
PA3570		PotA_h
PA3579		PotB
PA3581		PotB_1h
PA3582		PotB_2h
PA3584		PotB_3h
PA3589		PotB_4h
PA3590		PotC
PA3591		PotC_1h
PA3603		PotC_2h
PA3607		PotC_3h
PA3608		PotC_4h
PA3609		PotD
PA3610		PotD_1h
PA3625		PotD_2h
PA3627		PotD_3h
PA3629		PotD_4h
PA3633		PoxB
PA3635		Ppa
PA3636		Ppc
PA3637		PpgL
PA3639		PpsA
PA3643		Ppx
PA3644		PqsA
PA3645		PqsB
PA3646		PqsC
PA3650		PqsD
PA3651		PqsE
PA3652		PqsH
PA3654		ProA
PA3659		ProB
PA3660		ProC
PA3666		ProS
PA3673		ProV_h
PA3686		ProV_h2
PA3687		ProV_h3
PA3690		ProW_h
PA3700		ProW_h2
PA3710		ProW_h3
PA3713		ProX_h
PA3735		ProX_h2
PA3736		ProX_h3
PA3739		ProZ_h
PA3751		PrpB
PA3758		PrpC
PA3760		Prs
PA3761		PsD
PA3763		PslB
PA3769		PssA
PA3770		PstA
PA3792		PstB
PA3802		PstC
PA3803		PstS
PA3807		Pta
PA3816		PtpS
PA3834		PurA
PA3857		PurB
PA3858		PurB_h
PA3860		PurC
PA3863		PurD
PA3872		PurE
PA3873		PurF
PA3874		PurH
PA3875		PurK
PA3876		PurL
PA3877		PurM
PA3887		PurN
PA3888		PurT
PA3889		PurU1
PA3890		PurU2
PA3891		PutA
PA3896		PutA_h
PA3901		PutA_h2
PA3920		PuuD_h
PA3924		PvdA
PA3925		pvdD
PA3933		PvdF
PA3935		PvdH
PA3936		pvdJ
PA3937		pvdL
PA3938		PvdQ
PA3941		PycA
PA3942		PydxY
PA3970		PykA
PA3975		PykF
PA3976		PyrB
PA3977		PyrC
PA3987		PyrD
PA4003		PyrE
PA4006		PyrF
PA4007		PyrG
PA4019		pyrH
PA4023		PyrQ
PA4024		PyrR
PA4025		QuiP
PA4031		RbsA
PA4034		RBSabcd
PA4043		RbsB
PA4044		RbsC
PA4045		RbsK
PA4047		RelA
PA4050		RfaD
PA4051		RfaE
PA4053		RhdA
PA4054		RhlA
PA4055		RhlB
PA4056		RhlC
PA4068		RhlG
PA4073		RhlI
PA4079		RibA
PA4088		RibB
PA4091		RibC
PA4092		RibD
PA4097		RibE
PA4098		RibF
PA4100		RluA
PA4110		RluC
PA4114		RluD
PA4123		Rmd
PA4124		RmlA
PA4126		RmlB
PA4133		RmlC
PA4138		RmlD
PA4148		Rpe
PA4150		RpiA
PA4151		SahH
PA4152		Sbp
PA4153		SdaA
PA4156		SdaB
PA4158		SdhA
PA4159		SdhB
PA4160		SdhC
PA4161		SdhD
PA4162		SdhG
PA4163		SelD
PA4180		SerA
PA4187		SerB
PA4188		SerC
PA4192		SerS
PA4193		SfcA
PA4194		SfcA_1
PA4195		SfcA_2
Pa4198		SodB
PA4201		SodM
PA4204		SoxA
PA4209		SoxB
PA4210		SoxD
PA4211		SoxG
PA4212		SpdH
PA4213		SpeA
PA4214		SpeB1
PA4215		SpeB2
PA4216		speC
PA4217		SpeD
PA4218		SpeE
PA4224		SpoT
PA4225		SpuB
PA4226		SpuC
PA4228		SpuD
PA4230		SpuE
PA4231		SpuF
PA4236		SpuG
PA4279		SpuH
PA4280		Spul
PA4289		SsuB_1
PA4292		SsuC_1
PA4314		Sth
PA4329		SucA
PA4330		SucB
PA4333		SucC
PA4334		SucD
PA4342		SurE
PA4351		TadA
PA4358		TalB
PA4366		TauA
PA4376		TauB
PA4397		TauC
PA4399		tauD
PA4402		TdcB
PA4406		Tdh
PA4410		Tdh_h
PA4411		Tdh_h2
PA4412		TesA
PA4414		TesB
PA4415		ThiC
PA4416		ThiD
PA4417		ThiE
PA4425		ThiL
PA4429		ThiO_h
PA4430		ThiO_h10
PA4431		ThiO_h11
PA4435		ThiO_h12
PA4439		ThiO_h2
PA4442		ThiO_h3
PA4443		ThiO_h4
PA4447		ThiO_h5
PA4448		ThiO_h6
PA4449		ThiO_h7
PA4450		ThiO_h8
PA4457		ThiO_h9
PA4458		ThiP_h
PA4468		ThrB
PA4470		ThrC
PA4486		ThrH
PA4501		ThrS
PA4503		ThyA
PA4504		TktA
PA4505		tmk
PA4506		TonB
PA4512		TpiA
PA4519		TreA
PA4522		TreS
PA4524		TrkH
PA4529		TrpA
PA4534		TrpB
PA4538		TrpC
PA4543		TrpD
PA4544		TrpE
PA4548		TrpF
PA4557		TrpG
PA4560		TrpS
PA4561		TruA
PA4565		TruB
PA4569		TrxB1
PA4587		TrxB2
PA4588		TyrB-p
PA4602		UbiA
PA4613		UbiB
PA4626		UbiB2
PA4640		UbiC
PA4645		UbiD
PA4646		UbiE
PA4647		UbiF_h
PA4655		UbiG
PA4662		UbiH
PA4664		UbiX
PA4666		Ugd
PA4669		Upp
PA4670		UppS
PA4676		UraA
PA4687		Ure2
PA4688		UreA
PA4691		UreB
PA4692		UreC
PA4693		ValS
PA4694		WaaC
PA4695		WaaF
PA4696		WaaG
PA4719		WaaP
PA4728		WapP
PA4729		WbpA
PA4730		WbpC
PA4731		WbpD
PA4732		WbpE
PA4733		WbpH
PA4742		WbpI
PA4748		WbpJ
PA4749		wbpK
PA4750		WbpL
PA4756		WbpM
PA4758		WbpW
PA4759		WbpX
PA4770		WbpY
PA4771		WbpZ
PA4785		WrbA
PA4786		Wzm
PA4810		Wzt
PA4811		Wzx
PA4812		Wzy
PA4814		Wzz.
PA4825		XdhA
PA4829		XdhB
PA4839		XYLB
PA4846		xylL
PA4847		XylX
PA4848		XylY
PA4854		XylZ
PA4855		YaeE_h
PA4859		YbbT
PA4860		YbhO
PA4861		YecS
PA4862		YedY
PA4865		YedZ
PA4867		YfiT
PA4868		YgbB
PA4872		YgbP
PA4899		YgjG
PA4901		YhaD
PA4909		YhfE
PA4910		YicE
PA4911		YjdE
PA4912		YvgX
PA4913		ZmaJ
PA4919		ZnuA
PA4920		ZnuA_h
PA4925		ZnuB
PA4930		ZnuB_h
PA4938		ZnuC
PA4939		ZnuC_h
PA4947		Zwf
PA4956		Zwf_p
PA4957
PA4960
PA4969
PA4973
PA4975
PA4976
PA4979
PA4980
PA4988
PA4994
PA4996
PA5008
PA5009
PA5010
PA5011
PA5012
PA5013
PA5015
PA5018
PA5020
PA5021
PA5025
PA5034
PA5035
PA5036
PA5038
PA5039
PA5046
PA5051
PA5056
PA5058
PA5063
PA5065
PA5066
PA5067
PA5074
PA5075
PA5076
PA5092
PA5093
PA5094
PA5095
PA5096
PA5097
PA5098
PA5099
PA5100
PA5106
PA5110
PA5111
PA5119
PA5121
PA5131
PA5140
PA5141
PA5142
PA5143
PA5145
PA5152
PA5153
PA5154
PA5155
PA5159
PA5161
PA5162
PA5163
PA5164
PA5167
PA5168
PA5169
PA5170
PA5171
PA5172
PA5173
PA5174
PA5175
PA5188
PA5192
PA5203
PA5204
PA5204.
PA5206
PA5207
PA5213
PA5214
PA5215
PA5216
PA5217
PA5218
PA5221
PA5235
PA5236
PA5237
PA5241
PA5243
PA5257
PA5258
PA5259
PA5260
PA5263
PA5268
PA5272
PA5277
PA5278
PA5281
PA5287
PA5291
PA5297
PA5298
PA5302
PA5304
PA5309
PA5310
PA5312
PA5313
PA5320
PA5321
PA5322
PA5323
PA5331
PA5336
PA5338
PA5353
PA5354
PA5355
PA5357
PA5358
PA5366
PA5367
PA5368
PA5369
PA5370
PA5372
PA5373
PA5375
PA5376
PA5377
PA5378
PA5379
PA5390
PA5394
PA5413
PA5415
PA5416
PA5417
PA5418
PA5419
PA5420
PA5421
PA5422
PA5425
PA5426
PA5427
PA5429
PA5434
PA5435
PA5436
PA5439
PA5447
PA5448
PA5449
PA5450
PA5451
PA5452
PA5453
PA5454
PA5468
PA5476
PA5479
PA5485
PA5495
PA5497
PA5498
PA5500
PA5501
PA5503
PA5504
PA5505
PA5508
PA5514
PA5516
PA5522
PA5523
PA5524
PA5530
PA5538
PA5541
PA5549
PA5552
PA5553
PA5554
PA5555
PA5556
PA5557
PA5558
PA5559
PA5560
PA5561
