# Supplementary material for: Influence of Amino Acids on Quorum Sensing-Related Pathways in Pseudomonas aeruginosa PAO1: Insights from the GEM iJD1249
Source: Metabolites. 2025 Mar 29;15(4):236. doi: 10.3390/metabo15040236 (PMC12029727; doi:10.3390/metabo15040236)
Supplement: Supplementary file 1 [file metabolites-15-00236-s001.zip › Supplementary Data S4.xlsx]

## Sheet: pathway_results_iJD1249
Pathway	Total	Expected	Hits	Raw p	-LOG10(p)	Holm adjust	FDR	Impact
Glyoxylate and dicarboxylate metabolism	30	14.44	26	1.0101e-05	4.9956	0.00090907	0.00047767	0.83775
Purine metabolism	73	35.137	53	1.0615e-05	4.9741	0.00094473	0.00047767	0.8808
Arginine biosynthesis	19	9.1452	18	1.7481e-05	4.7574	0.0015383	0.00052442	1
Alanine, aspartate and glutamate metabolism	22	10.589	20	2.6115e-05	4.5831	0.002272	0.00058758	1
Vitamin B6 metabolism	13	6.2572	13	6.9241e-05	4.1596	0.0059547	0.0012463	1
Glycine, serine and threonine metabolism	37	17.809	29	0.00013193	3.8797	0.011214	0.0019741	0.90015
Pyrimidine metabolism	42	20.216	32	0.00015354	3.8138	0.012897	0.0019741	0.92312
Fatty acid biosynthesis	46	22.141	34	0.00026445	3.5776	0.02195	0.0029751	0.872
Phenylalanine, tyrosine and tryptophan biosynthesis	24	11.552	20	0.0003653	3.4373	0.029955	0.003653	0.91532
Fatty acid degradation	42	20.216	31	0.00052516	3.2797	0.042538	0.0047264	0.95716
Fructose and mannose metabolism	19	9.1452	16	0.0012276	2.9109	0.098207	0.010044	0.81905
Pantothenate and CoA biosynthesis	24	11.552	19	0.0017208	2.7643	0.13595	0.012906	0.8204
beta-Alanine metabolism	15	7.2199	13	0.0022731	2.6434	0.1773	0.014512	0.98078
Lysine biosynthesis	15	7.2199	13	0.0022731	2.6434	0.1773	0.014512	0.884
Methane metabolism	26	12.514	20	0.0024187	2.6164	0.18382	0.014512	0.80898
Nitrogen metabolism	14	6.7385	12	0.0041734	2.3795	0.31301	0.023475	0.92064
Benzoate degradation	21	10.108	16	0.0080083	2.0965	0.59261	0.042397	0.78853
Riboflavin metabolism	18	8.6638	14	0.009809	2.0084	0.71606	0.049045	0.87915
Pentose phosphate pathway	30	14.44	21	0.011948	1.9227	0.86022	0.056594	0.96389
Monobactam biosynthesis	12	5.7759	10	0.013618	1.8659	0.9669	0.061282	0.5
Taurine and hypotaurine metabolism	9	4.3319	8	0.014536	1.8376	1	0.061592	1
Glycerophospholipid metabolism	17	8.1825	13	0.016297	1.7879	1	0.061592	0.62466
Sulfur metabolism	22	10.589	16	0.016425	1.7845	1	0.061592	0.95026
Valine, leucine and isoleucine biosynthesis	22	10.589	16	0.016425	1.7845	1	0.061592	0.78068
Pyruvate metabolism	24	11.552	17	0.019861	1.702	1	0.071501	0.72666
Pentose and glucuronate interconversions	11	5.2946	9	0.024127	1.6175	1	0.083517	0.66666
Nicotinate and nicotinamide metabolism	16	7.7012	12	0.026676	1.5739	1	0.088533	0.97452
Cysteine and methionine metabolism	46	22.141	29	0.027544	1.56	1	0.088533	0.92946
Peptidoglycan biosynthesis	18	8.6638	13	0.033166	1.4793	1	0.10293	0.90984
Arginine and proline metabolism	40	19.253	25	0.04533	1.3436	1	0.13599	0.93363
Glycolysis / Gluconeogenesis	24	11.552	16	0.051081	1.2917	1	0.1483	0.66666
O-Antigen nucleotide sugar biosynthesis	26	12.514	17	0.056423	1.2485	1	0.15869	0.73006
Terpenoid backbone biosynthesis	19	9.1452	13	0.059605	1.2247	1	0.16256	0.72756
Histidine metabolism	21	10.108	14	0.067005	1.1739	1	0.1723	0.95083
Glutathione metabolism	21	10.108	14	0.067005	1.1739	1	0.1723	0.73977
Butanoate metabolism	25	12.033	16	0.080082	1.0965	1	0.20021	0.77419
Carbapenem biosynthesis	3	1.444	3	0.1112	0.95388	1	0.26338	1
Acarbose and validamycin biosynthesis	3	1.444	3	0.1112	0.95388	1	0.26338	1
Polyketide sugar unit biosynthesis	5	2.4066	4	0.1645	0.78384	1	0.37012	0.7
Biosynthesis of siderophore group nonribosomal peptides	5	2.4066	4	0.1645	0.78384	1	0.37012	0.05
Aminobenzoate degradation	18	8.6638	11	0.1915	0.71783	1	0.42037	0.5
Citrate cycle (TCA cycle)	20	9.6265	12	0.19898	0.70119	1	0.42639	0.5825
Streptomycin biosynthesis	9	4.3319	6	0.21765	0.66224	1	0.45555	0.85714
Novobiocin biosynthesis	2	0.96265	2	0.23146	0.63552	1	0.45908	0.05
Styrene degradation	11	5.2946	7	0.23286	0.63291	1	0.45908	0.9
Amino sugar and nucleotide sugar metabolism	40	19.253	22	0.23464	0.6296	1	0.45908	0.66506
Porphyrin metabolism	62	29.842	33	0.24372	0.61312	1	0.46669	0.60615
D-Amino acid metabolism	25	12.033	14	0.27633	0.55857	1	0.51813	0.11764
C5-Branched dibasic acid metabolism	10	4.8132	6	0.33126	0.47983	1	0.60844	0.8
Starch and sucrose metabolism	18	8.6638	10	0.34519	0.46194	1	0.60932	0.71724
Valine, leucine and isoleucine degradation	36	17.328	19	0.34528	0.46183	1	0.60932	0.44063
Thiamine metabolism	21	10.108	11	0.43063	0.36589	1	0.74532	0.42105
Galactose metabolism	5	2.4066	3	0.46496	0.33259	1	0.77232	0.7
Atrazine degradation	3	1.444	2	0.47198	0.32608	1	0.77232	1
Biosynthesis of unsaturated fatty acids	3	1.444	2	0.47198	0.32608	1	0.77232	1
Phenazine biosynthesis	26	12.514	13	0.50132	0.29989	1	0.80569	0.57031
Lysine degradation	18	8.6638	9	0.52973	0.27595	1	0.83641	0.80001
Propanoate metabolism	23	11.07	11	0.59373	0.22641	1	0.89328	0.35495
One carbon pool by folate	8	3.8506	4	0.59552	0.22511	1	0.89328	0.35087
Ascorbate and aldarate metabolism	8	3.8506	4	0.59552	0.22511	1	0.89328	0.05
Inositol phosphate metabolism	9	4.3319	4	0.70876	0.1495	1	1	0.05
Tryptophan metabolism	27	12.996	12	0.71905	0.14324	1	1	0.84375
Glycerolipid metabolism	14	6.7385	6	0.746	0.12726	1	1	0.5862
Lipoic acid metabolism	24	11.552	10	0.801	0.096369	1	1	0.15083
Biosynthesis of various plant secondary metabolites	6	2.8879	2	0.87274	0.059113	1	1	0.05
Tyrosine metabolism	35	16.846	14	0.87506	0.05796	1	1	0.63862
Biotin metabolism	19	9.1452	7	0.89031	0.050457	1	1	0.40055
Folate biosynthesis	38	18.29	15	0.89498	0.048188	1	1	0.50713
Ubiquinone and other terpenoid-quinone biosynthesis	22	10.589	8	0.90927	0.041308	1	1	0.46058
Teichoic acid biosynthesis	4	1.9253	1	0.92797	0.032467	1	1	0.05
Biosynthesis of various other secondary metabolites	4	1.9253	1	0.92797	0.032467	1	1	0.05
Phenylalanine metabolism	17	8.1825	5	0.96623	0.014919	1	1	0.5
Chloroalkane and chloroalkene degradation	12	5.7759	3	0.97443	0.011248	1	1	0.05
Phosphonate and phosphinate metabolism	9	4.3319	2	0.97502	0.010989	1	1	0.05
Cyanoamino acid metabolism	18	8.6638	5	0.97813	0.0096021	1	1	0.5
Sphingolipid metabolism	6	2.8879	1	0.98076	0.0084376	1	1	0.05
Caprolactam degradation	6	2.8879	1	0.98076	0.0084376	1	1	0.05
Selenocompound metabolism	13	6.2572	2	0.99754	0.0010691	1	1	0.16667
Lipopolysaccharide biosynthesis	41	19.734	11	0.99865	0.00058689	1	1	0.28486
Chlorocyclohexane and chlorobenzene degradation	19	9.1452	1	1	1.4501e-06	1	1	0.05

## Sheet: name_map
Query	Match	HMDB	PubChem	KEGG	SMILES	Comment			Notes
10-Formyltetrahydrofolate	10-Formyltetrahydrofolate	HMDB0000972	122347	C00234	NC1=NC(=O)C2=C(NCC(CN(C=O)C3=CC=C(C=C3)C(=O)N[C@@H](CCC(O)=O)C(O)=O)N2)N1	1			1: matched
1,2-Dihydroxy-3-keto-5-methylthiopentene	1,2-Dihydroxy-3-keto-5-methylthiopentene	HMDB0012134	5462190	C15606	CSCCC(=O)C(\O)=C\O	1			0: not matched
Disodium 2,3-bis(hexadecanoyloxy)propyl phosphate	NA	NA	NA	NA	NA	0
(Ã‚Â±)-Glycerol 1,2-diacetate	(Â±)-Glycerol 1,2-diacetate	HMDB0031712	66021	NA	CC(=O)OCC(CO)OC(C)=O	1
1,3-Diaminopropane	1,3-Diaminopropane	HMDB0000002	428	C00986	NCCCN	1
Glyceric acid 1,3-biphosphate	Glyceric acid 1,3-biphosphate	HMDB0001270	439191	C00236	O[C@H](COP(O)(O)=O)C(=O)OP(O)(O)=O	1
Cadaverine	Cadaverine	HMDB0002322	273	C01672	NCCCCCN	1
1-Amino-propan-2-ol	1-Amino-propan-2-ol	HMDB0012136	4	C05771	CC(O)CN	1
1-Carboxyvinyl carboxyphosphonate	NA	NA	NA	NA	NA	0
1-Hydroxyphenazine	1-Hydroxyphenazine	NA	329970429	C21477	NA	1
1-Pyrroline-5-carboxylic acid	1-Pyrroline-5-carboxylic acid	HMDB0001301	440162	C03912	OC(=O)[C@@H]1CCC=N1	1
1-Pyrroline	1-Pyrroline	HMDB0012497	79803	C15668	C1CC=NC1	1
(2S,3S)-2,3-Dihydro-2,3-dihydroxybenzoate	(2S,3S)-2,3-Dihydro-2,3-dihydroxybenzoate	METPA1826	NA	C04171	NA	1
2-Pyrocatechuic acid	2-Pyrocatechuic acid	HMDB0000397	19	C00196	OC(=O)C1=C(O)C(O)=CC=C1	1
2,3-Dihydroxybenzoyl 5'-adenylate	NA	NA	NA	NA	NA	0
HTPA	HTPA	MA3TEM047	163311998	C20258	NA	1
(R)-2,3-Dihydroxy-isovalerate	(R)-2,3-Dihydroxy-isovalerate	HMDB0012141	440279	C04272	CC(C)(O)[C@@H](O)C(O)=O	1
(R)-2,3-Dihydroxy-3-methylvalerate	(R)-2,3-Dihydroxy-3-methylvalerate	HMDB0012140	448154	C06007	CC[C@@](C)(O)[C@@H](O)C(O)=O	1
L-2,4-diaminobutyric acid	L-2,4-diaminobutyric acid	HMDB0006284	134490	C03283	NCC[C@H](N)C(O)=O	1
SAICAR	SAICAR	HMDB0000797	160666	C04823	NC1=C(N=CN1[C@@H]1O[C@H](COP(O)(O)=O)[C@@H](O)[C@H]1O)C(=O)N[C@@H](CC(O)=O)C(O)=O	1
Muconolactone	NA	NA	NA	NA	NA	0
2,5-diamino-6-(1-D-ribosylamino)pyrimidin-4(3H)-one 5'-phosphate	NA	NA	NA	NA	NA	0
Diaminopimelic acid	Diaminopimelic acid	HMDB0001370	439283	C00666	N[C@@H](CCC[C@H](N)C(O)=O)C(O)=O	1
Ciliatine	Ciliatine	HMDB0011747	339	C03557	NCCP(O)(O)=O	1
(S)-2-Aceto-2-hydroxybutanoic acid	(S)-2-Aceto-2-hydroxybutanoic acid	HMDB0006900	440875	C06006	CC[C@](O)(C(C)=O)C(O)=O	1
2-Amino-7,8-dihydro-4-hydroxy-6-(diphosphooxymethyl)pteridine	2-Amino-7,8-dihydro-4-hydroxy-6-(diphosphooxymethyl)pteridine	METPA0546	NA	C04807	NA	1
2-Amino-4-hydroxy-6-hydroxymethyl-7,8-dihydropteridine	2-Amino-4-hydroxy-6-hydroxymethyl-7,8-dihydropteridine	METPA0169	NA	C01300	NA	1
L-2-Amino-3-oxobutanoic acid	L-2-Amino-3-oxobutanoic acid	HMDB0006454	440033	C03508	CC(=O)[C@H](N)C(O)=O	1
But-2-enoyl-[acyl-carrier protein	But-2-enoyl-[acyl-carrier protein]	METPA0478	NA	C04246	NA	1
2-Carboxy-2,5-dihydro-5-oxofuran-2-acetate	2-Carboxy-2,5-dihydro-5-oxofuran-2-acetate	METPA0165	NA	C01278	NA	1
1-(2-Carboxyphenylamino)-1-deoxy-D-ribulose 5-phosphate	1-(2-Carboxyphenylamino)-1-deoxy-D-ribulose 5-phosphate	METPA0170	NA	C01302	NA	1
2-Dehydro-3-deoxy-D-arabino-heptonate 7-phosphate	2-Dehydro-3-deoxy-D-arabino-heptonate 7-phosphate	METPA0533	NA	C04691	NA	1
2-Keto-3-deoxy-6-phosphogluconic acid	2-Keto-3-deoxy-6-phosphogluconic acid	HMDB0001376	3080745	C04442	O[C@H](COP(O)(O)=O)[C@@H](O)CC(=O)C(O)=O	1
2-deoxy-D-gluconic acid	NA	NA	NA	NA	NA	0
2-Keto-L-gluconate	2-Keto-L-gluconate	HMDB0011732	50	C03342	OCC(O)C(O)C(O)C(=O)C(O)=O	1
4-hydroxy-3,3-dimethyl-2-oxobutanoate	NA	NA	NA	NA	NA	0
2-Demethylmenaquinone	2-Demethylmenaquinone	METPA0693	NA	C05818	NA	1
Tartronate semialdehyde	Tartronate semialdehyde	HMDB0006938	1122	C01146	OC(C=O)C(O)=O	1
(3R)-3-Hydroxydecanoyl-[acyl-carrier protein	(3R)-3-Hydroxydecanoyl-[acyl-carrier protein]	METPA0519	NA	C04619	NA	1
S-2-hydroxymyristoyl-[acyl-carrier protein	(3R)-3-Hydroxytetradecanoyl-[acyl-carrier protein]	METPA0531	NA	C04688	NA	1
Isopropylmaleic acid	Isopropylmaleic acid	HMDB0012241	5280533	C02631	CC(C)C(=C\C(O)=O)\C(O)=O	1
2-Oxo-4-methylthiobutanoic acid	2-Oxo-4-methylthiobutanoic acid	HMDB0001553	473	C01180	CSCCC(=O)C(O)=O	1
2-Methylacetoacetyl-CoA	2-Methylacetoacetyl-CoA	HMDB0001157	53	C03344	C[C@@H](C(C)=O)C(=O)SCCNC(=O)CCNC(=O)[C@H](O)C(C)(C)COP(O)(=O)OP(O)(=O)OC[C@H]1O[C@H]([C@H](O)[C@@H]1OP(O)(O)=O)N1C=NC2=C1N=CN=C2N	1
2-Methyl-4-amino-5-hydroxymethylpyrimidine diphosphate	2-Methyl-4-amino-5-hydroxymethylpyrimidine diphosphate	METPA0538	NA	C04752	NA	1
Tiglyl-CoA	Tiglyl-CoA	HMDB0002054	6443760	C03345	C\C=C(/C)C(=O)SCCNC(=O)CCNC(=O)[C@H](O)C(C)(C)COP(O)(=O)OP(O)(=O)OC[C@H]1O[C@H]([C@H](O)[C@@H]1OP(O)(O)=O)N1C=NC2=C1N=CN=C2N	1
2-Methylbutyryl-CoA	2-Methylbutyryl-CoA	HMDB0001041	71448903	C01033	CC[C@H](C)C(=O)SCCNC(=O)CCNC(=O)[C@H](O)C(C)(C)COP(O)(=O)OP(O)(=O)OC[C@H]1O[C@H]([C@H](O)[C@@H]1OP(O)(O)=O)N1C=NC2=C1N=CN=C2N	1
S-(2-Methylbutanoyl)-dihydrolipoamide	S-(2-Methylbutanoyl)-dihydrolipoamide	HMDB0006869	440565	C05118	CCC(C)C(=O)SCCC(S)CCCCC(N)=O	1
2-C-Methyl-D-erythritol 4-phosphate	2-C-Methyl-D-erythritol 4-phosphate	METPA1027	NA	C11434	NA	1
2-C-Methyl-D-erythritol 2,4-cyclodiphosphate	2-C-Methyl-D-erythritol 2,4-cyclodiphosphate	METPA1030	NA	C11453	NA	1
2-Methyl-3-oxopropanoic acid	2-Methyl-3-oxopropanoic acid	HMDB0001172	296	C00349	CC(C=O)C(O)=O	1
(3R)-3-Methyl-2-oxopentanoic acid	3-Methyl-2-oxovaleric acid	HMDB0000491	439286	C00671	CC[C@H](C)C(=O)C(O)=O	1
2-Ketobutyric acid	2-Ketobutyric acid	HMDB0000005	58	C00109	CCC(=O)C(O)=O	1
2-Polyprenyl-6-hydroxyphenol	2-Polyprenyl-6-hydroxyphenol	METPA1445	NA	C17551	NA	1
2-Octaprenyl-6-methoxy-1,4-benzoquinol	NA	NA	NA	NA	NA	0
3-Demethylubiquinol-8	NA	NA	NA	NA	NA	0
5-Demethoxyubiquinol	2-Octaprenyl-3-methyl-6-methoxy-1,4-benzoquinol	HMDB0011661	53481017	NA	COC1=CC(O)C(C)=C(C\C=C(/C)CC\C=C(/C)CC\C=C(/C)CC\C=C(/C)CC\C=C(/C)CCC=C(C)C)C1O	1
6-methoxy-2-octaprenylphenol	NA	NA	NA	NA	NA	0
2-Polyprenylphenol	2-Polyprenylphenol	METPA0691	NA	C05807	NA	1
Phenylpyruvic acid	Phenylpyruvic acid	HMDB0000205	997	C00166	OC(=O)C(=O)CC1=CC=CC=C1	1
4-CDP-2-C-methyl-D-erythritol 2-phosphate	NA	NA	NA	NA	NA	0
2-Phospho-D-glyceric acid	2-Phospho-D-glyceric acid	HMDB0003391	439278	C00631	OC[C@@H](OP(O)(O)=O)C(O)=O	1
Phosphoglycolic acid	Phosphoglycolic acid	HMDB0000816	529	C00988	OC(=O)COP(O)(O)=O	1
trans-Dodec-2-enoyl-[acp	trans-Dodec-2-enoyl-[acp]	METPA0669	NA	C05758	NA	1
trans-Dec-2-enoyl-[acp	trans-Dec-2-enoyl-[acp]	METPA0665	NA	C05754	NA	1
trans-Hex-2-enoyl-[acp	trans-Hex-2-enoyl-[acp]	METPA0659	NA	C05748	NA	1
trans-Oct-2-enoyl-[acp	trans-Oct-2-enoyl-[acp]	METPA0662	NA	C05751	NA	1
Protocatechuic acid	Protocatechuic acid	HMDB0001856	72	C00230	OC(=O)C1=CC(O)=C(O)C=C1	1
3,4-Dihydroxybenzeneacetic acid	3,4-Dihydroxybenzeneacetic acid	HMDB0001336	547	C01161	OC(=O)CC1=CC(O)=C(O)C=C1	1
4-Hydroxyphenylpyruvic acid	4-Hydroxyphenylpyruvic acid	HMDB0000707	979	C01179	OC(=O)C(=O)CC1=CC=C(O)C=C1	1
3-Aminopropionaldehyde	3-Aminopropionaldehyde	HMDB0001106	75	C05665	NCCC=O	1
3-Isopropylmalic acid	3-Isopropylmalic acid	HMDB0012156	5462261	C04411	CC(C)[C@@H]([C@@H](O)C(O)=O)C(O)=O	1
2-Isopropylmalic acid	2-Isopropylmalic acid	HMDB0000402	5280523	C02504	CC(C)[C@@](O)(CC(O)=O)C(O)=O	1
3-Carboxy-cis,cis-muconate	3-Carboxy-cis,cis-muconate	METPA0137	NA	C01163	NA	1
deoxy-ketogluconate	NA	NA	NA	NA	NA	0
3-Dehydroquinic acid	3-Dehydroquinic acid	HMDB0012710	439351	C00944	O[C@@H]1C[C@@](O)(CC(=O)[C@H]1O)C(O)=O	1
3-Dehydroshikimic acid	NA	NA	NA	NA	NA	0
3-Demethylubiquinone-9	3-Demethylubiquinone-9	HMDB0060370	135398691	C03226	COC1=C(O)C(=O)C(C)=C(C\C=C(/C)CC\C=C(/C)CC\C=C(/C)CC\C=C(/C)CC\C=C(/C)CC\C=C(/C)CC\C=C(/C)CC\C=C(/C)CCC=C(C)C)C1=O	1
(S)-3-hydroxyacyl-CoA	(S)-3-hydroxyacyl-CoA	MA3TEM002	3913	C00640	C1CSC2=NC(CN21)C3=CC=CC=C3	1
(3R)-3-Hydroxybutanoyl-[acyl-carrier protein	(3R)-3-Hydroxybutanoyl-[acyl-carrier protein]	METPA0518	NA	C04618	NA	1
3-Hydroxybutyric acid	3-Hydroxybutyric acid	HMDB0000011	441	C01089	C[C@@H](O)CC(O)=O	1
(S)-Hydroxydecanoyl-CoA	(S)-Hydroxydecanoyl-CoA	HMDB0003938	16061159	C05264	CCCCCCC[C@H](O)CC(=O)SCCNC(=O)CCNC(=O)[C@H](O)C(C)(C)COP(O)(=O)OP(O)(=O)OC[C@H]1O[C@H](C(O)[C@H]1OP(O)(O)=O)N1C=NC2=C(N)N=CN=C12	1
(R)-3-Hydroxydodecanoyl-[acp	(R)-3-Hydroxydodecanoyl-[acp]	METPA0668	NA	C05757	NA	1
(R)-3-Hydroxyhexanoyl-[acp	(R)-3-Hydroxyhexanoyl-[acp]	METPA0658	NA	C05747	NA	1
3-(Hydrohydroxyphosphoryl)pyruvate	3-(Hydrohydroxyphosphoryl)pyruvate	NA	8604	C06368	NA	1
2-Methyl-3-hydroxybutyryl-CoA	2-Methyl-3-hydroxybutyryl-CoA	HMDB0001356	11966220	C04405	C[C@H](O)[C@H](C)C(=O)SCCNC(=O)CCNC(=O)[C@H](O)C(C)(C)COP(O)(=O)OP(O)(=O)OC[C@H]1O[C@H]([C@H](O)[C@@H]1OP(O)(O)=O)N1C=NC2=C1N=CN=C2N	1
(S)-3-Hydroxyisobutyric acid	(S)-3-Hydroxyisobutyric acid	HMDB0000023	440873	C06001	C[C@@H](CO)C(O)=O	1
(3R)-3-Hydroxyoctanoyl-[acyl-carrier protein	(3R)-3-Hydroxyoctanoyl-[acyl-carrier protein]	METPA0520	NA	C04620	NA	1
(3R)-3-Hydroxypalmitoyl-[acyl-carrier protein	(3R)-3-Hydroxypalmitoyl-[acyl-carrier protein]	METPA0524	NA	C04633	NA	1
(3R)-3-Hydroxytetradecanoyl-[acyl-carrier protein	(3R)-3-Hydroxytetradecanoyl-[acyl-carrier protein]	METPA0531	NA	C04688	NA	1
Indoleglycerol phosphate	Indoleglycerol phosphate	METPA0401	NA	C03506	NA	1
3-methyl-(2E)-butenoyl-CoA	NA	NA	NA	NA	NA	0
S-(3-Methylbutanoyl)-dihydrolipoamide-E	S-(3-Methylbutanoyl)-dihydrolipoamide-E	HMDB0006867	440566	C05119	CC(C)CC(=O)SCCC(S)CCCCC(N)=O	1
3-Methylglutaconyl-CoA	3-Methylglutaconyl-CoA	HMDB0001057	11966117	C03231	C\C(CC(=O)SCCNC(=O)CCNC(=O)[C@H](O)C(C)(C)COP(O)(=O)OP(O)(=O)OC[C@H]1O[C@H]([C@H](O)[C@@H]1OP(O)(O)=O)N1C=NC2=C1N=CN=C2N)=C/C(O)=O	1
alpha-Ketoisovaleric acid	alpha-Ketoisovaleric acid	HMDB0000019	49	C00141	CC(C)C(=O)C(O)=O	1
3-Methyl-2-oxovaleric acid	3-Methyl-2-oxovaleric acid	HMDB0000491	439286	C00671	CC[C@H](C)C(=O)C(O)=O	1
3-Methylthiopropionic acid	3-Methylthiopropionic acid	HMDB0001527	563	C08276	CSCCC(O)=O	1
4-hydroxy-3-octaprenylbenzoate	NA	NA	NA	NA	NA	0
3-Oxoadipic acid	3-Oxoadipic acid	HMDB0000398	93	C00846	OC(=O)CCC(=O)CC(O)=O	1
3-Oxododecanoic acid	3-Oxododecanoic acid	HMDB0010727	439717	C02367	CCCCCCCCCC(=O)CC(O)=O	1
3-Oxododecanoyl-[acp	3-Oxododecanoyl-[acp]	METPA0667	NA	C05756	NA	1
3-Oxodecanoyl-[acp	3-Oxodecanoyl-[acp]	METPA0664	NA	C05753	NA	1
3-Oxohexanoyl-[acp	3-Oxohexanoyl-[acp]	METPA0657	NA	C05746	NA	1
3-Oxohexadecanoyl-[acp	3-Oxohexadecanoyl-[acp]	METPA0673	NA	C05762	NA	1
3-Oxooctanoyl-[acp	3-Oxooctanoyl-[acp]	METPA0661	NA	C05750	NA	1
3-Oxostearoyl-[acp	3-Oxostearoyl-[acp]	METPA1258	NA	C16219	NA	1
3-Oxotetradecanoyl-[acp	3-Oxotetradecanoyl-[acp]	METPA0670	NA	C05759	NA	1
3-Phosphoglyceric acid	3-Phosphoglyceric acid	HMDB0000807	724	C00597	OC(COP(O)(O)=O)C(O)=O	1
Phosphohydroxypyruvic acid	Phosphohydroxypyruvic acid	HMDB0001024	105	C03232	OC(=O)C(=O)COP(O)(O)=O	1
5-O-(1-Carboxyvinyl)-3-phosphoshikimate	5-O-(1-Carboxyvinyl)-3-phosphoshikimate	METPA0160	NA	C01269	NA	1
gamma-Aminobutyric acid	gamma-Aminobutyric acid	HMDB0000112	119	C00334	NCCCC(O)=O	1
4-Aminobutyraldehyde	4-Aminobutyraldehyde	HMDB0001080	118	C00555	NCCCC=O	1
p-Aminobenzoic acid	p-Aminobenzoic acid	HMDB0001392	978	C00568	NC1=CC=C(C=C1)C(O)=O	1
4-Amino-4-deoxychorismate	NA	NA	NA	NA	NA	0
Toxopyrimidine	NA	NA	NA	NA	NA	0
4-CDP-2-C-methyl-D-erythritol	NA	NA	NA	NA	NA	0
4-carbamoyl-2-oxobutanate	NA	NA	NA	NA	NA	0
4-Fumarylacetoacetic acid	4-Fumarylacetoacetic acid	HMDB0001268	5280398	C01061	OC(=O)CC(=O)CC(=O)\C=C\C(O)=O	1
4-Guanidinobutanoic acid	4-Guanidinobutanoic acid	HMDB0003464	500	C01035	NC(=N)NCCCC(O)=O	1
4-Hydroxybenzoic acid	4-Hydroxybenzoic acid	HMDB0000500	135	C00156	OC(=O)C1=CC=C(O)C=C1	1
p-Hydroxyphenylacetic acid	p-Hydroxyphenylacetic acid	HMDB0000020	127	C00642	OC(=O)CC1=CC=C(O)C=C1	1
4a-Hydroxytetrahydrobiopterin	4a-Hydroxytetrahydrobiopterin	HMDB0002281	135476770	C15522	[H][C@@]1(CNC2=NC(N)=NC(=O)[C@]2(O)N1)[C@@H](O)[C@H](C)O	1
4-Hydroxy-L-threonine	4-Hydroxy-L-threonine	METPA0747	NA	C06056	NA	1
4-Imidazolone-5-propionic acid	4-Imidazolone-5-propionic acid	HMDB0001014	128	C03680	OC(=O)CCC1N=CNC1=O	1
5-(2-Hydroxyethyl)-4-methylthiazole	5-(2-Hydroxyethyl)-4-methylthiazole	HMDB0032985	1136	C04294	CC1=C(CCO)SC=N1	1
Maleylacetoacetic acid	Maleylacetoacetic acid	HMDB0002052	5280393	C01036	OC(=O)CC(=O)CC(=O)\C=C/C(O)=O	1
Ketoleucine	Ketoleucine	HMDB0000695	70	C00233	CC(C)CC(=O)C(O)=O	1
4-Methyl-5-(2-phosphoethyl)-thiazole	4-Methyl-5-(2-phosphoethyl)-thiazole	METPA0487	NA	C04327	NA	1
L-Aspartyl-4-phosphate	L-Aspartyl-4-phosphate	HMDB0012250	152441	C03082	N[C@@H](CC(=O)OP(O)(O)=O)C(O)=O	1
4-Phospho-D-erythronate	4-Phospho-D-erythronate	METPA0389	NA	C03393	NA	1
D-4'-Phosphopantothenate	D-4'-Phosphopantothenate	HMDB0001016	41635	C03492	CC(C)(COP(O)(O)=O)[C@@H](O)C(=O)NCCC(O)=O	1
4'-Phosphopantothenoylcysteine	4'-Phosphopantothenoylcysteine	HMDB0001117	440304	C04352	CC(C)(COP(O)(O)=O)[C@@H](O)C(=O)NCCC(=O)N[C@@H](CS)C(O)=O	1
5-Amino-6-ribitylamino uracil	5-Amino-6-ribitylamino uracil	HMDB0011106	193516	C04732	NC1=C(NC[C@H](O)[C@H](O)[C@H](O)CO)NC(=O)NC1=O	1
Dihydrouracil	Dihydrouracil	HMDB0000076	649	C00429	O=C1CCNC(=O)N1	1
5-Amino-1-(5-phospho-D-ribosyl)imidazole-4-carboxylic acid	5-Amino-1-(5-phospho-D-ribosyl)imidazole-4-carboxylic acid	HMDB0006273	165388	C04751	NC1=C(N=CN1[C@@H]1O[C@H](COP(O)(O)=O)[C@@H](O)[C@H]1O)C(O)=O	1
5-Aminolevulinic acid	5-Aminolevulinic acid	HMDB0001149	137	C00430	NCC(=O)CCC(O)=O	1
5-Amino-6-(5'-phosphoribitylamino)uracil	5-Amino-6-(5'-phosphoribitylamino)uracil	HMDB0003841	18666812	C04454	NC1=C(NC[C@H](O)[C@H](O)[C@H](O)COP(O)(O)=O)NC(=O)NC1=O	1
5-Amino-6-(5'-phosphoribosylamino)uracil	5-Amino-6-(5'-phosphoribosylamino)uracil	METPA0159	NA	C01268	NA	1
5-Carboxymethyl-2-hydroxymuconate	5-Carboxymethyl-2-hydroxymuconate	METPA0473	NA	C04186	NA	1
2-Hydroxy-5-carboxymethylmuconate semialdehyde	2-Hydroxy-5-carboxymethylmuconate semialdehyde	METPA0526	NA	C04642	NA	1
5-Methylthioribulose 1-phosphate	5-Methylthioribulose 1-phosphate	HMDB0001299	174549	C04582	CSC[C@@H](O)[C@@H](O)C(=O)COP(O)(O)=O	1
5-methylphenazine-1-carboxylic acid betaine	NA	NA	NA	NA	NA	0
5'-Methylthioadenosine	5'-Methylthioadenosine	HMDB0001173	439176	C00170	CSC[C@H]1O[C@H]([C@H](O)[C@@H]1O)N1C=NC2=C1N=CN=C2N	1
5-Methyltetrahydrofolic acid	5-Methyltetrahydrofolic acid	HMDB0001396	439234	C00440	CN1C(CNC2=CC=C(C=C2)C(=O)N[C@H](CCC(O)=O)C(O)=O)CNC2=C1C(=O)NC(N)=N2	1
5-Methyltetrahydropteroyltri-L-glutamic acid	5-Methyltetrahydropteroyltri-L-glutamic acid	HMDB0012177	16722111	C04489	CN1[C@@H](CNC2=CC=C(C=C2)C(=O)N[C@@H](CCC(=O)N[C@@H](CCC(=O)N[C@@H](CCC(O)=O)C(O)=O)C(O)=O)C(O)=O)CNC2=C1C(=O)N=C(N)N2	1
2-Oxo-2,3-dihydrofuran-5-acetate	2-Oxo-2,3-dihydrofuran-5-acetate	METPA0411	NA	C03586	NA	1
N1-(5-Phospho-a-D-ribosyl)-5,6-dimethylbenzimidazole	N1-(5-Phospho-a-D-ribosyl)-5,6-dimethylbenzimidazole	HMDB0003882	444941	C04778	CC1=CC2=C(C=C1C)N(C=N2)[C@H]1O[C@H](COP(O)(O)=O)[C@@H](O)[C@H]1O	1
6-Phospho-2-dehydro-D-gluconate	6-Phospho-2-dehydro-D-gluconate	METPA0150	NA	C01218	NA	1
6-Phosphogluconic acid	6-Phosphogluconic acid	HMDB0001316	91493	C00345	O[C@H](COP(O)(O)=O)[C@@H](O)[C@H](O)[C@@H](O)C(O)=O	1
6-Phosphonoglucono-D-lactone	6-Phosphonoglucono-D-lactone	HMDB0001127	439452	C01236	O[C@H]1[C@H](O)[C@@H](COP(O)(O)=O)OC(=O)[C@@H]1O	1
Dyspropterin	Dyspropterin	HMDB0001195	128973	C03684	CC(=O)C(=O)C1CNC2=C(N1)C(=O)NC(N)=N2	1
4a-Carbinolamine tetrahydrobiopterin	4a-Carbinolamine tetrahydrobiopterin	HMDB0002215	133246	C00268	[H][C@@]1(CN=C2NC(N)=NC(=O)C2=N1)[C@@H](O)[C@H](C)O	1
8-Amino-7-oxononanoate	8-Amino-7-oxononanoate	METPA0126	NA	C01092	NA	1
2-Amino-2-deoxyisochorismate	2-Amino-2-deoxyisochorismate	NA	96024274	C18054	NA	1
Acetoacetyl-CoA	Acetoacetyl-CoA	HMDB0001484	92153	C00332	CC(=O)CC(=O)SCCNC(=O)CCNC(=O)[C@H](O)C(C)(C)COP(O)(=O)OP(O)(=O)OC[C@H]1O[C@H]([C@H](O)[C@@H]1OP(O)(O)=O)N1C=NC2=C1N=CN=C2N	1
Aerobactin	Aerobactin	HMDB0004051	123762	C05554	CC(=O)N(O)CCCC[C@H](NC(=O)CC(O)(CC(=O)N[C@@H](CCCCN(O)C(C)=O)C(O)=O)C(O)=O)C(O)=O	1
Acetic acid	Acetic acid	HMDB0000042	176	C00033	CC(O)=O	1
Acetoacetic acid	Acetoacetic acid	HMDB0000060	96	C00164	CC(=O)CC(O)=O	1
Thioacetic acid	Ethanethioic acid	HMDB0031188	10484	C01857	CC(S)=O	1
Acetaldehyde	Acetaldehyde	HMDB0000990	177	C00084	CC=O	1
Acetyl-CoA	Acetyl-CoA	HMDB0001206	444493	C00024	CC(=O)SCCNC(=O)CCNC(=O)[C@H](O)C(C)(C)COP(O)(=O)OP(O)(=O)OC[C@H]1O[C@H]([C@H](O)[C@@H]1OP(O)(O)=O)N1C=NC2=C1N=CN=C2N	1
N-Acetyl-L-glutamyl 5-phosphate	N-Acetyl-L-glutamyl 5-phosphate	HMDB0006456	440236	C04133	CC(=O)N[C@@H](CCC(=O)OP(O)(O)=O)C(O)=O	1
N-Acetyl-L-glutamate 5-semialdehyde	N-Acetyl-L-glutamate 5-semialdehyde	HMDB0006488	192878	C01250	CC(=O)N[C@@H](CCC=O)C(O)=O	1
N-Acetyl-glucosamine 1-phosphate	N-Acetyl-glucosamine 1-phosphate	HMDB0001367	440272	C04501	CC(=O)N[C@@H]1[C@@H](O)[C@H](O)[C@@H](CO)OC1OP(O)(O)=O	1
N-Acetyl-D-Glucosamine 6-Phosphate	N-Acetyl-D-Glucosamine 6-Phosphate	HMDB0001062	440996	C00357	CC(=O)N[C@H]1C(O)O[C@H](COP(O)(O)=O)[C@@H](O)[C@@H]1O	1
N-Acetyl-L-glutamic acid	N-Acetyl-L-glutamic acid	HMDB0001138	70914	C00624	CC(=O)N[C@@H](CCC(O)=O)C(O)=O	1
Acetylhomoserine	Acetylhomoserine	HMDB0029423	528	C01077	CC(=O)OCCC(N)C(O)=O	1
N-Acetylmuramate	N-Acetylmuramate	HMDB0060493	5462244	C02713	[H][C@](C)(O[C@@]1([H])[C@]([H])(O)[C@@]([H])(CO)OC([H])(O)[C@]1([H])N=C(C)O)C(O)=O	1
N-Acetylmuramoyl-Ala	N-Acetylmuramoyl-Ala	HMDB0060494	5462248	C02999	[H][C@](C)(O[C@@]1([H])[C@]([H])(O)[C@@]([H])(CO)O[C@]([H])(O)[C@]1([H])N=C(C)O)C(O)=N[C@]([H])(C)C(O)=O	1
N2-Acetylornithine	N2-Acetylornithine	HMDB0003357	439232	C00437	CC(=O)N[C@@H](CCCN)C(O)=O	1
Holo-[acyl-carrier protein	Acyl-carrier protein	METPA0019	NA	C00229	NA	1
O-Acetylserine	O-Acetylserine	HMDB0003011	99478	C00979	CC(=O)OC[C@H](N)C(O)=O	1
Acetoacetyl-[acp	Acetoacetyl-[acp]	METPA0655	NA	C05744	NA	1
Acetoin	Acetoin	HMDB0003243	179	C00466	CC(O)C(C)=O	1
Acetylphosphate	Acetylphosphate	HMDB0001494	186	C00227	CC(=O)OP(O)(O)=O	1
Adenosyl cobinamide	Adenosyl cobinamide	HMDB0006903	NA	C06508	[H][C@@]12[C@H](CC(N)=O)[C@@](C)(CCC(=O)NC[C@@H](C)O)C3=C(C)C4=[N+]5C(=CC6=[N+]7C(=C(C)C8=[N+]([C@]1(C)[C@@](C)(CC(N)=O)[C@@H]8CCC(N)=O)[Co--]57(C[C@H]1O[C@H]([C@H](O)[C@@H]1O)N1C=NC5=C1N=CN=C5N)N23)[C@@](C)(CC(N)=O)[C@@H]6CCC(N)=O)C(C)(C)[C@@H]4CCC(N)=O	1
Adenosyl cobyrinic acid a,c diamide	Adenosyl cobyrinic acid a,c diamide	HMDB0001083	0	C06506	[H][C@]12[C@H](CC(O)=O)[C@@](C)(CCC(O)=O)\C(N1[Co+]C[C@H]1O[C@H]([C@H](O)[C@@H]1O)N1C=NC3=C1N=CN=C3N)=C(C)\C1=N\C(=C/C3=N/C(=C(C)\C4=N[C@]2(C)[C@@](C)(CC(N)=O)[C@@H]4CCC(O)=O)/[C@@](C)(CC(N)=O)[C@@H]3CCC(O)=O)\C(C)(C)[C@@H]1CCC(O)=O	1
Adenine	Adenine	HMDB0000034	190	C00147	NC1=C2NC=NC2=NC=N1	1
Adenosine	Adenosine	HMDB0000050	60961	C00212	NC1=C2N=CN([C@@H]3O[C@H](CO)[C@@H](O)[C@H]3O)C2=NC=N1	1
ADP	ADP	HMDB0001341	6022	C00008	NC1=NC=NC2=C1N=CN2[C@@H]1O[C@H](COP(O)(=O)OP(O)(O)=O)[C@@H](O)[C@H]1O	1
ADP-glucose	ADP-glucose	HMDB0006557	16500	C00498	NC1=C2N=CN([C@@H]3O[C@H](COP(O)(=O)OP(O)(=O)O[C@H]4O[C@H](CO)[C@@H](O)[C@H](O)[C@H]4O)[C@@H](O)[C@H]3O)C2=NC=N1	1
ADP-D-glycero-D-manno-heptose	ADP-D-glycero-D-manno-heptose	METPA0813	NA	C06397	NA	1
ADP-L-glycero-D-manno-heptose	ADP-L-glycero-D-manno-heptose	METPA0814	NA	C06398	NA	1
Agmatine	Agmatine	HMDB0001432	199	C00179	NCCCCNC(N)=N	1
3-Amino-2-oxopropyl phosphate	3-Amino-2-oxopropyl phosphate	METPA1049	NA	C11638	NA	1
S-Adenosylhomocysteine	S-Adenosylhomocysteine	HMDB0000939	439155	C00021	N[C@@H](CCSC[C@H]1O[C@H]([C@H](O)[C@@H]1O)N1C=NC2=C1N=CN=C2N)C(O)=O	1
Dihydroneopterin triphosphate	Dihydroneopterin triphosphate	HMDB0000980	121885	C04895	NC1=NC(=O)C2=C(NCC(=N2)[C@H](O)[C@H](O)COP(O)(=O)OP(O)(=O)OP(O)(O)=O)N1	1
Phosphoribosyl formamidocarboxamide	Phosphoribosyl formamidocarboxamide	HMDB0001439	166760	C04734	NC(=O)C1=C(NC=O)N(C=N1)[C@@H]1O[C@H](COP(O)(O)=O)[C@@H](O)[C@H]1O	1
5-Aminoimidazole ribonucleotide	5-Aminoimidazole ribonucleotide	HMDB0001235	161500	C03373	NC1=CN=CN1[C@@H]1O[C@H](COP(O)(O)=O)[C@@H](O)[C@H]1O	1
Oxoglutaric acid	Oxoglutaric acid	HMDB0000208	51	C00026	OC(=O)CCC(=O)C(O)=O	1
beta-Alanine	beta-Alanine	HMDB0000056	239	C00099	NCCC(O)=O	1
D-Alanine	D-Alanine	HMDB0001310	71080	C00133	C[C@@H](N)C(O)=O	1
L-Alanine	L-Alanine	HMDB0000161	5950	C00041	C[C@H](N)C(O)=O	1
D-Alanyl-D-alanine	D-Alanyl-D-alanine	HMDB0003459	5460362	C00993	C[C@@H](N)C(=O)N[C@H](C)C(O)=O	1
(S)-2-Acetolactate	(S)-2-Acetolactate	HMDB0006855	440878	C06010	CC(=O)[C@](C)(O)C(O)=O	1
L-Alanyl-tRNA	L-Alanyl-tRNA	METPA0095	NA	C00886	NA	1
Alginic acid	Alginic acid	HMDB0029940	131704328	C01768	OC1C(O)C(OC2C(O)C(O)C(OP)OC2C(O)=O)OC(C1P)C(O)=O	1
bacterial alginate	NA	NA	NA	NA	NA	0
Epimerized Alginate Dimer	NA	NA	NA	NA	NA	0
Allantoin	Allantoin	HMDB0000462	204	C02350	NC(=O)NC1NC(=O)NC1=O	1
Allantoic acid	Allantoic acid	HMDB0001209	203	C00499	NC(=O)NC(NC(N)=O)C(O)=O	1
Aminoacetaldehyde	Aminoacetaldehyde	METPA0868	NA	C06735	NA	1
S-Adenosylmethionine	S-Adenosylmethionine	HMDB0001185	34756	C00019	C[S+](CC[C@H](N)C(O)=O)C[C@H]1O[C@H]([C@H](O)[C@@H]1O)N1C=NC2=C1N=CN=C2N	1
S-Adenosylmethioninamine	S-Adenosylmethioninamine	HMDB0000988	439415	C01137	C[S+](CCCN)C[C@H]1O[C@H]([C@H](O)[C@@H]1O)N1C=NC2=C1N=CN=C2N	1
[(2S,3S,4R,5R)-5-(6-aminopurin-9-yl)-3,4-dihydroxyoxolan-2-yl]methyl-(3-carboxy-3-oxopropyl)-methylsulfanium	NA	NA	NA	NA	NA	0
2-Amino-3-oxo-4-phosphonooxybutyrate	2-Amino-3-oxo-4-phosphonooxybutyrate	METPA0925	NA	C07335	NA	1
Adenosine monophosphate	Adenosine monophosphate	HMDB0000045	6083	C00020	NC1=C2N=CN([C@@H]3O[C@H](COP(O)(O)=O)[C@@H](O)[C@H]3O)C2=NC=N1	1
2-Aminobenzoic acid	2-Aminobenzoic acid	HMDB0001123	227	C00108	NC1=CC=CC=C1C(O)=O	1
P1,P4-Bis(5'-adenosyl) tetraphosphate	P1,P4-Bis(5'-adenosyl) tetraphosphate	HMDB0006502	194	NA	NC1=NC=NC2=C1N=CN2C1OC(COP(O)(=O)OP(O)(=O)OP(O)(=O)OP(O)(=O)OCC2OC(C(O)C2O)N2C=NC3=C2N=CN=C3N)C(O)C1O	1
Apo-ACP	NA	NA	NA	NA	NA	0
Adenosine phosphosulfate	Adenosine phosphosulfate	HMDB0001003	10238	C00224	NC1=NC=NC2=C1N=CN2[C@@H]1O[C@H](COP(O)(=O)OS(O)(=O)=O)[C@@H](O)[C@H]1O	1
D-Arabinose 5-phosphate	D-Arabinose 5-phosphate	HMDB0011734	188324	C01112	O[C@H](COP(O)(O)=O)[C@@H](O)[C@H](O)C=O	1
L-Arginine	L-Arginine	HMDB0000517	6322	C00062	N[C@@H](CCCNC(N)=N)C(O)=O	1
Argininosuccinic acid	Argininosuccinic acid	HMDB0000052	16950	C03406	N[C@@H](CCCNC(=N)N[C@@H](CC(O)=O)C(O)=O)C(O)=O	1
L-Arginyl-tRNA(Arg)	L-Arginyl-tRNA(Arg)	METPA0255	NA	C02163	NA	1
Arsenate	Arsenate	HMDB0012190	234	C01478	O[As](O)(O)=O	1
Arsenite	Arsenite	HMDB0011620	545	C13619	O[As](O)O	1
Ascorbic acid	Ascorbic acid	HMDB0000044	54670067	C00072	[H][C@@]1(OC(=O)C(O)=C1O)[C@@H](O)CO	1
L-Asparagine	L-Asparagine	HMDB0000168	6267	C00152	N[C@@H](CC(N)=O)C(O)=O	1
L-Aspartic acid	L-Aspartic acid	HMDB0000191	5960	C00049	N[C@@H](CC(O)=O)C(O)=O	1
L-Aspartate-semialdehyde	L-Aspartate-semialdehyde	HMDB0012249	439235	C00441	N[C@@H](CC=O)C(O)=O	1
L-Aspartyl-tRNA(Asp)	L-Aspartyl-tRNA(Asp)	METPA0341	NA	C02984	NA	1
Adenosine triphosphate	Adenosine triphosphate	HMDB0000538	5957	C00002	NC1=NC=NC2=C1N=CN2[C@@H]1O[C@H](COP(O)(=O)OP(O)(=O)OP(O)(O)=O)[C@@H](O)[C@H]1O	1
1,6-Dihydroxy-cis-2,4-cyclohexadiene-1-carboxylic acid	1,6-Dihydroxy-cis-2,4-cyclohexadiene-1-carboxylic acid	METPA0807	NA	C06321	NA	1
Phenylglyoxylic acid	Phenylglyoxylic acid	HMDB0001587	11915	C02137	OC(=O)C(=O)C1=CC=CC=C1	1
Betaine aldehyde	Betaine aldehyde	HMDB0001252	249	C00576	C[N+](C)(C)CC=O	1
Biotinyl-5'-AMP	Biotinyl-5'-AMP	HMDB0004220	440839	C05921	NC1=NC=NC2=C1N=CN2[C@@H]1O[C@H](COP(O)(=O)OC(=O)CCCC[C@@H]2SCC3NC(=O)NC23)[C@@H](O)[C@H]1O	1
Butyryl-CoA	Butyryl-CoA	HMDB0001088	265	C00136	CCCC(=O)SCCNC(=O)CCNC(=O)C(O)C(C)(C)COP(O)(=O)OP(O)(=O)OCC1OC(C(O)C1OP(O)(O)=O)N1C=NC2=C1N=CN=C2N	1
(2R,3R)-2,3-Butanediol	(2R,3R)-2,3-Butanediol	HMDB0033007	225936	C03044	C[C@@H](O)[C@@H](C)O	1
Biotin	Biotin	HMDB0000030	171548	C00120	[H][C@]12CS[C@@H](CCCCC(O)=O)[C@@]1([H])NC(=O)N2	1
Butyric acid	Butyric acid	HMDB0000039	264	C00246	CCCC(O)=O	1
Butyryl-[acp	Butyryl-[acp]	METPA0656	NA	C05745	NA	1
Crotonoyl-CoA	Crotonoyl-CoA	HMDB0002009	5497143	C00877	C\C=C\C(=O)SCCNC(=O)CCNC(=O)[C@H](O)C(C)(C)COP(O)(=O)OP(O)(=O)OC[C@H]1O[C@H]([C@H](O)[C@@H]1OP(O)(O)=O)N1C=NC2=C1N=CN=C2N	1
Butane-1-sulfonate	NA	NA	NA	NA	NA	0
Benzoic acid	Benzoic acid	HMDB0001870	243	C00180	OC(=O)C1=CC=CC=C1	1
Benzaldehyde	Benzaldehyde	HMDB0006115	240	C00261	O=CC1=CC=CC=C1	1
Ureidopropionic acid	Ureidopropionic acid	HMDB0000026	111	C02642	NC(=O)NCCC(O)=O	1
Cyclic AMP	Cyclic AMP	HMDB0000058	6076	C00575	[H][C@@]12COP(O)(=O)O[C@@]1([H])[C@@H](O)[C@@H](O2)N1C=NC2=C1N=CN=C2N	1
Pyrocatechol	Pyrocatechol	HMDB0000957	289	C00090	OC1=CC=CC=C1O	1
Ureidosuccinic acid	Ureidosuccinic acid	HMDB0000828	93072	C00438	NC(=O)N[C@@H](CC(O)=O)C(O)=O	1
Cobinamide	Cobinamide	HMDB0006902	11528127	C05774	[H][C@@]12[C@H](CC(N)=O)[C@@](C)(CCC(=O)NC[C@@H](C)O)C3=C(C)C4=[N]5C(=CC6=[N]7C(=C(C)C8=[N]([C@]1(C)[C@@](C)(CC(N)=O)[C@@H]8CCC(N)=O)[Co++]57N23)[C@@](C)(CC(N)=O)[C@@H]6CCC(N)=O)C(C)(C)[C@@H]4CCC(N)=O	1
N-Carbamoylputrescine	N-Carbamoylputrescine	HMDB0033458	502	C00436	NCCCCNC(N)=O	1
Carbamoyl phosphate	Carbamoyl phosphate	HMDB0001096	278	C00169	NC(=O)OP(O)(O)=O	1
Cadmium	Cadmium	HMDB0003638	31193	C01413	[Cd++]	1
Cardiolipin	Cardiolipin	METPA0728	NA	C05980	NA	1
CDP	CDP	HMDB0001546	6132	C00112	NC1=NC(=O)N(C=C1)[C@@H]1O[C@H](COP(O)(=O)OP(O)(O)=O)[C@@H](O)[C@H]1O	1
CDP-diacylglycerol	CDP-diacylglycerol	METPA0023	NA	C00269	NA	1
Cellobiose	Cellobiose	HMDB0000055	10712	C00185	OC[C@H]1O[C@@H](O[C@H]2[C@H](O)[C@@H](O)[C@H](O)O[C@@H]2CO)[C@H](O)[C@@H](O)[C@@H]1O	1
Methanethiol	Methanethiol	HMDB0003227	878	C00409	CS	1
Choline	Choline	HMDB0000097	305	C00114	C[N+](C)(C)CCO	1
Chorismate	Chorismate	HMDB0012199	12039	C00251	O[C@@H]1C=CC(=C[C@H]1OC(=C)C(O)=O)C(O)=O	1
Citric acid	Citric acid	HMDB0000094	311	C00158	OC(=O)CC(O)(CC(O)=O)C(O)=O	1
Citrulline	Citrulline	HMDB0000904	9750	C00327	N[C@@H](CCCNC(N)=O)C(O)=O	1
3-Deoxy-D-manno-octulosonyl-lipid IV(A)	3-Deoxy-D-manno-octulosonyl-lipid IV(A)	METPA0736	NA	C06024	NA	1
Cytidine monophosphate	Cytidine monophosphate	HMDB0000095	6131	C00055	NC1=NC(=O)N(C=C1)[C@@H]1O[C@H](COP(O)(O)=O)[C@@H](O)[C@H]1O	1
Carbon monoxide	Carbon monoxide	HMDB0001361	281	C00237	[C-]#[O+]	1
Cob(I)yrinate a,c diamide	Cob(I)yrinate a,c diamide	HMDB0006904	NA	C06505	[Co]N1\C2=C(C)/C3=N/C(=C\C4=N\C(=C(C)/C5=NC([C@H](CC(O)=O)[C@@]5(C)CCC(O)=O)[C@@]1(C)[C@@](C)(CC(N)=O)[C@@H]2CCC(O)=O)\[C@@H](CCC(O)=O)C4(C)C)/[C@@H](CCC(O)=O)[C@]3(C)CC(N)=O	1
Carbon dioxide	Carbon dioxide	HMDB0001967	280	C00011	O=C=O	1
Cob(II)yrinate a,c diamide	Cob(II)yrinate a,c diamide	METPA0829	NA	C06504	NA	1
Coenzyme A	Coenzyme A	HMDB0001423	87642	C00010	CC(C)(COP(O)(=O)OP(O)(=O)OC[C@H]1O[C@H]([C@H](O)[C@@H]1OP(O)(O)=O)N1C=NC2=C1N=CN=C2N)[C@@H](O)C(=O)NCCC(=O)NCCS	1
Cobalt	Cobalt	HMDB0000608	104729	C00175	[Co++]	1
Coproporphyrinogen III	Coproporphyrinogen III	HMDB0001261	321	C03263	CC1=C2CC3=C(C)C(CCC(O)=O)=C(CC4=C(CCC(O)=O)C(C)=C(CC5=C(CCC(O)=O)C(C)=C(CC(N2)=C1CCC(O)=O)N5)N4)N3	1
L-Carnitine	L-Carnitine	HMDB0000062	10917	C00487	C[N+](C)(C)C[C@H](O)CC(O)=O	1
Cytosine	Cytosine	HMDB0000630	597	C00380	NC1=CC=NC(=O)N1	1
Cytidine triphosphate	Cytidine triphosphate	HMDB0000082	6176	C00063	NC1=NC(=O)N(C=C1)[C@@H]1O[C@H](COP(O)(=O)OP(O)(=O)OP(O)(O)=O)[C@@H](O)[C@H]1O	1
Copper	Copper	HMDB0000657	27099	C00070	[Cu++]	1
Cyanide	Cyanide	HMDB0002084	5975	C00177	C#[N-]	1
Cyanate	Cyanate	HMDB0002078	540	C01417	OC#N	1
L-Cysteine	L-Cysteine	HMDB0000574	5862	C00097	N[C@@H](CS)C(O)=O	1
L-Cystine	L-Cystine	HMDB0000192	67678	C00491	N[C@@H](CSSC[C@H](N)C(O)=O)C(O)=O	1
L-Cystathionine	L-Cystathionine	HMDB0000099	439258	C02291	N[C@@H](CCSC[C@H](N)C(O)=O)C(O)=O	1
L-Cysteinyl-tRNA(Cys)	L-Cysteinyl-tRNA(Cys)	METPA0362	NA	C03125	NA	1
Cytidine	Cytidine	HMDB0000089	6175	C00475	NC1=NC(=O)N(C=C1)[C@@H]1O[C@H](CO)[C@@H](O)[C@H]1O	1
Deoxyadenosine	Deoxyadenosine	HMDB0000101	13730	C00559	NC1=C2N=CN([C@H]3C[C@H](O)[C@@H](CO)O3)C2=NC=N1	1
dADP	dADP	HMDB0001508	188966	C00206	NC1=NC=NC2=C1N=CN2[C@H]1C[C@H](O)[C@@H](COP(O)(=O)OP(O)(O)=O)O1	1
Deoxyadenosine monophosphate	Deoxyadenosine monophosphate	HMDB0000905	12599	C00360	NC1=NC=NC2=C1N=CN2[C@H]1C[C@H](O)[C@@H](COP(O)(O)=O)O1	1
5-Aminopentanoic acid	5-Aminopentanoic acid	HMDB0003355	138	C00431	NCCCCC(O)=O	1
7,8-Diaminononanoate	7,8-Diaminononanoate	METPA0113	NA	C01037	NA	1
Deoxyadenosine triphosphate	Deoxyadenosine triphosphate	HMDB0001532	15993	C00131	NC1=NC=NC2=C1N=CN2[C@H]1C[C@H](O)[C@@H](COP(O)(=O)OP(O)(=O)OP(O)(O)=O)O1	1
3,4-Dihydroxy-2-butanone 4-phosphate	3,4-Dihydroxy-2-butanone 4-phosphate	METPA1189	NA	C15556	NA	1
Adenylsuccinic acid	Adenylsuccinic acid	HMDB0000536	447145	C03794	O[C@@H]1[C@@H](COP(O)(O)=O)O[C@H]([C@@H]1O)N1C=NC2=C1N=CN=C2N[C@@H](CC(O)=O)C(O)=O	1
dCDP	dCDP	HMDB0001245	150855	C00705	NC1=NC(=O)N(C=C1)[C@H]1C[C@H](O)[C@@H](COP(O)(=O)OP(O)(O)=O)O1	1
dCMP	dCMP	HMDB0001202	13945	C00239	NC1=NC(=O)N(C=C1)[C@H]1C[C@H](O)[C@@H](COP(O)(O)=O)O1	1
dCTP	dCTP	HMDB0000998	65091	C00458	NC1=NC(=O)N(C=C1)[C@H]1C[C@H](O)[C@@H](COP(O)(=O)OP(O)(=O)OP(O)(O)=O)O1	1
Deoxycytidine	Deoxycytidine	HMDB0000014	13711	C00881	NC1=NC(=O)N(C=C1)[C@H]1C[C@H](O)[C@@H](CO)O1	1
Thiolauric acid	NA	NA	NA	NA	NA	0
Decanoyl-[acp	Decanoyl-[acp]	METPA0666	NA	C05755	NA	1
dGDP	dGDP	HMDB0000960	439220	C00361	NC1=NC2=C(N=CN2[C@H]2C[C@H](O)[C@@H](COP(O)(=O)OP(O)(O)=O)O2)C(=O)N1	1
2'-Deoxyguanosine 5'-monophosphate	2'-Deoxyguanosine 5'-monophosphate	HMDB0001044	65059	C00362	NC1=NC2=C(N=CN2[C@H]2C[C@H](O)[C@@H](COP(O)(O)=O)O2)C(=O)N1	1
Deoxyguanosine	Deoxyguanosine	HMDB0000085	187790	C00330	NC1=NC2=C(N=CN2[C@H]2C[C@H](O)[C@@H](CO)O2)C(=O)N1	1
dGTP	dGTP	HMDB0001440	65103	C00286	NC1=NC2=C(N=CN2[C@H]2C[C@H](O)[C@@H](COP(O)(=O)OP(O)(=O)OP(O)(O)=O)O2)C(=O)N1	1
Dihydroxyacetone phosphate	Dihydroxyacetone phosphate	HMDB0001473	668	C00111	OCC(=O)COP(O)(O)=O	1
Dihydrofolic acid	Dihydrofolic acid	HMDB0001056	98792	C00415	NC1=NC(=O)C2=C(NCC(CNC3=CC=C(C=C3)C(=O)N[C@@H](CCC(O)=O)C(O)=O)=N2)N1	1
(5S,6S)-6-amino-5-hydroxycyclohexa-1,3-dienecarboxylic acid	NA	NA	NA	NA	NA	0
Dihydrolipoamide	Dihydrolipoamide	HMDB0000985	663	C00579	OC(=N)CCCCC(S)CCS	1
3'-phosphoadenosine 5'-{3-[(3R)-4-{[3-({2-[(1,4-dihydroxy-2-naphthoyl)sulfanyl]ethyl}amino)-3-oxopropyl]amino}-3-hydroxy-2,2-dimethyl-4-oxobutyl] dihydrogen diphosphate	NA	NA	NA	NA	NA	0
7,8-Dihydroneopterin	7,8-Dihydroneopterin	HMDB0002275	65074	C04874	NC1=NC(=O)C2=C(NCC(=N2)[C@H](O)[C@H](O)CO)N1	1
L-Dihydroorotic acid	L-Dihydroorotic acid	HMDB0003349	439216	C00337	OC(=O)[C@@H]1CC(=O)NC(=O)N1	1
7,8-Dihydropteroic acid	7,8-Dihydropteroic acid	HMDB0001412	170	C00921	NC1=NC2=C(N=C(CNC3=CC=C(C=C3)C(O)=O)CN2)C(=O)N1	1
2,4,5,6-pyrimidinetetrol	NA	NA	NA	NA	NA	0
Deoxyinosine	Deoxyinosine	HMDB0000071	65058	C05512	OC[C@H]1O[C@H](C[C@@H]1O)N1C=NC2=C1N=CNC2=O	1
5-(Methylsulfanyl)-2,3-dioxopentyl phosphate	5-(Methylthio)-2,3-dioxopentyl phosphate	HMDB0059620	561	C15650	CSCCC(=O)C(=O)COP(O)(O)=O	1
Dimethylbenzimidazole	Dimethylbenzimidazole	HMDB0003701	675	C03114	CC1=CC2=C(C=C1C)N=CN2	1
Dimethylglycine	Dimethylglycine	HMDB0000092	673	C01026	CN(C)CC(O)=O	1
6,7-Dimethyl-8-(1-D-ribityl)lumazine	6,7-Dimethyl-8-(1-D-ribityl)lumazine	HMDB0003826	168989	C04332	CC1=C(C)N(C[C@H](O)[C@H](O)[C@H](O)CO)C2=NC(=O)NC(=O)C2=N1	1
Dimethylallylpyrophosphate	Dimethylallylpyrophosphate	HMDB0001120	647	C00235	CC(C)=CCOP(O)(=O)OP(O)(O)=O	1
Nicotinic acid adenine dinucleotide	Nicotinic acid adenine dinucleotide	HMDB0001179	165491	C00857	NC1=C2N=CN([C@@H]3O[C@H](COP(O)(=O)OP(O)(=O)OC[C@H]4O[C@H]([C@H](O)[C@@H]4O)[N+]4=CC=CC(=C4)C(O)=O)[C@@H](O)[C@H]3O)C2=NC=N1	1
Dephospho-CoA	Dephospho-CoA	HMDB0001373	444485	C00882	CC(C)(COP(O)(=O)OP(O)(=O)OC[C@H]1O[C@H]([C@H](O)[C@@H]1O)N1C=NC2=C1N=CN=C2N)[C@@H](O)C(=O)NCCC(=O)NCCS	1
Dethiobiotin	Dethiobiotin	HMDB0003581	445027	C01909	C[C@@H]1NC(=O)N[C@@H]1CCCCCC(O)=O	1
dTDP	dTDP	HMDB0001274	164628	C00363	CC1=CN([C@H]2C[C@H](O)[C@@H](COP(O)(=O)OP(O)(O)=O)O2)C(=O)NC1=O	1
Deoxythymidine diphosphate-L-rhamnose	Deoxythymidine diphosphate-L-rhamnose	HMDB0006354	121966	C03319	C[C@@H]1O[C@H](OP(O)(=O)OP(O)(=O)OC[C@H]2O[C@H](C[C@@H]2O)N2C=C(C)C(=O)NC2=O)[C@H](O)[C@H](O)[C@H]1O	1
dTDP-4-oxo-6-deoxy-D-glucose	dTDP-4-oxo-6-deoxy-D-glucose	HMDB0001399	439292	C11907	C[C@H]1O[C@H](OP(O)(=O)OP(O)(=O)OC[C@H]2O[C@H](C[C@@H]2O)N2C=C(C)C(=O)NC2=O)[C@H](O)[C@@H](O)C1=O	1
dTDP-D-glucose	dTDP-D-glucose	HMDB0001328	443210	C00842	CC1=CN([C@H]2C[C@H](O)[C@@H](COP(O)(=O)OP(O)(=O)O[C@H]3O[C@H](CO)[C@@H](O)[C@H](O)[C@H]3O)O2)C(=O)NC1=O	1
5-Thymidylic acid	5-Thymidylic acid	HMDB0001227	9700	C00364	CC1=CN([C@H]2C[C@H](O)[C@@H](COP(O)(O)=O)O2)C(=O)NC1=O	1
Thymidine 5'-triphosphate	Thymidine 5'-triphosphate	HMDB0001342	64968	C00459	CC1=CN([C@H]2C[C@H](O)[C@@H](COP(O)(=O)OP(O)(=O)OP(O)(O)=O)O2)C(=O)NC1=O	1
dUDP	dUDP	HMDB0001000	145729	C01346	O[C@H]1C[C@@H](O[C@@H]1COP(O)(=O)OP(O)(O)=O)N1C=CC(=O)NC1=O	1
dUMP	dUMP	HMDB0001409	65063	C00365	O[C@H]1C[C@@H](O[C@@H]1COP(O)(O)=O)N1C=CC(=O)NC1=O	1
Deoxyuridine	Deoxyuridine	HMDB0000012	13712	C00526	OC[C@H]1O[C@H](C[C@@H]1O)N1C=CC(=O)NC1=O	1
Deoxyuridine triphosphate	Deoxyuridine triphosphate	HMDB0001191	65070	C00460	O[C@H]1C[C@@H](O[C@@H]1COP(O)(=O)OP(O)(=O)OP(O)(O)=O)N1C=CC(=O)NC1=O	1
1-Deoxy-D-xylulose 5-phosphate	1-Deoxy-D-xylulose 5-phosphate	HMDB0001213	443201	C11437	CC(=O)[C@@H](O)[C@H](O)COP(O)(O)=O	1
D-Erythrose 4-phosphate	D-Erythrose 4-phosphate	HMDB0001321	122357	C00279	O[C@H](COP(O)(O)=O)[C@@H](O)C=O	1
D-Erythro-imidazole-glycerol-phosphate	D-Erythro-imidazole-glycerol-phosphate	HMDB0012208	440431	C04666	O[C@H](COP(O)(O)=O)[C@@H](O)C1=CNC=N1	1
Chymosin preparation, escherichia coli k-12	Chymosin preparation, escherichia coli k-12	HMDB0032199	34231	C05821	OC1=CC=CC(C(=O)N[C@H]2COC(=O)[C@H](COC(=O)[C@H](COC2=O)NC(=O)C2=CC=CC(O)=C2O)NC(=O)C2=CC=CC(O)=C2O)=C1O	1
Ethanolamine	Ethanolamine	HMDB0000149	700	C00189	NCCO	1
2-Hydroxyethanesulfonate	2-Hydroxyethanesulfonate	HMDB0003903	7866	C05123	OCCS(O)(=O)=O	1
Ethanol	Ethanol	HMDB0000108	702	C00469	CCO	1
3a,6b,7a,12a-Tetrahydroxy-5b-cholanoic acid	3a,6b,7a,12a-Tetrahydroxy-5b-cholanoic acid	HMDB0000399	10400369	C01094	[H][C@@]12CC[C@H]([C@H](C)CCC(O)=O)[C@@]1(C)[C@@H](O)C[C@@]1([H])[C@@]2([H])[C@H](O)[C@@H](O)[C@]2([H])C[C@H](O)CC[C@]12C	1
Fructose 6-phosphate	Fructose 6-phosphate	HMDB0000124	69507	C00085	OCC(=O)[C@@H](O)[C@H](O)[C@H](O)COP(O)(O)=O	1
Beta-D-Fructose 6-phosphate	Beta-D-Fructose 6-phosphate	HMDB0003971	440641	C05345	OC[C@@]1(O)O[C@H](COP(O)(O)=O)[C@@H](O)[C@@H]1O	1
FAD	FAD	HMDB0001248	643975	C00016	CC1=CC2=C(C=C1C)N(C[C@H](O)[C@H](O)[C@H](O)COP(O)(=O)OP(O)(=O)OC[C@H]1O[C@H]([C@H](O)[C@@H]1O)N1C=NC3=C1N=CN=C3N)C1=NC(=O)NC(=O)C1=N2	1
FADH	FADH	HMDB0001197	446013	C01352	CC1=CC2=C(C=C1C)N(C[C@H](O)[C@H](O)[C@H](O)COP(O)(=O)OP(O)(=O)OC[C@H]1O[C@H]([C@H](O)[C@@H]1O)N1C=NC3=C1N=CN=C3N)C1=C(N2)C(=O)NC(=O)N1	1
Formaldehyde	Formaldehyde	HMDB0001426	712	C00067	C=O	1
Ferribactin	NA	NA	NA	NA	NA	0
L-Fuculose 1-phosphate	L-Fuculose 1-phosphate	METPA0127	NA	C01099	NA	1
Fructose 1,6-bisphosphate	Fructose 1,6-bisphosphate	HMDB0001058	10267	C00354	O[C@H]1[C@H](O)[C@@](O)(COP(O)(O)=O)O[C@@H]1COP(O)(O)=O	1
ferrodoxin (oxidized form 4:2)	NA	NA	NA	NA	NA	0
ferrodoxin (reduced form 4:2)	NA	NA	NA	NA	NA	0
Fe2	Fe2+	HMDB0000692	27284	C14818	[Fe++]	1
Iron	Iron	HMDB0015531	29936	C14819	[Fe+3]	1
Ferric enterobactin ion	NA	NA	NA	NA	NA	0
ferrich	NA	NA	NA	NA	NA	0
5'-Phosphoribosyl-N-formylglycinamide	5'-Phosphoribosyl-N-formylglycinamide	HMDB0001308	130805	C04376	O[C@H]1[C@@H](O)[C@H](NC(=O)CNC=O)O[C@@H]1COP(O)(O)=O	1
Cytochrome c3	Cytochrome c	METPA0054	NA	C00524	NA	1
N-Formyl-L-methionine	N-Formyl-L-methionine	HMDB0001015	439750	C03145	CSCC[C@H](NC=O)C(O)=O	1
Flavin mononucleotide	Flavin mononucleotide	HMDB0001520	643976	C00061	CC1=CC2=C(C=C1C)N(C[C@H](O)[C@H](O)[C@H](O)COP(O)(O)=O)C1=NC(=O)NC(=O)C1=N2	1
FMNH2	FMNH2	HMDB0001142	445395	C01847	CC1=CC2=C(C=C1C)N(C[C@H](O)[C@H](O)[C@H](O)COP(O)(O)=O)C1=C(N2)C(=O)NC(=O)N1	1
Ferrocytochrome c	NA	NA	NA	NA	NA	0
(2S)-2-azaniumyl-5-[formyl(hydroxy)amino]pentanoate	NA	NA	NA	NA	NA	0
Formiminoglutamic acid	Formiminoglutamic acid	HMDB0000854	439233	C00439	OC(=O)CC[C@H](NC=N)C(O)=O	1
Formic acid	Formic acid	HMDB0000142	284	C00058	OC=O	1
5'-Phosphoribosyl-N-formylglycinamidine	5'-Phosphoribosyl-N-formylglycinamidine	HMDB0002305	440417	C04640	O[C@H]1[C@@H](O)[C@H](NC(=N)CNC=O)O[C@@H]1COP(O)(O)=O	1
Farnesyl pyrophosphate	Farnesyl pyrophosphate	HMDB0000961	445713	C00448	CC(C)=CCC\C(C)=C\CC\C(C)=C\COP(O)(=O)OP(O)(O)=O	1
Formamide	Formamide	HMDB0001536	713	C00488	NC=O	1
D-Fructose	D-Fructose	HMDB0000660	439709	C00095	OC[C@H]1O[C@](O)(CO)[C@@H](O)[C@@H]1O	1
Fumaric acid	Fumaric acid	HMDB0000134	444972	C00122	OC(=O)\C=C\C(O)=O	1
Gluconolactone	Gluconolactone	HMDB0000150	7027	C00198	OC[C@H]1OC(=O)[C@H](O)[C@@H](O)[C@@H]1O	1
D-Glucose 1-phosphate	D-Glucose 1-phosphate	NA	3403	C00103	NA	1
Glyceraldehyde 3-phosphate	Glyceraldehyde 3-phosphate	HMDB0001112	439168	C00118	O[C@H](COP(O)(O)=O)C=O	1
Glycerophosphocholine	Glycerophosphocholine	HMDB0000086	657272	C00670	C[N+](C)(C)CCOP([O-])(=O)OC[C@H](O)CO	1
sn-glycero-3-Phosphoethanolamine	sn-glycero-3-Phosphoethanolamine	HMDB0059660	5459861	NA	NCCO[P@@](O)(=O)OC[C@@H](O)CO	1
Glucose 6-phosphate	Glucose 6-phosphate	HMDB0001401	5958	C00092	OC1O[C@H](COP(O)(O)=O)[C@@H](O)[C@H](O)[C@H]1O	1
beta-D-Glucose 6-phosphate	beta-D-Glucose 6-phosphate	HMDB0003498	439427	C01172	O[C@@H]1O[C@H](COP(O)(O)=O)[C@@H](O)[C@H](O)[C@H]1O	1
Galactose 1-phosphate	Galactose 1-phosphate	HMDB0000645	123912	C00446	OC[C@H]1O[C@H](OP(O)(O)=O)[C@H](O)[C@@H](O)[C@H]1O	1
Glucosamine 6-phosphate	Glucosamine 6-phosphate	HMDB0001254	439217	C00352	N[C@H]1[C@@H](O)O[C@H](COP(O)(O)=O)[C@@H](O)[C@@H]1O	1
Glycineamideribotide	Glycineamideribotide	HMDB0002022	160913	C03838	NCC(=O)N[C@@H]1O[C@H](COP(O)(O)=O)[C@@H](O)[C@H]1O	1
4-Trimethylammoniobutanoic acid	4-Trimethylammoniobutanoic acid	HMDB0001161	725	C01181	C[N+](C)(C)CCCC([O-])=O	1
Glycolaldehyde	Glycolaldehyde	HMDB0003344	756	C00266	OCC=O	1
Guanosine diphosphate	Guanosine diphosphate	HMDB0001201	8977	C00035	NC1=NC2=C(N=CN2[C@@H]2O[C@H](COP(O)(=O)OP(O)(O)=O)[C@@H](O)[C@H]2O)C(=O)N1	1
GDP-4-Dehydro-6-deoxy-D-mannose	GDP-4-Dehydro-6-deoxy-D-mannose	HMDB0001346	439446	C01222	C[C@H]1O[C@H](OP(O)(=O)OP(O)(=O)OC[C@H]2O[C@H]([C@H](O)[C@@H]2O)N2C=NC3=C2N=C(N)NC3=O)[C@@H](O)[C@@H](O)C1=O	1
Guanosine 3',5'-bis(diphosphate)	Guanosine 3',5'-bis(diphosphate)	HMDB0059638	439450	C01228	[H][C@]1(COP(O)(=O)OP(O)(O)=O)O[C@@]([H])(N2C=NC3=C2NC(=N)N=C3O)[C@]([H])(O)[C@]1([H])OP(O)(=O)OP(O)(O)=O	1
GDP-D-Rhamnose	GDP-D-Rhamnose	HMDB0001499	439912	C03117	C[C@H]1O[C@H](OP(O)(=O)OP(O)(=O)OC[C@H]2O[C@H]([C@H](O)[C@@H]2O)N2C=NC3=C2NC(N)=NC3=O)[C@@H](O)[C@@H](O)[C@@H]1O	1
GDP-D-mannose	GDP-D-mannose	METPA1614	NA	G10614	NA	1
GDP-D-mannuronate	GDP-D-mannuronate	METPA0107	NA	C00976	NA	1
Guanosine 3'-diphosphate 5'-triphosphate	Guanosine 3'-diphosphate 5'-triphosphate	HMDB0060480	38166	C04494	[H][C@]1(COP(O)(=O)OP(O)(=O)OP(O)(O)=O)O[C@@]([H])(N2C=NC3=C2NC(=N)N=C3O)[C@]([H])(O)[C@]1([H])OP(O)(=O)OP(O)(O)=O	1
D-Glucose	D-Glucose	HMDB0000122	5793	C00031	OC[C@H]1O[C@@H](O)[C@H](O)[C@@H](O)[C@@H]1O	1
Gluconic acid	Gluconic acid	HMDB0000625	10690	C00257	OC[C@@H](O)[C@@H](O)[C@H](O)[C@@H](O)C(O)=O	1
rhamnose-(alpha1,4)-N-acetylglucosamine pyrophosphorylundecaprenol	NA	NA	NA	NA	NA	0
Glutamine	Glutamine	HMDB0000641	5961	C00064	N[C@@H](CCC(N)=O)C(O)=O	1
Glutamic acid	Glutamic acid	HMDB0000148	33032	C00025	N[C@@H](CCC(O)=O)C(O)=O	1
(S)-4-Amino-5-oxopentanoate	(S)-4-Amino-5-oxopentanoate	METPA0432	NA	C03741	NA	1
L-Glutamic acid 5-phosphate	L-Glutamic acid 5-phosphate	HMDB0001228	193475	C03287	N[C@@H](CCC(=O)OP(O)(O)=O)C(O)=O	1
L-Glutamic gamma-semialdehyde	L-Glutamic gamma-semialdehyde	HMDB0002104	193305	C01165	N[C@@H](CCC=O)C(O)=O	1
gamma-Glutamylcysteine	gamma-Glutamylcysteine	HMDB0001049	123938	C00669	N[C@@H](CCC(=O)N[C@@H](CS)C(O)=O)C(O)=O	1
Glutarate semialdehyde	Glutarate semialdehyde	HMDB0012233	439963	C03273	OC(=O)CCCC=O	1
Glutaric acid	Glutaric acid	HMDB0000661	743	C00489	OC(=O)CCCC(O)=O	1
Glutaryl-CoA	Glutaryl-CoA	HMDB0001339	3081383	C00527	CC(C)(COP(O)(=O)OP(O)(=O)OC[C@H]1O[C@H]([C@H](O)[C@@H]1OP(O)(O)=O)N1C=NC2=C1N=CN=C2N)[C@@H](O)C(=O)NCCC(=O)NCCSC(=O)CCCC(O)=O	1
L-Glutamyl-tRNA(Glu)	L-Glutamyl-tRNA(Glu)	METPA0342	NA	C02987	NA	1
Glyoxylic acid	Glyoxylic acid	HMDB0000119	760	C00048	OC(=O)C=O	1
Glycine	Glycine	HMDB0000123	750	C00037	NCC(O)=O	1
D-Glyceraldehyde	D-Glyceraldehyde	NA	3856	C00577	NA	1
Betaine	Betaine	HMDB0000043	247	C00719	C[N+](C)(C)CC(O)=O	1
Glycerol	Glycerol	HMDB0000131	753	C00116	OCC(O)CO	1
Glyceric acid	Glyceric acid	HMDB0000139	439194	C00258	OC[C@@H](O)C(O)=O	1
Glycerol 3-phosphate	Glycerol 3-phosphate	HMDB0000126	439162	C00093	OC[C@@H](O)COP(O)(O)=O	1
Glycolate	Glycolate	NA	3460	C00160	NA	1
Glycogen	Glycogen	HMDB0000757	439177	C00182	OC[C@H]1O[C@H](OC[C@H]2O[C@H](O[C@H]3[C@H](O)[C@@H](O)[C@@H](O)O[C@@H]3CO)[C@H](O)[C@@H](O)[C@@H]2O[C@H]2O[C@H](CO)[C@@H](O)[C@H](O)[C@H]2O)[C@H](O)[C@@H](O)[C@@H]1O	1
Glycyl-tRNA(Gly)	Glycyl-tRNA(Gly)	METPA0289	NA	C02412	NA	1
D-glycero-D-manno-Heptose 1,7-bisphosphate	D-glycero-D-manno-Heptose 1,7-bisphosphate	METPA1031	NA	C11472	NA	1
D-glycero-D-manno-Heptose 1-phosphate	D-glycero-D-manno-Heptose 1-phosphate	METPA0954	NA	C07838	NA	1
D-glycero-D-manno-Heptose 7-phosphate	D-glycero-D-manno-Heptose 7-phosphate	METPA0953	NA	C07836	NA	1
Guanosine monophosphate	Guanosine monophosphate	HMDB0001397	6804	C00144	NC1=NC2=C(N=CN2[C@@H]2O[C@H](COP(O)(O)=O)[C@@H](O)[C@H]2O)C(=O)N1	1
Geranyl-PP	Geranyl-PP	HMDB0001285	445995	C00341	CC(C)=CCC\C(C)=C\COP(O)(=O)OP(O)(O)=O	1
Guanosine	Guanosine	HMDB0000133	6802	C00387	NC1=NC2=C(N=CN2[C@@H]2O[C@H](CO)[C@@H](O)[C@H]2O)C(=O)N1	1
glutaredoxin (reduced)	NA	NA	NA	NA	NA	0
Glutaredoxin disulfide	NA	NA	NA	NA	NA	0
Oxidized glutathione	Oxidized glutathione	HMDB0003337	65359	C00127	N[C@@H](CCC(=O)N[C@@H](CSSC[C@H](NC(=O)CC[C@H](N)C(O)=O)C(=O)NCC(O)=O)C(=O)NCC(O)=O)C(O)=O	1
Glutathione	Glutathione	HMDB0000125	124886	C00051	N[C@@H](CCC(=O)N[C@@H](CS)C(=O)NCC(O)=O)C(O)=O	1
Guanosine triphosphate	Guanosine triphosphate	HMDB0001273	6830	C00044	NC1=NC2=C(N=CN2[C@@H]2O[C@H](COP(O)(=O)OP(O)(=O)OP(O)(O)=O)[C@@H](O)[C@H]2O)C(=O)N1	1
Guanine	Guanine	HMDB0000132	764	C00242	NC1=NC(=O)C2=C(N1)N=CN2	1
Hydron	Hydrogen Ion	HMDB0059597	1038	C00080	[H+]	1
Hydrogen	Hydrogen	HMDB0001362	783	C00282	[H][H]	1
Water	Water	HMDB0002111	962	C00001	O	1
Hydrogen peroxide	Hydrogen peroxide	HMDB0003125	784	C00027	OO	1
Hydrogen sulfide	Hydrogen sulfide	HMDB0003276	402	C00283	S	1
Hydrogen carbonate	Hydrogen carbonate	HMDB0000595	767	C00288	OC(O)=O	1
Homocysteine	Homocysteine	HMDB0000742	91552	C00155	N[C@@H](CCS)C(O)=O	1
Palmitic acid	Palmitic acid	HMDB0000220	985	C00249	CCCCCCCCCCCCCCCC(O)=O	1
Hexadecenoyl-ACP (n-C16:1ACP)	NA	NA	NA	NA	NA	0
Heme O	Heme O	HMDB0001162	0	C15672	CC(C)=CCC\C(C)=C\CC\C(C)=C\CCC(O)C1=C(C)/C2=C/C3=N/C(=C\C4=C(CCC(O)=O)C(C)=C5/C=C6\N=C(\C=C\1/N\2[Fe]N45)C(C)=C6C=C)/C(CCC(O)=O)=C3C	1
Hexanoyl-[acp	Hexanoyl-[acp]	METPA0660	NA	C05749	NA	1
Mesna	Mesna	HMDB0003745	598	C03576	OS(=O)(=O)CCS	1
Hydrogenobyrinate a,c diamide	Hydrogenobyrinate a,c diamide	METPA0828	NA	C06503	NA	1
Hydrogenobyrinate	Hydrogenobyrinate	METPA0815	NA	C06399	NA	1
Homogentisic acid	Homogentisic acid	HMDB0000130	780	C00544	OC(=O)CC1=C(O)C=CC(O)=C1	1
2-Heptyl-4(1H)-quinolone	2-Heptyl-4(1H)-quinolone	NA	172232367	C20643	NA	1
Histidine	Histidine	HMDB0000177	6274	C00135	N[C@@H](CC1=CN=CN1)C(O)=O	1
L-Histidinol phosphate	L-Histidinol phosphate	METPA0128	NA	C01100	NA	1
L-Histidinol	L-Histidinol	HMDB0003431	165271	C00860	N[C@H](CO)CC1=CNC=N1	1
L-Histidyl-tRNA(His)	L-Histidyl-tRNA(His)	METPA0343	NA	C02988	NA	1
1-Hydroxy-2-methyl-2-butenyl 4-diphosphate	1-Hydroxy-2-methyl-2-butenyl 4-diphosphate	METPA1056	NA	C11811	NA	1
Hydroxymethylbilane	Hydroxymethylbilane	HMDB0001137	788	C01024	OCC1=C(CC(O)=O)C(CCC(O)=O)=C(CC2=C(CC(O)=O)C(CCC(O)=O)=C(CC3=C(CC(O)=O)C(CCC(O)=O)=C(CC4=C(CC(O)=O)C(CCC(O)=O)=CN4)N3)N2)N1	1
3-Hydroxy-3-methylglutaryl-CoA	3-Hydroxy-3-methylglutaryl-CoA	HMDB0001375	445127	C00356	C[C@](O)(CC(O)=O)CC(=O)SCCNC(=O)CCNC(=O)[C@H](O)C(C)(C)COP(O)(=O)OP(O)(=O)OC[C@H]1O[C@H]([C@H](O)[C@@H]1OP(O)(O)=O)N1C=NC2=C1N=CN=C2N	1
L-Homoserine	L-Homoserine	HMDB0000719	12647	C00263	N[C@@H](CCO)C(O)=O	1
Hydroxypyruvic acid	Hydroxypyruvic acid	HMDB0001352	964	C00168	OCC(=O)C(O)=O	1
L-3-Aminodihydro-2(3H)-furanone	L-3-Aminodihydro-2(3H)-furanone	HMDB0029387	73509	C02926	NC1CCOC1=O	1
Hypoxanthine	Hypoxanthine	HMDB0000157	790	C00262	OC1=NC=NC2=C1NC=N2	1
Iminoaspartic acid	Iminoaspartic acid	HMDB0001131	796	C05840	OC(=O)CC(=N)C(O)=O	1
Isochorismic acid	NA	NA	NA	NA	NA	0
Isocitric acid	Isocitric acid	HMDB0000193	1198	C00311	OC(C(CC(O)=O)C(O)=O)C(O)=O	1
IDP	IDP	HMDB0003335	644173	C00104	O[C@@H]1[C@@H](COP(O)(=O)OP(O)(O)=O)OC([C@@H]1O)N1C=NC2=C1NC=NC2=O	1
Isoleucine	Isoleucine	HMDB0000172	6306	C00407	CC[C@H](C)[C@H](N)C(O)=O	1
L-Isoleucyl-tRNA(Ile)	L-Isoleucyl-tRNA(Ile)	METPA0363	NA	C03127	NA	1
Imidazole acetol-phosphate	Imidazole acetol-phosphate	HMDB0012236	792	C01267	OP(O)(=O)OCC(=O)CC1=CNC=N1	1
Inosinic acid	Inosinic acid	HMDB0000175	8582	C00130	O[C@@H]1[C@@H](COP(O)(O)=O)O[C@H]([C@@H]1O)N1C=NC2=C1N=CNC2=O	1
Inosine	Inosine	HMDB0000195	6021	C00294	OC[C@H]1O[C@H]([C@H](O)[C@@H]1O)N1C=NC2=C(O)N=CN=C12	1
Isopentenyl pyrophosphate	Isopentenyl pyrophosphate	HMDB0001347	1195	C00129	CC(=C)CCOP(O)(=O)OP(O)(O)=O	1
Inosine triphosphate	Inosine triphosphate	HMDB0000189	8583	C00081	O[C@@H]1[C@@H](COP(O)(=O)OP(O)(=O)OP(O)(O)=O)O[C@H]([C@@H]1O)N1C=NC2=C1N=CN=C2O	1
Isovaleryl-CoA	Isovaleryl-CoA	HMDB0001113	165435	C02939	CC(C)CC(=O)SCCNC(=O)CCNC(=O)[C@H](O)C(C)(C)COP(O)(=O)OP(O)(=O)OC[C@H]1O[C@H]([C@H](O)[C@@H]1OP(O)(O)=O)N1C=NC2=C1N=CN=C2N	1
Potassium cation	Potassium	HMDB0000586	813	C00238	[K+]	1
3-deoxy-8-O-phosphono-D-manno-oct-2-ulosonic acid	NA	NA	NA	NA	NA	0
Kynurenine	Kynurenine	HMDB0000684	161166	C00328	N[C@@H](CC(=O)C1=CC=CC=C1N)C(O)=O	1
Lactic acid	Lactic acid	HMDB0000190	107689	C00186	C[C@H](O)C(O)=O	1
Lactaldehyde	Lactaldehyde	HMDB0003052	439231	C00424	C[C@H](O)C=O	1
Leucine	Leucine	HMDB0000687	6106	C00123	CC(C)C[C@H](N)C(O)=O	1
L-Leucyl-tRNA	L-Leucyl-tRNA	METPA0243	NA	C02047	NA	1
L-Formylkynurenine	L-Formylkynurenine	HMDB0060485	25202092	C02700	N[C@@H](CC(=O)C1=CC=CC=C1NC=O)C(O)=O	1
S-Lactoylglutathione	S-Lactoylglutathione	HMDB0001066	440018	C03451	C[C@@H](O)C(=O)SC[C@H](NC(=O)CC[C@H](N)C(O)=O)C(=O)NCC(O)=O	1
Lipoamide	Lipoamide	HMDB0000962	863	C00248	NC(=O)CCCCC1CCSS1	1
Lysine	Lysine	HMDB0000182	5962	C00047	NCCCC[C@H](N)C(O)=O	1
lystrna	Lys-tRNA(Lys)	NA	NA	NA	NA	1
D-Malic acid	D-Malic acid	HMDB0031518	92824	C00497	O[C@H](CC(O)=O)C(O)=O	1
Malic acid	Malic acid	HMDB0000156	222656	C00149	O[C@@H](CC(O)=O)C(O)=O	1
Malonyl-[acyl-carrier protein	Malonyl-[acyl-carrier protein]	METPA0144	NA	C01209	NA	1
Malonyl-CoA	Malonyl-CoA	HMDB0001175	644066	C00083	CC(C)(COP(O)(=O)OP(O)(=O)OC[C@H]1O[C@H]([C@H](O)[C@@H]1OP(O)(O)=O)N1C=NC2=C1N=CN=C2N)[C@@H](O)C(=O)NCCC(=O)NCCSC(=O)CC(O)=O	1
D-Maltose	D-Maltose	HMDB0000163	10991489	C00208	OC[C@H]1O[C@H](O[C@H]2[C@H](O)[C@H](O)[C@@H](O)O[C@@H]2CO)[C@H](O)[C@@H](O)[C@@H]1O	1
D-Mannose	D-Mannose	HMDB0000169	185698	C00159	OC[C@H]1O[C@H](O)[C@@H](O)[C@@H](O)[C@@H]1O	1
D-Mannose 1-phosphate	D-Mannose 1-phosphate	HMDB0006330	439279	C00636	OC[C@H]1O[C@H](OP(O)(O)=O)[C@@H](O)[C@@H](O)[C@@H]1O	1
Mannose 6-phosphate	Mannose 6-phosphate	HMDB0001078	439198	C00275	O[C@@H]1O[C@H](COP(O)(O)=O)[C@@H](O)[C@H](O)[C@@H]1O	1
poly(Î²-D-mannuronate)	NA	NA	NA	NA	NA	0
Methylamine	Methylamine	HMDB0000164	6329	C00218	CN	1
D-2-Amino-4-(methylthio)butyric acid	NA	NA	NA	NA	NA	0
Methionine	Methionine	HMDB0000696	6137	C00073	CSCC[C@H](N)C(O)=O	1
5,10-Methenyltetrahydrofolic acid	5,10-Methenyltetrahydrofolic acid	HMDB0001354	135450599	C00445	[H][C@@]12CN(C=[N+]1C1=C(NC2)NC(N)=NC1=O)C1=CC=C(C=C1)C(=O)N[C@@H](CCC(O)=O)C([O-])=O	1
L-Methionine S-oxide	L-Methionine S-oxide	METPA0344	NA	C02989	NA	1
L-Methionyl-tRNA	L-Methionyl-tRNA	METPA0290	NA	C02430	NA	1
Magnesium	Magnesium	HMDB0000547	888	C00305	[Mg++]	1
Manganese	Manganese	HMDB0001333	27854	C00034	[Mn++]	1
Methylmalonyl-CoA	Methylmalonyl-CoA	HMDB0001269	439291	C02557	C[C@@H](C(O)=O)C(=O)SCCNC(=O)CCNC(=O)C(O)C(C)(C)COP(O)(=O)OP(O)(=O)OC[C@H]1O[C@H]([C@H](O)[C@@H]1OP(O)(O)=O)N1C=NC2=C1N=CN=C2N	1
Mannitol	Mannitol	HMDB0000765	6251	C00392	OC[C@@H](O)[C@@H](O)[C@H](O)[C@H](O)CO	1
Mannitol 1-phosphate	Mannitol 1-phosphate	HMDB0001530	130418	C00644	OC[C@@H](O)[C@@H](O)[C@H](O)[C@H](O)COP(O)(O)=O	1
Molybdate	Molybdate	HMDB0012260	82208	C06232	O[Mo++](O)(=O)=O	1
Menatetrenone	Menatetrenone	HMDB0030017	5282367	C00828	CC(C)=CCC\C(C)=C\CC\C(C)=C\CC\C(C)=C\CC1=C(C)C(=O)C2=CC=CC=C2C1=O	1
Malonic semialdehyde	Malonic semialdehyde	HMDB0011111	868	C00222	OC(=O)CC=O	1
Mesylate	Mesylate	HMDB0240280	6395	C11145	CS(O)(=O)=O	1
Pyruvaldehyde	Pyruvaldehyde	HMDB0001167	880	C00546	CC(=O)C=O	1
3-Hexenedioic acid	3-Hexenedioic acid	HMDB0000393	5351896	NA	OC(=O)C\C=C\CC(O)=O	1
Tetradecanoyl-[acp	Tetradecanoyl-[acp]	METPA0672	NA	C05761	NA	1
Nitrogen	Nitrogen	HMDB0001371	947	C00697	N#N	1
Nitrous oxide	Nitrous oxide	HMDB0035807	948	C00887	[O-][N+]#N	1
N-3-Oxo-dodecanoyl-L-homoserine lactone	N-3-Oxo-dodecanoyl-L-homoserine lactone	NA	316933499	C21201	NA	1
Sodium	Sodium	HMDB0000588	923	C01330	[Na+]	1
Nicotinic acid	Nicotinic acid	HMDB0001488	938	C00253	OC(=O)C1=CN=CC=C1	1
NAD	NAD	HMDB0000902	5892	C00003	NC(=O)C1=C[N+](=CC=C1)[C@@H]1O[C@H](COP([O-])(=O)OP(O)(=O)OC[C@H]2O[C@H]([C@H](O)[C@@H]2O)N2C=NC3=C2N=CN=C3N)[C@@H](O)[C@H]1O	1
NADH	NADH	HMDB0001487	439153	C00004	NC(=O)C1=CN(C=CC1)[C@@H]1O[C@H](COP(O)(=O)OP(O)(=O)OC[C@H]2O[C@H]([C@H](O)[C@@H]2O)N2C=NC3=C2N=CN=C3N)[C@@H](O)[C@H]1O	1
NADP	NADP	HMDB0000217	5885	C00006	NC(=O)C1=C[N+](=CC=C1)[C@@H]1O[C@H](COP([O-])(=O)OP(O)(=O)OC[C@H]2O[C@H]([C@H](OP(O)(O)=O)[C@@H]2O)N2C=NC3=C2N=CN=C3N)[C@@H](O)[C@H]1O	1
NADPH	NADPH	HMDB0000221	5884	C00005	NC(=O)C1=CN(C=CC1)[C@@H]1O[C@H](COP(O)(=O)OP(O)(=O)OC[C@H]2O[C@H]([C@H](OP(O)(O)=O)[C@@H]2O)N2C=NC3=C2N=CN=C3N)[C@@H](O)[C@H]1O	1
N-butanoyl-homoserine lactone	N-butanoyl-homoserine lactone	NA	10130163	C11837	CCCC(=O)N1CCOC1=O	1
Nickel	Nickel	HMDB0002457	934	C19609	[Ni++]	1
Ammonia	Ammonia	HMDB0000051	222	C00014	N	1
Ammonium	Ammonium	HMDB0041827	16741146	C01342	[NH4+]	1
NH4OH	NH4OH	METPA0175	NA	C01358	NA	1
Nicotinic acid mononucleotide	Nicotinic acid mononucleotide	HMDB0001132	121992	C01185	O[C@H]1[C@@H](O)[C@@H](O[C@@H]1COP(O)(O)=O)[N+]1=CC=CC(=C1)C(O)=O	1
Nicotinamide ribotide	Nicotinamide ribotide	HMDB0000229	14181	C00455	NC(=O)C1=C[N+](=CC=C1)[C@@H]1O[C@H](COP(O)(O)=O)[C@@H](O)[C@H]1O	1
Nitric oxide	Nitric oxide	HMDB0003378	145068	C00533	[N]=O	1
Nitrite	Nitrite	HMDB0002786	24529	C00088	ON=O	1
Nitrate	Nitrate	HMDB0002878	943	C00244	[O-][N+]([O-])=O	1
Oxygen	Oxygen	HMDB0001377	977	C00007	O=O	1
Superoxide	Superoxide	HMDB0002168	5359597	C00704	[O][O-]	1
Oxalacetic acid	Oxalacetic acid	HMDB0000223	970	C00036	OC(=O)CC(=O)C(O)=O	1
Stearoyl-[acyl-carrier protein	Octadecanoyl-[acyl-carrier protein]	METPA0466	NA	C04088	NA	1
Octanoyl-[acp	Octanoyl-[acp]	METPA0663	NA	C05752	NA	1
Octaprenyl diphosphate	Octaprenyl diphosphate	HMDB0001094	5280651	C04146	CC(C)=CCC\C(C)=C\CC\C(C)=C\CC\C(C)=C\CC\C(C)=C\CC\C(C)=C\CC\C(C)=C\CC\C(C)=C\COP(O)(=O)OP(O)(O)=O	1
Oxoadipic acid	Oxoadipic acid	HMDB0000225	71	C00322	OC(=O)CCCC(=O)C(O)=O	1
N(omega)-Hydroxyarginine	N(omega)-Hydroxyarginine	HMDB0004224	43088	C05933	N[C@@H](CCCNC(=N)NO)C(O)=O	1
2-Oxo-3-hydroxy-4-phosphobutanoic acid	2-Oxo-3-hydroxy-4-phosphobutanoic acid	HMDB0006801	21145142	C06054	O[C@H](COP(O)(O)=O)C(=O)C(O)=O	1
Ornithine	Ornithine	HMDB0000214	6262	C00077	NCCC[C@H](N)C(O)=O	1
Orotic acid	Orotic acid	HMDB0000226	967	C00295	OC(=O)C1=CC(=O)NC(=O)N1	1
Orotidylic acid	Orotidylic acid	HMDB0000218	160617	C01103	O[C@H]1[C@@H](O)[C@@H](O[C@@H]1COP(O)(O)=O)N1C(=O)NC(=O)C=C1C(O)=O	1
3-Oxoadipyl-CoA	3-Oxoadipyl-CoA	HMDB0060378	9543153	C02232	[H][C@](O)(C(O)=NCCC(O)=NCCSC(=O)CC(=O)CCC(O)=O)C(C)(C)COP(O)(=O)OP(O)(=O)OC[C@@]1([H])O[C@@]([H])(N2C=NC3=C(N)N=CN=C23)[C@]([H])(O)[C@]1([H])OP(O)(O)=O	1
Pseudomonas aeruginosa LPS core + KDO2-lipidA	NA	NA	NA	NA	NA	0
Pseudomonas aeruginosa LPS core precursor 1 + KDO2-lipidA	NA	NA	NA	NA	NA	0
Pseudomonas aeruginosa LPS core precursor 2 + KDO2-lipidA	NA	NA	NA	NA	NA	0
Pseudomonas aeruginosa LPS core precursor 3 + KDO2-lipidA	NA	NA	NA	NA	NA	0
Pseudomonas aeruginosa LPS core precursor 4 + KDO2-lipidA	NA	NA	NA	NA	NA	0
Pseudomonas aeruginosa LPS core precursor 5 + KDO2-lipidA	NA	NA	NA	NA	NA	0
Pseudomonas aeruginosa LPS core precursor 6 + KDO2-lipidA	NA	NA	NA	NA	NA	0
Pseudomonas aeruginosa LPS core precursor 7 + KDO2-lipidA	NA	NA	NA	NA	NA	0
Pseudomonas aeruginosa KDO2-lipidA	NA	NA	NA	NA	NA	0
Pseudomonas aeruginosa KDO-lipidA	NA	NA	NA	NA	NA	0
dodecanoyl-(Kdo)2-lipid IVA	NA	NA	NA	NA	NA	0
Pseudomonas Lipid A Disaccharide	NA	NA	NA	NA	NA	0
KDO2-lipid IVA	NA	NA	NA	NA	NA	0
Pseudomonas aeruginosa Lipid X	NA	NA	NA	NA	NA	0
LPS with O-antigen	LPS with O-antigen	HMDB0013470	53481793	C00338	CCCCCCCCCCCCCC(=O)O[C@H](CCCCCCCCCCC)CC(=O)O[C@@H]1[C@@H](NC(=O)C[C@@H](CCCCCCCCCCC)OC(=O)CCCCCCCCCCC)[C@H](OC[C@H]2O[C@H](OP(O)(O)=O)[C@H](NC(=O)C[C@H](O)CCCCCCCCCCC)[C@@H](OC(=O)C[C@H](O)CCCCCCCCCCC)[C@@H]2O)O[C@H](CO[C@@]2(C[C@@H](O[C@@]3(C[C@@H](O[C@@]4(C[C@@H](OP(O)(=O)OCCN)[C@H](O)[C@H](O4)[C@@H](O)CO)C(O)=O)[C@H](O)[C@H](O3)[C@@H](O)CO)C(O)=O)[C@H](OC3O[C@H]([C@@H](O)CO)[C@@H](OP(O)(=O)OP(…	1
Pseudomonas aeruginosa B-band lipopolysaccharide	NA	NA	NA	NA	NA	0
UDP-2-NH-(3OH-C12:0),3-O-(3OH-C10:0)glucosamine	NA	NA	NA	NA	NA	0
UDP-3-O-(3OH-C10:0)-N-acetylglucosamine	NA	NA	NA	NA	NA	0
UDP-3-O-(3OH-C10:0)-D-glucosamine	NA	NA	NA	NA	NA	0
Hexadecanoyl-[acp	Hexadecanoyl-[acp]	METPA0675	NA	C05764	NA	1
Pantetheine 4'-phosphate	Pantetheine 4'-phosphate	HMDB0001416	115254	C01134	CC(C)(COP(O)(O)=O)[C@@H](O)C(=O)NCCC(=O)NCCS	1
Pantothenic acid	Pantothenic acid	HMDB0000210	6613	C00864	CC(C)(CO)[C@@H](O)C(=O)NCCC(O)=O	1
Adenosine 3',5'-diphosphate	Adenosine 3',5'-diphosphate	HMDB0000061	159296	C00054	NC1=C2N=CN([C@@H]3O[C@H](COP(O)(O)=O)[C@@H](OP(O)(O)=O)[C@H]3O)C2=NC=N1	1
Phosphoadenosine phosphosulfate	Phosphoadenosine phosphosulfate	HMDB0001134	10214	C00053	NC1=C2N=CN([C@@H]3O[C@H](COP(O)(=O)OS(O)(=O)=O)[C@@H](OP(O)(O)=O)[C@H]3O)C2=NC=N1	1
Phenazine-1-carboxylate	Phenazine-1-carboxylate	NA	329728065	C21442	NA	1
Pyridoxine 5'-phosphate	Pyridoxine 5'-phosphate	HMDB0001319	1055	C00627	CC1=NC=C(COP(O)(O)=O)C(CO)=C1O	1
Phosphatidylethanolamine	Phosphatidylethanolamine	HMDB0060501	17754131	C00350	CCCCCCCCCCCCCCCCCC(=O)OC[C@@H](CO[P@](O)(=O)OCCN)OC(=O)CCCCCCCCCCCCCCCCC	1
Hexyl 2-methylpropanoate	Hexyl 2-methylpropanoate	HMDB0037849	16872	C00395	CCCCCCOC(=O)C(C)C	1
Penicilloic acid	Penicilloic acid	HMDB0060617	98994	C06567	CC1(C)SC(NC1C(O)=O)C(NC(=O)CC1=CC=CC=C1)C(O)=O	1
Phosphoenolpyruvic acid	Phosphoenolpyruvic acid	HMDB0000263	1005	C00074	OC(=O)C(=C)OP(O)(O)=O	1
Peptide	Peptide	METPA0001	NA	C00012	NA	1
Peptidoglycan subunit of Escherichia coli	NA	NA	NA	NA	NA	0
Phosphatidylglycerol	Phosphatidylglycerol	HMDB0302468	45109789	C00344	CCC.CCO.OCC(O)COP(O)(O)=O	1
Phosphatidylglycerophosphate	Phosphatidylglycerophosphate	METPA0441	NA	C03892	NA	1
Phenylalanine	Phenylalanine	HMDB0000159	6140	C00079	N[C@@H](CC1=CC=CC=C1)C(O)=O	1
Heme	Heme	HMDB0003178	26945	C00032	CC1=C(CCC(O)=O)C2=CC3=[N+]4C(=CC5=C(C)C(C=C)=C6C=C7C(C)=C(C=C)C8=[N+]7[Fe--]4(N2C1=C8)N56)C(C)=C3CCC(O)=O	1
L-Phenylalanyl-tRNA(Phe)	L-Phenylalanyl-tRNA(Phe)	METPA0402	NA	C03511	NA	1
O-Phosphohomoserine	O-Phosphohomoserine	HMDB0003484	151187	C01102	N[C@@H](CCOP(O)(O)=O)C(O)=O	1
O-Phospho-4-hydroxy-L-threonine	O-Phospho-4-hydroxy-L-threonine	HMDB0006802	440901	C06055	N[C@@H]([C@H](O)COP(O)(O)=O)C(O)=O	1
Phosphate	Phosphate	HMDB0001429	1004	C00009	OP(O)(O)=O	1
6-Carboxyhexanoyl-CoA	6-Carboxyhexanoyl-CoA	NA	4302	C01063	NA	1
Hexadecanoyl-CoA	Palmityl-CoA	HMDB0001338	644109	C00154	CCCCCCCCCCCCCCCC(=O)SCCNC(=O)CCNC(=O)[C@H](O)C(C)(C)COP(O)(=O)OP(O)(=O)OC[C@H]1O[C@H]([C@H](O)[C@@H]1OP(O)(O)=O)N1C=NC2=C1N=CN=C2N	1
2-Oxoethylphosphonate	NA	NA	NA	NA	NA	0
Porphobilinogen	Porphobilinogen	HMDB0000245	1021	C00931	NCC1=C(CC(O)=O)C(CCC(O)=O)=CN1	1
Propionyl-CoA	Propionyl-CoA	HMDB0001275	92753	C00100	CCC(=O)SCCNC(=O)CCNC(=O)[C@H](O)C(C)(C)COP(O)(=O)OP(O)(=O)OC[C@H]1O[C@H]([C@H](O)[C@@H]1OP(O)(O)=O)N1C=NC2=C1N=CN=C2N	1
Prephenate	Prephenate	HMDB0012283	363602639	C00254	O[C@H]1C=C[C@](CC(=O)C(O)=O)(C=C1)C(O)=O	1
Pyrophosphate	Pyrophosphate	HMDB0000250	1023	C00013	OP(O)(=O)OP(O)(O)=O	1
Phosphonoacetate	Phosphonoacetate	HMDB0004110	546	C05682	OC(=O)CP(O)(O)=O	1
Protoporphyrin IX	Protoporphyrin IX	HMDB0000241	NA	C02191	CC1=C(CCC(O)=O)/C2=C/C3=N/C(=C\C4=C(C)C(C=C)=C(N4)/C=C4\N=C(\C=C\1/N\2)C(C=C)=C4C)/C(C)=C3CCC(O)=O	1
Protoporphyrinogen IX	Protoporphyrinogen IX	HMDB0001097	121893	C01079	CC1=C2CC3=C(C)C(C=C)=C(CC4=C(C)C(C=C)=C(CC5=C(C)C(CCC(O)=O)=C(CC(N2)=C1CCC(O)=O)N5)N4)N3	1
Triphosphate	Triphosphate	HMDB0003379	983	C00536	OP(O)(=O)OP(O)(=O)OP(O)(O)=O	1
Piperideine	Piperideine	METPA0779	NA	C06181	NA	1
2-Heptyl-3-hydroxy-quinolone	2-Heptyl-3-hydroxy-quinolone	NA	14010	C11848	NA	1
5-Phosphoribosylamine	5-Phosphoribosylamine	HMDB0001128	439905	C03090	N[C@@H]1O[C@H](COP(O)(O)=O)[C@@H](O)[C@H]1O	1
N-(5-Phospho-D-ribosyl)anthranilate	N-(5-Phospho-D-ribosyl)anthranilate	METPA0483	NA	C04302	NA	1
Phosphoribosyl-AMP	Phosphoribosyl-AMP	HMDB0012276	11988267	C02741	O[C@@H]1[C@@H](COP(O)(O)=O)O[C@H]([C@@H]1O)N1C=NC2=C1N=CN([C@@H]1O[C@H](COP(O)(O)=O)[C@@H](O)[C@H]1O)C2=N	1
Phosphoribosyl-ATP	Phosphoribosyl-ATP	HMDB0003665	11050836	C02739	O[C@@H]1[C@@H](COP(O)(=O)OP(O)(=O)OP(O)(O)=O)O[C@H]([C@@H]1O)N1C=NC2=C1N=CN([C@@H]1O[C@H](COP(O)(O)=O)[C@@H](O)[C@H]1O)C2=N	1
Precorrin 3A	Precorrin 3A	METPA0678	NA	C05772	NA	1
Precorrin 3B	Precorrin 3B	METPA0816	NA	C06406	NA	1
Precorrin 4	Precorrin 4	METPA0817	NA	C06407	NA	1
Precorrin 5	Precorrin 5	METPA0819	NA	C06416	NA	1
Precorrin 6X	Precorrin 6X	METPA0806	NA	C06320	NA	1
Precorrin 6Y	Precorrin 6Y	METPA0805	NA	C06319	NA	1
Precorrin 8X	Precorrin 8X	METPA0818	NA	C06408	NA	1
Phosphoribosylformimino-AICAR-P	Phosphoribosylformimino-AICAR-P	HMDB0012277	440534	C04896	NC(=O)C1=C(\N=C\N[C@@H]2O[C@H](COP(O)(O)=O)[C@@H](O)[C@H]2O)N(C=N1)[C@@H]1O[C@H](COP(O)(O)=O)[C@@H](O)[C@H]1O	1
Phosphoribulosylformimino-AICAR-P	Phosphoribulosylformimino-AICAR-P	HMDB0012278	193735	C04916	NC(=O)C1=C(\N=C\NCC(=O)[C@H](O)[C@H](O)COP(O)(O)=O)N(C=N1)[C@@H]1O[C@H](COP(O)(O)=O)[C@@H](O)[C@H]1O	1
Proline	Proline	HMDB0000162	145742	C00148	OC(=O)[C@@H]1CCCN1	1
Proline betaine	Proline betaine	HMDB0004827	115244	C10172	C[N+]1(C)CCC[C@H]1C([O-])=O	1
L-Prolyl-tRNA(Pro)	L-Prolyl-tRNA(Pro)	METPA0319	NA	C02702	NA	1
Phosphoribosyl pyrophosphate	Phosphoribosyl pyrophosphate	HMDB0000280	7339	C00119	O[C@H]1[C@@H](O)[C@@H](OP(O)(=O)OP(O)(O)=O)O[C@@H]1COP(O)(O)=O	1
Phosphatidylserine	Phosphatidylserine	HMDB0014291	6323481	C02737	[H][C@](N)(COP(O)(=O)OC[C@@]([H])(COC(=O)CC)OC(=O)CCC)C(O)=O	1
Pseudouridine	Pseudouridine	HMDB0000767	15047	C02067	OC[C@H]1O[C@H]([C@H](O)[C@@H]1O)C1=CNC(=O)NC1=O	1
Pseudouridine 5'-phosphate	Pseudouridine 5'-phosphate	HMDB0001271	439424	C01168	O[C@H]1[C@@H](O)[C@@H](O[C@@H]1COP(O)(O)=O)C1=CNC(=O)NC1=O	1
Phosphoserine	Phosphoserine	HMDB0000272	68841	C01005	N[C@@H](COP(O)(O)=O)C(O)=O	1
Putrescine	Putrescine	HMDB0001414	1045	C00134	NCCCCN	1
Pyoverdine I	NA	NA	NA	NA	NA	0
Pyridoxamine 5'-phosphate	Pyridoxamine 5'-phosphate	HMDB0001555	1053	C00647	CC1=NC=C(COP(O)(O)=O)C(CN)=C1O	1
Pyridoxamine	Pyridoxamine	HMDB0001431	1052	C00534	CC1=C(O)C(CN)=C(CO)C=N1	1
Pyridoxal	Pyridoxal	HMDB0001545	1050	C00250	CC1=NC=C(CO)C(C=O)=C1O	1
Pyridoxal 5'-phosphate	Pyridoxal 5'-phosphate	HMDB0001491	1051	C00018	CC1=NC=C(COP(O)(O)=O)C(C=O)=C1O	1
Pyridoxine	Pyridoxine	HMDB0000239	1054	C00314	CC1=C(O)C(CO)=C(CO)C=N1	1
Pyocyanine	Pyocyanine	NA	4882	C01748	NA	1
Pyruvic acid	Pyruvic acid	HMDB0000243	1060	C00022	CC(=O)C(O)=O	1
Quinolinic acid	Quinolinic acid	HMDB0000232	1066	C03722	OC(=O)C1=CC=CN=C1C(O)=O	1
D-Ribose 5-phosphate	D-Ribose 5-phosphate	HMDB0001548	440101	C00117	O[C@H]1O[C@H](COP(O)(O)=O)[C@@H](O)[C@H]1O	1
Rha-(alpha1,3)-N-acetylglucosamine pyrophosphorylundecaprenol	NA	NA	NA	NA	NA	0
Rha-(a1,3)-Rha-(a1,3)-Rha-(a1,3)-N-acetylglucosamine pyrophosphorylundecaprenol	NA	NA	NA	NA	NA	0
Rha-(a1,2)-Rha-(a1,3)-Rha-(a1,3)-Rha-(a1,3)-N-acetylglucosamine pyrophosphorylundecaprenol	NA	NA	NA	NA	NA	0
D-Ribose	D-Ribose	HMDB0000283	5779	C00121	OC[C@H]1OC(O)[C@H](O)[C@@H]1O	1
Riboflavin	Riboflavin	HMDB0000244	493570	C00255	CC1=C(C)C=C2N(C[C@H](O)[C@H](O)[C@H](O)CO)C3=NC(=O)NC(=O)C3=NC2=C1	1
D-Ribulose 5-phosphate	D-Ribulose 5-phosphate	HMDB0000618	439184	C00199	OCC(=O)[C@H](O)[C@H](O)COP(O)(O)=O	1
Sedoheptulose 7-phosphate	Sedoheptulose 7-phosphate	HMDB0258206	616	C05382	OCC(=O)C(O)C(O)C(O)C(O)COP(O)(O)=O	1
Sarcosine	Sarcosine	HMDB0000271	1088	C00213	CNCC(O)=O	1
2-Succinylbenzoyl-CoA	2-Succinylbenzoyl-CoA	METPA0365	NA	C03160	NA	1
Selenium	Selenium	HMDB0001349	NA	C01529	[Se++]	1
Phosphoroselenoic acid	Phosphoroselenoic acid	HMDB0003840	1092	C05172	OP(O)(O)=[Se]	1
D-Serine	D-Serine	HMDB0003406	71077	C00740	N[C@H](CO)C(O)=O	1
Serine	Serine	HMDB0000187	5951	C00065	N[C@@H](CO)C(O)=O	1
(L-Seryl)adenylate	NA	NA	NA	NA	NA	0
L-Seryl-tRNA(Ser)	L-Seryl-tRNA(Ser)	METPA0304	NA	C02553	NA	1
Precorrin 2	Precorrin 2	METPA0294	NA	C02463	NA	1
Siroheme	Siroheme	METPA0076	NA	C00748	NA	1
Shikimic acid	Shikimic acid	HMDB0003070	8742	C00493	O[C@@H]1CC(=C[C@@H](O)[C@H]1O)C(O)=O	1
Shikimate 3-phosphate	Shikimate 3-phosphate	METPA0369	NA	C03175	NA	1
N-Succinyl-L,L-2,6-diaminopimelate	N-Succinyl-L,L-2,6-diaminopimelate	HMDB0012267	25202447	C04421	NC(CCC[C@H](NC(=O)CCC(O)=O)C(O)=O)C(O)=O	1
N-Succinyl-2-amino-6-ketopimelate	N-Succinyl-2-amino-6-ketopimelate	HMDB0012266	440349	C04462	OC(=O)CCC(=O)N[C@@H](CCCC(=O)C(O)=O)C(O)=O	1
Sulfite	Sulfite	HMDB0000240	1100	C00094	OS(O)=O	1
Sulfate	Sulfate	HMDB0001448	1117	C00059	OS(O)(=O)=O	1
Spermidine	Spermidine	HMDB0001257	1102	C00315	NCCCCNCCCN	1
Sirohydrochlorin	Sirohydrochlorin	METPA0681	NA	C05778	NA	1
2-Succinylbenzoate	NA	NA	NA	NA	NA	0
Succinic acid	Succinic acid	HMDB0000254	1110	C00042	OC(=O)CCC(O)=O	1
Succinyl-CoA	Succinyl-CoA	HMDB0001022	92133	C00091	CC(C)(COP(O)(=O)OP(O)(=O)OC[C@H]1O[C@H]([C@H](O)[C@@H]1OP(O)(O)=O)N1C=NC2=C1N=CN=C2N)[C@@H](O)C(=O)NCCC(=O)NCCSC(=O)CCC(O)=O	1
(2S)-2-(3-Carboxypropanoylamino)pentanedioic acid	N-Succinyl-L-glutamate	METPA0718	NA	C05931	NA	1
O4-Succinyl-L-homoserine	NA	NA	NA	NA	NA	0
Succinic acid semialdehyde	Succinic acid semialdehyde	HMDB0001259	1112	C00232	OC(=O)CCC=O	1
2,3-trans-enoyl CoA	2,3-trans-enoyl CoA	MA3TEM003	3927	C00658	CCCCC(C)CC(C=CC1C(CC(=O)C1CCCCC=CC(=O)O)O)O	1
D-Tagatose 6-phosphate	D-Tagatose 6-phosphate	HMDB0006873	439396	C01097	OCC1(O)O[C@H](COP(O)(O)=O)[C@H](O)[C@@H]1O	1
D-Tagatose 1,6-bisphosphate	D-Tagatose 1,6-bisphosphate	HMDB0006872	440117	C03785	O[C@@H]1[C@H](O)C(O)(COP(O)(O)=O)O[C@@H]1COP(O)(O)=O	1
Taurine	Taurine	HMDB0000251	1123	C00245	NCCS(O)(=O)=O	1
Thiocyanate	Thiocyanate	HMDB0001453	9322	C01755	[S-]C#N	1
(2E)-decenoyl-CoA	(2E)-Decenoyl-CoA	HMDB0003948	5280768	C05275	CCCCCCC\C=C\C(=O)SCCNC(=O)CCNC(=O)C(O)C(C)(C)COP(O)(=O)OP(O)(=O)OC[C@H]1O[C@H]([C@H](O)[C@@H]1OP(O)(O)=O)N1C=NC2=C(N)N=CN=C12	1
Myristoyl-CoA	Tetradecanoyl-CoA	HMDB0001521	65113	C02593	CCCCCCCCCCCCCC(=O)SCCNC(=O)CCNC(=O)C(O)C(C)(C)COP(O)(=O)OP(O)(=O)OC[C@H]1O[C@H]([C@H](O)[C@@H]1OP(O)(O)=O)N1C=NC2=C1N=CN=C2N	1
2E-tetradecenoyl-[acp	trans-Tetradec-2-enoyl-[acp]	METPA0671	NA	C05760	NA	1
Tetrahydrobiopterin	Tetrahydrobiopterin	HMDB0000027	44257	C00272	[H][C@@]1(CNC2=C(N1)C(=O)N=C(N)N2)[C@@H](O)[C@H](C)O	1
Tetrahydrodipicolinate	Tetrahydrodipicolinate	HMDB0012289	440179	C03972	OC(=O)[C@@H]1CCCC(=N1)C(O)=O	1
Tetrahydrofolyl-[Glu](2)	Tetrahydrofolyl-[Glu](2)	HMDB0006825	442163	C09332	NC1=NC2=C(NC(CNC3=CC=C(C=C3)C(=O)NC(CCC(=O)NC(CCC(O)=O)C(O)=O)C(O)=O)CN2)C(=O)N1	1
Tetrahydropteroyltri-L-glutamic acid	Tetrahydropteroyltri-L-glutamic acid	HMDB0012290	16722112	C04144	NC1=NC(=O)C2=C(NC[C@H](CNC3=CC=C(C=C3)C(=O)N[C@@H](CCC(=O)N[C@@H](CCC(=O)N[C@@H](CCC(O)=O)C(O)=O)C(O)=O)C(O)=O)N2)N1	1
Thiamine	Thiamine	HMDB0000235	1130	C00378	CC1=C(CCO)SC=[N+]1CC1=CN=C(C)N=C1N	1
Thiamine monophosphate	Thiamine monophosphate	HMDB0002666	1131	C01081	CC1=C(CCOP(O)(O)=O)SC=[N+]1CC1=CN=C(C)N=C1N	1
Thiamine pyrophosphate	Thiamine pyrophosphate	HMDB0001372	1132	C00068	CC1=C(CCOP(O)(=O)OP(O)(O)=O)SC=[N+]1CC1=CN=C(C)N=C1N	1
L-Threonine	L-Threonine	HMDB0000167	6288	C00188	C[C@@H](O)[C@H](N)C(O)=O	1
L-Threonyl-tRNA(Thr)	L-Threonyl-tRNA(Thr)	METPA0346	NA	C02992	NA	1
Thymidine	Thymidine	HMDB0000273	5789	C00214	CC1=CN([C@H]2C[C@H](O)[C@@H](CO)O2)C(=O)NC1=O	1
Thioredoxin disulfide	Thioredoxin disulfide	METPA0032	NA	C00343	NA	1
Thioredoxin	Thioredoxin	METPA0031	NA	C00342	NA	1
Trehalose	Trehalose	HMDB0000975	7427	C01083	OC[C@H]1O[C@H](O[C@H]2O[C@H](CO)[C@@H](O)[C@H](O)[C@H]2O)[C@H](O)[C@@H](O)[C@@H]1O	1
Trehalose 6-phosphate	Trehalose 6-phosphate	HMDB0001124	122336	C00689	OC[C@H]1O[C@H](O[C@H]2O[C@H](COP(O)(O)=O)[C@@H](O)[C@H](O)[C@H]2O)[C@H](O)[C@@H](O)[C@@H]1O	1
tRNA(Ala)	tRNA(Ala)	METPA0192	NA	C01635	NA	1
tRNA(Arg)	tRNA(Arg)	METPA0193	NA	C01636	NA	1
tRNA(Asp)	tRNA(Asp)	METPA0195	NA	C01638	NA	1
tRNA(Cys)	tRNA(Cys)	METPA0196	NA	C01639	NA	1
tRNA(Glu)	tRNA(Glu)	METPA0198	NA	C01641	NA	1
tRNA(Gly)	tRNA(Gly)	METPA0199	NA	C01642	NA	1
tRNA(His)	tRNA(His)	METPA0200	NA	C01643	NA	1
tRNA(Ile)	tRNA(Ile)	METPA0201	NA	C01644	NA	1
tRNA(Leu)	tRNA(Leu)	METPA0202	NA	C01645	NA	1
tRNA(Lys)	tRNA(Lys)	METPA0203	NA	C01646	NA	1
tRNA(Met)	tRNA(Met)	METPA0204	NA	C01647	NA	1
tRNA(Phe)	tRNA(Phe)	METPA0205	NA	C01648	NA	1
tRNA(Pro)	tRNA(Pro)	METPA0206	NA	C01649	NA	1
tRNA(Ser)	tRNA(Ser)	METPA0207	NA	C01650	NA	1
tRNA(Thr)	tRNA(Thr)	METPA0208	NA	C01651	NA	1
tRNA(Trp)	tRNA(Trp)	METPA0209	NA	C01652	NA	1
tRNA(Tyr)	tRNA(Tyr)	METPA0079	NA	C00787	NA	1
tRNA(Val)	tRNA(Val)	METPA0210	NA	C01653	NA	1
L-Tryptophan	L-Tryptophan	HMDB0000929	6305	C00078	N[C@@H](CC1=CNC2=C1C=CC=C2)C(O)=O	1
L-Tryptophanyl-tRNA(Trp)	L-Tryptophanyl-tRNA(Trp)	METPA0403	NA	C03512	NA	1
Thiosulfate	Thiosulfate	HMDB0000257	1085	C00320	OS(S)(=O)=O	1
(2E,4E)-decadienoyl-CoA	NA	NA	NA	NA	NA	0
trans,trans-2,3,4,5-tetradehydroacyl-CoA (C8)	NA	NA	NA	NA	NA	0
L-Tyrosine	L-Tyrosine	HMDB0000158	6057	C00082	N[C@@H](CC1=CC=C(O)C=C1)C(O)=O	1
L-Tyrosyl-tRNA(Tyr)	L-Tyrosyl-tRNA(Tyr)	METPA0330	NA	C02839	NA	1
Undecaprenyl-diphospho-N-acetylmuramoyl-(N-acetylglucosamine)-L-alanyl-D-glutamyl-meso-2,6-diaminopimeloyl-D-alanyl-D-alanine	Undecaprenyl-diphospho-N-acetylmuramoyl-(N-acetylglucosamine)-L-alanyl-D-glutamyl-meso-2,6-diaminopimeloyl-D-alanyl-D-alanine	METPA1806	NA	C05898	NA	1
UDP-N-acetyl-3-(1-carboxyvinyl)-D-glucosamine	UDP-N-acetyl-3-(1-carboxyvinyl)-D-glucosamine	METPA0523	NA	C04631	NA	1
UDP-2-acetamido-2,6-dideoxy-Î±-D-xylo-hex4-ulose	NA	NA	NA	NA	NA	0
UDP-N-acetyl-beta-L-fucosamine(2-)	NA	NA	NA	NA	NA	0
UDP-N-acetyl-D-galactosamine	UDP-N-acetyl-D-galactosamine	METPA1613	NA	G10611	NA	1
UDP-N-acetyl-D-glucosamine	UDP-N-acetyl-D-glucosamine	METPA1612	NA	G10610	NA	1
UDP-N-acetyl-D-mannosamine	UDP-N-acetyl-D-mannosamine	HMDB0013112	53481607	C01170	CC(=O)N[C@@H]1[C@H](O)[C@@H](O)[C@H](CO)OC1OP(O)(=O)OP(O)(=O)OC[C@@H]1O[C@@H]([C@@H](O)[C@H]1O)N1C=CC(=O)NC1=O	1
UDP-N-acetyl-alpha-D-mannosamine	NA	NA	NA	NA	NA	0
UDP-N-acetyl-D-mannosaminouronate	UDP-N-acetyl-D-mannosaminouronate	METPA0798	NA	C06240	NA	1
UDP-N-acetyl-D-manosamine (2NAc3NAc) acid	NA	NA	NA	NA	NA	0
UDP-N-acetyl-D-mannosamine-3-N	NA	NA	NA	NA	NA	0
Undecaprenyl-diphospho-N-acetylmuramoyl-L-alanyl-D-glutamyl-meso-2,6-diaminopimeloyl-D-alanyl-D-alanine	Undecaprenyl-diphospho-N-acetylmuramoyl-L-alanyl-D-glutamyl-meso-2,6-diaminopimeloyl-D-alanyl-D-alanine	METPA1805	NA	C05897	NA	1
UDP-N-acetylmuramoyl-L-alanine	UDP-N-acetylmuramoyl-L-alanine	METPA0146	NA	C01212	NA	1
UDP-N-acetylmuramoyl-L-alanyl-D-glutamate	UDP-N-acetylmuramoyl-L-alanyl-D-glutamate	METPA0071	NA	C00692	NA	1
UDP-N-acetylmuraminate	UDP-N-acetylmuraminate	HMDB0011720	1169	C01050	CC(OC1C(O)C(CO)OC(OP(O)(=O)OP(O)(=O)OCC2OC(C(O)C2O)N2C=CC(=O)NC2=O)C1NC(C)=O)C(O)=O	1
Coenzyme Q8	NA	NA	NA	NA	NA	0
Ubiquinol 8	Ubiquinol 8	HMDB0001060	25074411	C00390	COC1=C(OC)C(O)=C(C\C=C(/C)CC\C=C(/C)CC\C=C(/C)CC\C=C(/C)CC\C=C(/C)CC\C=C(/C)CC\C=C(/C)CCC=C(C)C)C(C)=C1O	1
Coenzyme Q9	Coenzyme Q9	HMDB0006707	5280473	C01967	COC1=C(OC)C(=O)C(C\C=C(/C)CC\C=C(/C)CC\C=C(/C)CC\C=C(/C)CC\C=C(/C)CC\C=C(/C)CC\C=C(/C)CC\C=C(/C)CCC=C(C)C)=C(C)C1=O	1
undecaprenol	undecaprenol	NA	5280474	C01968	CC(C)=CCC/C(C)=C/CC/C(C)=C/CC/C(C)=C/CC/C(C)=C/CC/C(C)=C/CC/C(C)=C/CC/C(C)=C/CC/C(C)=C/CC/C(C)=C/CC/C(C)=C/CO	1
Undecaprenyl diphosphate	Undecaprenyl diphosphate	HMDB0001469	5280604	C03543	CC(C)=CCC\C(C)=C\CC\C(C)=C\CC\C(C)=C\CC\C(C)=C\CC\C(C)=C\CC\C(C)=C\CC\C(C)=C\CC\C(C)=C\CC\C(C)=C\CC\C(C)=C\COP(O)(=O)OP(O)(O)=O	1
di-trans,poly-cis-Undecaprenyl phosphate	di-trans,poly-cis-Undecaprenyl phosphate	METPA1804	NA	C17556	NA	1
Fuc2NAc-PP-Undecaprenyl	NA	NA	NA	NA	NA	0
Man(2NAc3NAc)A-(beta1,3)-Fuc2NAc-PP-Undecaprenyl	NA	NA	NA	NA	NA	0
Man(2NAc3N)(3,-CH3C=NH)A-(beta1,4)-Man(2NAc3NAc)A-(beta1,3)-Fuc2NAc-PP-Undecaprenyl	NA	NA	NA	NA	NA	0
Uridine 5'-diphosphate	Uridine 5'-diphosphate	HMDB0000295	6031	C00015	O[C@H]1[C@@H](O)[C@@H](O[C@@H]1COP(O)(=O)OP(O)(O)=O)N1C=CC(=O)NC1=O	1
Uridine diphosphate glucose	Uridine diphosphate glucose	HMDB0000286	8629	C00029	OC[C@H]1O[C@H](OP(O)(=O)OP(O)(=O)OC[C@H]2O[C@H]([C@H](O)[C@@H]2O)N2C=CC(=O)NC2=O)[C@H](O)[C@@H](O)[C@@H]1O	1
Uridine diphosphategalactose	Uridine diphosphategalactose	HMDB0000302	18068	C00052	OC[C@H]1O[C@H](OP(O)(=O)OP(O)(=O)OC[C@H]2O[C@H]([C@H](O)[C@@H]2O)N2C=CC(=O)NC2=O)[C@H](O)[C@@H](O)[C@H]1O	1
Uridine diphosphate glucuronic acid	Uridine diphosphate glucuronic acid	HMDB0000935	17473	C00167	O[C@@H]1[C@@H](COP(O)(=O)OP(O)(=O)O[C@H]2O[C@@H]([C@@H](O)[C@H](O)[C@H]2O)C(O)=O)O[C@H]([C@@H]1O)N1C=CC(=O)NC1=O	1
UDP-N-acetylmuramoyl-L-alanyl-D-gamma-glutamyl-meso-2,6-diaminopimelate	UDP-N-acetylmuramoyl-L-alanyl-D-gamma-glutamyl-meso-2,6-diaminopimelate	METPA0552	NA	C04877	NA	1
UDP-N-acetylmuramoyl-L-alanyl-D-glutamyl-6-carboxy-L-lysyl-D-alanyl-D-alanine	UDP-N-acetylmuramoyl-L-alanyl-D-glutamyl-6-carboxy-L-lysyl-D-alanyl-D-alanine	METPA0553	NA	C04882	NA	1
Uridine 5'-monophosphate	Uridine 5'-monophosphate	HMDB0000288	6030	C00105	O[C@H]1[C@@H](O)[C@@H](O[C@@H]1COP(O)(O)=O)N1C=CC(=O)NC1=O	1
Uroporphyrinogen III	Uroporphyrinogen III	HMDB0001086	1179	C01051	OC(=O)CCC1=C2CC3=C(CCC(O)=O)C(CC(O)=O)=C(CC4=C(CC(O)=O)C(CCC(O)=O)=C(CC5=C(CC(O)=O)C(CCC(O)=O)=C(CC(N2)=C1CC(O)=O)N5)N4)N3	1
Uracil	Uracil	HMDB0000300	1174	C00106	O=C1NC=CC(=O)N1	1
Uric acid	Uric acid	HMDB0000289	1175	C00366	O=C1NC2=C(N1)C(=O)NC(=O)N2	1
Urocanic acid	Urocanic acid	HMDB0000301	736715	C00785	OC(=O)\C=C\C1=CNC=N1	1
(S)-Ureidoglycolic acid	(S)-Ureidoglycolic acid	HMDB0001005	439269	C00603	NC(=O)N[C@@H](O)C(O)=O	1
Urea	Urea	HMDB0000294	1176	C00086	NC(N)=O	1
Uridine	Uridine	HMDB0000296	6029	C00299	OC[C@H]1O[C@H]([C@H](O)[C@@H]1O)N1C=CC(=O)NC1=O	1
Uridine triphosphate	Uridine triphosphate	HMDB0000285	6133	C00075	O[C@H]1[C@@H](O)[C@@H](O[C@@H]1COP(O)(=O)OP(O)(=O)OP(O)(O)=O)N1C=CC(=O)NC1=O	1
L-Valine	L-Valine	HMDB0000883	6287	C00183	CC(C)[C@H](N)C(O)=O	1
L-Valyl-tRNA(Val)	L-Valyl-tRNA(Val)	METPA0305	NA	C02554	NA	1
Xanthine	Xanthine	HMDB0000292	1188	C00385	O=C1NC2=C(NC=N2)C(=O)N1	1
Xanthylic acid	Xanthylic acid	HMDB0001554	73323	C00655	O[C@@H]1[C@@H](COP(O)(O)=O)O[C@H]([C@@H]1O)N1C=NC2=C1NC(=O)NC2=O	1
Xanthosine	Xanthosine	HMDB0000299	64959	C01762	OC[C@H]1O[C@H]([C@H](O)[C@@H]1O)N1C=NC2=C1N=C(O)N=C2O	1
Xylulose 5-phosphate	Xylulose 5-phosphate	HMDB0000868	439190	C00231	OCC(=O)[C@@H](O)[C@H](O)COP(O)(O)=O	1
D-Xylose	D-Xylose	HMDB0000098	135191	C00181	O[C@@H]1COC(O)[C@H](O)[C@H]1O	1
D-Xylulose	D-Xylulose	HMDB0001644	12358757	C00310	OC[C@@]1(O)OC[C@@H](O)[C@@H]1O	1
Zinc	Zinc	HMDB0015532	32051	C00038	[Zn++]	1
Potassium	Potassium	HMDB0000586	813	C00238	[K+]	1
Myristic acid	Myristic acid	HMDB0000806	11005	C06424	CCCCCCCCCCCCCC(O)=O	1
Pyoverdine I (extracellular)	NA	NA	NA	NA	NA	0
2-Aminobenzoyl-CoA	NA	NA	NA	NA	NA	0
3-Oxodecanoic acid	3-Oxodecanoic acid	HMDB0010724	5282982	NA	CCCCCCCC(=O)CC(O)=O	1
Octanoyl-CoA	Octanoyl-CoA	HMDB0001070	380	C01944	CCCCCCCC(=O)SCCNC(=O)CCNC(=O)C(O)C(C)(C)COP(O)(=O)OP(O)(=O)OCC1OC(C(O)C1OP(O)(O)=O)N1C=NC2=C(N)N=CN=C12	1
Cysteinyl thiol	NA	NA	NA	NA	NA	0
S-Octanoyl-L-cysteinyl-protein	S-Octanoyl-L-cysteinyl-protein	NA	333497472	C21489	NA	1
2-Aminobenzoylacetate	2-Aminobenzoylacetate	NA	329728076	C21453	NA	1
2-Aminobenzoylacetyl-CoA	2-Aminobenzoylacetyl-CoA	NA	329728075	C21452	NA	1
S-Anthraniloyl-L-cysteinyl-protein	S-Anthraniloyl-L-cysteinyl-protein	NA	333497471	C21488	NA	1
trans-Dec-2-enoic acid	trans-Dec-2-enoic acid	HMDB0010726	5282724	NA	CCCCCCC\C=C\C(O)=O	1
trans-Dodec-2-enoic acid	trans-Dodec-2-enoic acid	HMDB0010729	5282729	C21202	CCCCCCCCC\C=C\C(O)=O	1
trans-2-Hexenoyl-CoA	trans-2-Hexenoyl-CoA	HMDB0003944	5280765	C05271	CCC\C=C\C(=O)SCCNC(=O)CCNC(=O)C(O)C(C)(C)COP(O)(=O)OP(O)(=O)OC[C@H]1O[C@H]([C@H](O)[C@@H]1OP(O)(O)=O)N1C=NC2=C1N=CN=C2N	1
Oleoyl-[acyl-carrier protein	Oleoyl-[acyl-carrier protein]	METPA0143	NA	C01203	NA	1
(2E)-Hexadecenoyl-CoA	(2E)-Hexadecenoyl-CoA	HMDB0003945	5118010	C05272	CCCCCCCCCCCCCC=CC(=O)SCCNC(=O)CCNC(=O)C(O)C(C)(C)COP(O)(=O)OP(O)(=O)OCC1OC(C(O)C1OP(O)(O)=O)N1C=NC2=C1N=CN=C2N	1
(2E)-Octenoyl-CoA	(2E)-Octenoyl-CoA	HMDB0003949	5280769	C05276	CCCCC\C=C\C(=O)SCCNC(=O)CCNC(=O)C(O)C(C)(C)COP(O)(=O)OP(O)(=O)OC[C@H]1O[C@H]([C@H](O)[C@@H]1OP(O)(O)=O)N1C=NC2=C1N=CN=C2N	1
Lauroyl-CoA	Lauroyl-CoA	HMDB0003571	165436	C01832	CCCCCCCCCCCC(=O)SCCNC(=O)CCNC(=O)[C@H](O)C(C)(C)COP(O)(=O)OP(O)(=O)OC[C@H]1O[C@H]([C@H](O)[C@@H]1OP(O)(O)=O)N1C=NC2=C1N=CN=C2N	1
2-trans-dodecenoyl-CoA	2-trans-dodecenoyl-CoA	HMDB0304089	NA	C03221	CCCCCCCCC\C=C\C(=O)SCCNC(=O)CCNC(=O)[C@H](O)C(C)(C)COP(O)(=O)OP(O)(=O)OC[C@H]1O[C@H]([C@H](O)[C@@H]1OP(O)(O)=O)N1C=NC2=C1N=CN=C2N	1
Decanoyl-CoA (n-C10:0CoA)	Decanoyl-CoA (n-C10:0CoA)	HMDB0006404	440615	C05274	CCCCCCCCCC(=O)SCCNC(=O)CCNC(=O)C(O)C(C)(C)COP(O)(=O)OP(O)(=O)OC[C@H]1O[C@H]([C@H](O)[C@@H]1OP(O)(O)=O)N1C=NC2=C1N=CN=C2N	1
(2E)-Decenoyl-CoA	(2E)-Decenoyl-CoA	HMDB0003948	5280768	C05275	CCCCCCC\C=C\C(=O)SCCNC(=O)CCNC(=O)C(O)C(C)(C)COP(O)(=O)OP(O)(=O)OC[C@H]1O[C@H]([C@H](O)[C@@H]1OP(O)(O)=O)N1C=NC2=C(N)N=CN=C12	1
(2E)-Tetradecenoyl-CoA	(2E)-Tetradecenoyl-CoA	HMDB0003946	5280767	C05273	CCCCCCCCCCC\C=C\C(=O)SCCNC(=O)CCNC(=O)C(O)C(C)(C)COP(O)(=O)OP(O)(=O)OC[C@H]1O[C@H]([C@H](O)[C@@H]1OP(O)(O)=O)N1C=NC2=C1N=CN=C2N	1
a 1-hexadec-9-enoyl-sn-glycerol 3-phosphate	NA	NA	NA	NA	NA	0
a 1-octadec-11-enoyl-sn-glycerol 3-phosphate	NA	NA	NA	NA	NA	0
Stearoyl-CoA	Stearoyl-CoA	HMDB0001114	94140	C00412	CCCCCCCCCCCCCCCCCC(=O)SCCNC(=O)CCNC(=O)[C@H](O)C(C)(C)COP(O)(=O)OP(O)(=O)OC[C@H]1O[C@H]([C@H](O)[C@@H]1OP(O)(O)=O)N1C=NC2=C1N=CN=C2N	1
Anteisopentadecanoyl-CoA	Anteisopentadecanoyl-CoA	HMDB0100000	131808163	NA	CCC(C)CCCCCCCCCCC(=O)SCCNC(=O)CCNC(=O)[C@H](O)C(C)(C)COP(O)(=O)OP(O)(=O)OC[C@H]1O[C@H]([C@H](O)[C@@H]1OP(O)(O)=O)N1C=NC2=C1N=CN=C2N	1
14-methylhexadecanoyl-CoA	NA	NA	NA	NA	NA	0
Isoheptadecanoyl-CoA	Isoheptadecanoyl-CoA	HMDB0112247	70680351	NA	CC(C)CCCCCCCCCCCCCC(=O)SCCNC(=O)CCNC(=O)[C@H](O)C(C)(C)COP(O)(=O)OP(O)(=O)OC[C@H]1O[C@H]([C@H](O)[C@@H]1OP(O)(O)=O)N1C=NC2=C1N=CN=C2N	1
Isohexadecanoyl-CoA	Isohexadecanoyl-CoA	HMDB0112246	70680289	NA	CC(C)CCCCCCCCCCCCC(=O)SCCNC(=O)CCNC(=O)[C@H](O)C(C)(C)COP(O)(=O)OP(O)(=O)OC[C@H]1O[C@H]([C@H](O)[C@@H]1OP(O)(O)=O)N1C=NC2=C1N=CN=C2N	1
Isopentadecanoyl-CoA	Isopentadecanoyl-CoA	HMDB0112245	49859706	NA	CC(C)CCCCCCCCCCCC(=O)SCCNC(=O)CCNC(=O)[C@H](O)C(C)(C)COP(O)(=O)OP(O)(=O)OC[C@H]1O[C@H]([C@H](O)[C@@H]1OP(O)(O)=O)N1C=NC2=C1N=CN=C2N	1
Isotetradecanoyl-CoA	Isotetradecanoyl-CoA	HMDB0112244	86583433	NA	CC(C)CCCCCCCCCCC(=O)SCCNC(=O)CCNC(=O)[C@H](O)C(C)(C)COP(O)(=O)OP(O)(=O)OC[C@H]1O[C@H]([C@H](O)[C@@H]1OP(O)(O)=O)N1C=NC2=C1N=CN=C2N	1
1-anteisoheptadecanoyl-sn-glycerol 3-phosphate	NA	NA	NA	NA	NA	0
1-anteisopentadecanoyl-sn-glycerol 3-phosphate	NA	NA	NA	NA	NA	0
1-dodecanoyl-glycero-3-phosphate	1-dodecanoyl-glycero-3-phosphate	HMDB0062319	52929750	NA	[H][C@@](O)(COC(=O)CCCCCCCCCCC)COP(O)(O)=O	1
1-tetradec-7-enoyl-sn-glycerol 3-phosphate	NA	NA	NA	NA	NA	0
1-isoheptadecanoyl-sn-glycerol 3-phosphate	NA	NA	NA	NA	NA	0
1-isohexadecanoyl-sn-glycerol 3-phosphate	NA	NA	NA	NA	NA	0
1-isopentadecanoyl-sn-glycerol 3-phosphate	NA	NA	NA	NA	NA	0
1-isotetradecanoyl-sn-glycerol 3-phosphate	NA	NA	NA	NA	NA	0
1-tetradecanoyl-sn-glycero-3-phosphate	1-tetradecanoyl-sn-glycero-3-phosphate	HMDB0062321	9547180	NA	CCCCCCCCCCCCCC(=O)OC[C@@H](O)COP(O)(O)=O	1
1-Palmitoylglycerol 3-phosphate	NA	NA	NA	NA	NA	0
1-stearoyl-sn-glycero-3-phosphate(2-)	NA	NA	NA	NA	NA	0
Itaconyl-CoA	Itaconyl-CoA	HMDB0003377	439254	C00531	CC(C)(COP(O)(=O)OP(O)(=O)OC[C@H]1O[C@H]([C@H](O)[C@@H]1OP(O)(O)=O)N1C=NC2=C(N)N=CN=C12)C(O)C(=O)NCCC(=O)NCCSC(=O)CC(=C)C(O)=O	1
L-Citramalyl-CoA	L-Citramalyl-CoA	HMDB0006345	53477827	C01011	[H][C@](O)(C(=O)NCCC(=O)NCCSC(=O)C[C@](C)(O)C(O)=O)C(C)(C)COP(O)(=O)OP(O)(=O)OC[C@H]1O[C@H]([C@@H](O)C1OP(O)(O)=O)N1C=NC2=C1N=CN=C2N	1
Itaconic acid	Itaconic acid	HMDB0002092	811	C00490	OC(=O)CC(=C)C(O)=O	1
N2-Succinyl-L-arginine	N2-Succinyl-L-arginine	METPA0384	NA	C03296	NA	1
N2-Succinyl-L-glutamic acid 5-semialdehyde	N2-Succinyl-L-glutamic acid 5-semialdehyde	HMDB0001180	440848	C05932	OC(=O)CCC(=O)N[C@@H](CCC=O)C(O)=O	1
N2-Succinyl-L-ornithine	N2-Succinyl-L-ornithine	HMDB0001199	127370	C03415	NCCC[C@H](NC(=O)CCC(O)=O)C(O)=O	1
dTDP-4-dehydro-6-deoxy-beta-L-mannose	NA	NA	NA	NA	NA	0
L-rhamnosyl-3-hydroxydecanoyl-3-hydroxydecanoate	NA	NA	NA	NA	NA	0
l-rhamnosyl l-rhamnosyl-3-hydroxydecanoyl-3-hydroxydecanoate	NA	NA	NA	NA	NA	0
(S)-3-Hydroxydodecanoyl-CoA	(S)-3-Hydroxydodecanoyl-CoA	HMDB0003936	440603	C05262	CCCCCCCCC[C@H](O)CC(=O)SCCNC(=O)CCNC(=O)C(O)C(C)(C)COP(O)(=O)OP(O)(=O)OC[C@H]1O[C@H]([C@H](O)[C@@H]1OP(O)(O)=O)N1C=NC2=C(N)N=CN=C12	1
(S)-3-hydroxypalmitoyl-coenzyme A	(S)-3-Hydroxyhexadecanoyl-CoA	HMDB0003932	440600	C05258	CCCCCCCCCCCCC[C@H](O)CC(=O)SCCNC(=O)CCNC(=O)C(O)C(C)(C)COP(O)(=O)OP(O)(=O)OC[C@H]1O[C@H]([C@H](O)[C@@H]1OP(O)(O)=O)N1C=NC2=C(N)N=CN=C12	1
(S)-3-Hydroxytetradecanoyl-CoA	(S)-3-Hydroxytetradecanoyl-CoA	HMDB0003934	440602	C05260	CCCCCCCCCCC[C@H](O)CC(=O)SCCNC(=O)CCNC(=O)C(O)C(C)(C)COP(O)(=O)OP(O)(=O)OC[C@H]1O[C@H]([C@H](O)[C@@H]1OP(O)(O)=O)N1C=NC2=C(N)N=CN=C12	1
(S)-Hydroxyhexanoyl-CoA	(S)-Hydroxyhexanoyl-CoA	HMDB0003942	11966160	C05268	CCC[C@H](O)CC(=O)SCCNC(=O)CCNC(=O)[C@H](O)C(C)(C)COP(O)(=O)OP(O)(=O)OC[C@H]1O[C@H]([C@H](O)[C@@H]1OP(O)(O)=O)N1C=NC2=C1N=CN=C2N	1
(S)-Hydroxyoctanoyl-CoA	(S)-Hydroxyoctanoyl-CoA	HMDB0003940	53477508	C05266	[H][C@](O)(CCCCC)CC(=O)SCCNC(=O)CCNC(=O)[C@]([H])(O)C(C)(C)COP(O)(=O)OP(O)(=O)OC[C@H]1O[C@H](C(O)[C@H]1OP(O)(O)=O)N1C=NC2=C1N=CN=C2N	1
Hydrogen cyanide	Hydrogen cyanide	HMDB0060292	768	C01326	C#N	1
(S)-3-hydroxybutanoyl-CoA	(S)-3-hydroxybutanoyl-CoA	HMDB0303997	9543037	C01144	[H][C@@](C)(O)CC(=O)SCCN=C(O)CCN=C(O)[C@]([H])(O)C(C)(C)COP(O)(=O)OP(O)(=O)OC[C@@]1([H])O[C@@]([H])(N2C=NC3=C(N)N=CN=C23)[C@]([H])(O)[C@]1([H])OP(O)(O)=O	1
Salicylic acid	Salicylic acid	HMDB0001895	338	C00805	OC(=O)C1=C(O)C=CC=C1	1
Pyochelin	NA	NA	NA	NA	NA	0
Pyroglutamic acid	Pyroglutamic acid	HMDB0000267	7405	C01879	OC(=O)[C@@H]1CCC(=O)N1	1
Propionic acid	Propionic acid	HMDB0000237	1032	C00163	CCC(O)=O	1
Linoleic acid-[acyl-carrier protein	NA	NA	NA	NA	NA	0
3-Oxooctanoyl-CoA	3-Oxooctanoyl-CoA	HMDB0003941	440608	C05267	CCCCCC(=O)CC(=O)SCCNC(=O)CCNC(=O)C(O)C(C)(C)COP(O)(=O)OP(O)(=O)OC[C@H]1O[C@H]([C@H](O)[C@@H]1OP(O)(O)=O)N1C=NC2=C(N)N=CN=C12	1
3-Oxododecanoyl-CoA	3-Oxododecanoyl-CoA	HMDB0003937	440604	C05263	CCCCCCCCCC(=O)CC(=O)SCCNC(=O)CCNC(=O)C(O)C(C)(C)COP(O)(=O)OP(O)(=O)OC[C@H]1O[C@H]([C@H](O)[C@@H]1OP(O)(O)=O)N1C=NC2=C(N)N=CN=C12	1
3-Oxohexadecanoyl-CoA	3-Oxohexadecanoyl-CoA	HMDB0006402	440601	C05259	CCCCCCCCCCCCCC(=O)CC(=O)SCCNC(=O)CCNC(=O)C(O)C(C)(C)COP(O)(=O)OP(O)(=O)OC[C@H]1O[C@H]([C@H](O)[C@@H]1OP(O)(O)=O)N1C=NC2=C(N)N=CN=C12	1
3-Oxotetradecanoyl-CoA	3-Oxotetradecanoyl-CoA	HMDB0003935	11966197	C05261	CCCCCCCCCCCC(=O)CC(=O)SCCNC(=O)CCNC(=O)[C@H](O)C(C)(C)COP(O)(=O)OP(O)(=O)OC[C@H]1O[C@H]([C@H](O)[C@@H]1OP(O)(O)=O)N1C=NC2=C1N=CN=C2N	1
3-Oxodecanoyl-CoA	3-Oxodecanoyl-CoA	HMDB0003939	440606	C05265	CCCCCCCC(=O)CC(=O)SCCNC(=O)CCNC(=O)C(O)C(C)(C)COP(O)(=O)OP(O)(=O)OC[C@H]1O[C@H]([C@H](O)[C@@H]1OP(O)(O)=O)N1C=NC2=C(N)N=CN=C12	1
3-Oxohexanoyl-CoA	3-Oxohexanoyl-CoA	HMDB0003943	440610	C05269	CCCC(=O)CC(=O)SCCNC(=O)CCNC(=O)C(O)C(C)(C)COP(O)(=O)OP(O)(=O)OC[C@H]1O[C@H]([C@H](O)[C@@H]1OP(O)(O)=O)N1C=NC2=C(N)N=CN=C12	1
Alanylaspartic acid	Alanylaspartic acid	HMDB0028683	99719	NA	C[C@H](N)C(=O)N[C@@H](CC(O)=O)C(O)=O	1
Alanylglutamine	Alanylglutamine	HMDB0028685	123935	NA	C[C@H](N)C(=O)N[C@@H](CCC(N)=O)C(O)=O	1
Glutamylalanine	Glutamylalanine	HMDB0003764	6992506	NA	C[C@H](NC(=O)[C@@H](N)CCC(O)=O)C(O)=O	1
Alanylglycine	Alanylglycine	HMDB0006899	6998028	NA	C[C@H](N)C(=O)NCC(O)=O	1
Alanylhistidine	Alanylhistidine	HMDB0028689	9837455	NA	C[C@H](N)C(=O)N[C@@H](CC1=CNC=N1)C(O)=O	1
Alanylleucine	Alanylleucine	HMDB0028691	96801	NA	CC(C)C[C@H](NC(=O)[C@H](C)N)C(O)=O	1
Alanylthreonine	Alanylthreonine	HMDB0028697	6427004	NA	C[C@@H](O)[C@H](NC(=O)[C@H](C)N)C(O)=O	1
L-Cysteinylglycine	Cysteinylglycine	HMDB0000078	439498	C01419	N[C@@H](CS)C(=O)NCC(O)=O	1
Glycyl-Asparagine	Glycyl-Asparagine	HMDB0028836	306141	NA	NCC(=O)NC(CC(N)=O)C(O)=O	1
Glycyl-Aspartate	Glycyl-Aspartate	HMDB0028837	273261	NA	NCC(=O)NC(CC(O)=O)C(O)=O	1
Glycyl-Glutamine	Glycyl-Glutamine	HMDB0028839	597739	NA	NCC(=O)NC(CCC(N)=O)C(O)=O	1
Glycyl-Glutamate	Glycyl-Glutamate	HMDB0028840	306108	NA	NCC(=O)NC(CCC(O)=O)C(O)=O	1
Glycyl-Methionine	Glycyl-Methionine	HMDB0028847	96757	NA	CSCCC(NC(=O)CN)C(O)=O	1
Glycylproline	Glycylproline	HMDB0000721	3013625	NA	NCC(=O)N1CCC[C@H]1C(O)=O	1
L-methionine-L-alanyl	NA	NA	NA	NA	NA	0
Glycyl-Cysteine	Glycyl-Cysteine	HMDB0028838	22342009	NA	NCC(=O)NC(CS)C(O)=O	1
Glycylleucine	Glycylleucine	HMDB0000759	92843	C02155	CC(C)C[C@H](NC(=O)CN)C(O)=O	1
Glycyl-Phenylalanine	Glycyl-Phenylalanine	HMDB0028848	97415	NA	NCC(O)=NC(CC1=CC=CC=C1)C(O)=O	1
Glycyltyrosine	Glycyltyrosine	HMDB0028853	92829	NA	NCC(=O)N[C@@H](CC1=CC=C(O)C=C1)C(O)=O	1
L-Methionine, L-alanyl-L-alanyl	NA	NA	NA	NA	NA	0
Lead	Lead	HMDB0004628	122121	C12144	[Pb++]	1
Tartaric acid	Tartaric acid	HMDB0000956	444305	C00898	O[C@H]([C@@H](O)C(O)=O)C(O)=O	1
Galactonic acid	Galactonic acid	HMDB0000565	128869	C00880	OC[C@@H](O)[C@H](O)[C@H](O)[C@@H](O)C(O)=O	1
Galactaric acid	Galactaric acid	HMDB0000639	3037582	C00879	O[C@@H]([C@@H](O)[C@H](O)C(O)=O)[C@@H](O)C(O)=O	1
Glucaric acid	Glucaric acid	HMDB0000663	33037	C00818	O[C@@H]([C@H](O)[C@@H](O)C(O)=O)[C@H](O)C(O)=O	1
Glycerophosphoglycerol	Glycerophosphoglycerol	HMDB0240316	54575349	NA	OC[C@H](O)COP(O)(=O)OC[C@H](O)CO	1
Levoinositol	Levoinositol	HMDB0034220	892	C06151	O[C@H]1[C@H](O)[C@@H](O)[C@H](O)[C@H](O)[C@H]1O	1
Mercury	Mercury	HMDB0003625	26623	C00703	[Hg++]	1
3a,7a-Dihydroxy-5b-cholestanoyl-CoA	3a,7a-Dihydroxy-5b-cholestanoyl-CoA	HMDB0002159	53479251	C04644	[H][C@@]12C[C@H](O)CC[C@]1(C)C1CC[C@]3(C)C(CCC3C1[C@H](O)C2)C(C)CCCC(C)C(=O)SCCNC(=O)CCNC(=O)C(O)C(C)(C)COP(O)(=O)OP(O)(=O)OC[C@H]1O[C@H]([C@H](O)[C@@H]1OP(O)(O)=O)N1C=NC2=C(N)N=CN=C12	1
Dianteisoheptadecanoylphosphatidylglycerol	NA	NA	NA	NA	NA	0
Dianteisopentadecanoylphosphatidylglycerol	NA	NA	NA	NA	NA	0
Diisoheptadecanoylphosphatidylglycerol	NA	NA	NA	NA	NA	0
Diisohexadecanoylphosphatidylglycerol	NA	NA	NA	NA	NA	0
Diisopentadecanoylphosphatidylglycerol	NA	NA	NA	NA	NA	0
Diisotetradecanoylphosphatidylglycerol	NA	NA	NA	NA	NA	0
phosphatidylglycerol (ditetradecanoyl, n-C14:0)	NA	NA	NA	NA	NA	0
Phosphatidylglycerol(16:0/16:0)	PG(16:0/16:0)	HMDB0010570	446440	NA	[H][C@](O)(CO)COP(O)(=O)OC[C@@]([H])(COC(=O)CCCCCCCCCCCCCCC)OC(=O)CCCCCCCCCCCCCCC	1
1,2-dioctadecanoyl-sn-glycero-3-phospho-(1'-sn-glycerol)	NA	NA	NA	NA	NA	0
Cyanocobalamin	Cyanocobalamin	HMDB0000607	NA	C02823	[H][C@@](C)(CNC(=O)CC[C@]1(C)[C@@H](CC(N)=O)[C@@]2([H])N([Co]C#N)\C1=C(C)/C1=N/C(=C\C3=N\C(=C(C)/C4=N[C@]2(C)[C@@](C)(CC(N)=O)[C@@H]4CCC(N)=O)\[C@@](C)(CC(N)=O)[C@@H]3CCC(N)=O)/C(C)(C)[C@@H]1CCC(N)=O)OP(O)(=O)O[C@@H]1[C@@H](CO)O[C@@H]([C@@H]1O)N1C=NC2=CC(C)=C(C)C=C12	1
3-hydroxydecanoyl-3-hydroxydecanoate	NA	NA	NA	NA	NA	0
Propinol adenylate	Propinol adenylate	HMDB0006806	440863	C05983	CCC(=O)OP(O)(=O)OC[C@H]1O[C@H]([C@H](O)[C@@H]1O)N1C=NC2=C1N=CN=C2N	1
Cob(II)alamin	Cob(II)alamin	HMDB0006316	0	C00541	[H][C@]12[C@H](CC(N)=O)[C@@]3(C)CCC(=O)NC[C@@H](C)OP(O)(=O)O[C@@H]4[C@@H](CO)O[C@@H]([C@@H]4O)N4C=[N](C5=CC(C)=C(C)C=C45)[Co++]456N1C3=C(C)C1=[N]4C(=CC3=[N]5C(=C(C)C4=[N]6[C@]2(C)[C@@](C)(CC(N)=O)[C@@H]4CCC(N)=O)[C@@](C)(CC(N)=O)[C@@H]3CCC(N)=O)C(C)(C)[C@@H]1CCC(N)=O	1
N-Acetyl-D-glucosamine	N-Acetyl-D-glucosamine	HMDB0000215	439174	C00140	CC(=O)N[C@H]1C(O)O[C@H](CO)[C@@H](O)[C@@H]1O	1
3-(N-Morpholino)propanesulfonic acid	NA	NA	NA	NA	NA	0
Sulfoacetate	Sulfoacetate	METPA1121	NA	C14179	NA	1
1,2-dihexadec-9-enoyl-sn-glycerol 3-phosphate	NA	NA	NA	NA	NA	0
PA(16:0/16:0)	PA(16:0/16:0)	HMDB0000674	446066	C00416	[H][C@@](COC(=O)CCCCCCCCCCCCCCC)(COP(O)(O)=O)OC(=O)CCCCCCCCCCCCCCC	1
1,2-dioctadec-11-enoyl-sn-glycerol 3-phosphate	NA	NA	NA	NA	NA	0
1,2-dioctadecanoyl-sn-glycerol-3-phosphate(2-)	NA	NA	NA	NA	NA	0
1,2-ditetradec-7-enoyl-sn-glycerol 3-phosphate	NA	NA	NA	NA	NA	0
1,2-didodecanoyl-sn-glycerol 3-phosphate	NA	NA	NA	NA	NA	0
1,2-dianteisoheptadecanoyl-sn-glycerol 3-phosphate	NA	NA	NA	NA	NA	0
1,2-dianteisopentadecanoyl-sn-glycerol 3-phosphate	NA	NA	NA	NA	NA	0
1,2-diisoheptadecanoyl-sn-glycerol 3-phosphate	NA	NA	NA	NA	NA	0
1,2-diisohexadecanoyl-sn-glycerol 3-phosphate	NA	NA	NA	NA	NA	0
1,2-diisopentadecanoyl-sn-glycerol 3-phosphate	NA	NA	NA	NA	NA	0
1,2-diisotetradecanoyl-sn-glycerol 3-phosphate	NA	NA	NA	NA	NA	0
Stearoylcardiolipin	NA	NA	NA	NA	NA	0
Palmitoylcardiolipin	NA	NA	NA	NA	NA	0
Myristoylcardiolipin	NA	NA	NA	NA	NA	0
beta-hydroxydecanoyl-beta-hydroxydecanoyl-S-CoA	NA	NA	NA	NA	NA	0
4-Hydroxyproline	4-Hydroxyproline	HMDB0000725	5810	C01157	O[C@H]1CN[C@@H](C1)C(O)=O	1
Isotetradecanoylcardiolipin	NA	NA	NA	NA	NA	0
Isopentadecanoylcardiolipin	NA	NA	NA	NA	NA	0
Isohexadecanoylcardiolipin	NA	NA	NA	NA	NA	0
Isoheptadecanoylcardiolipin	NA	NA	NA	NA	NA	0
Anteisopentadecanoylcardiolipin	NA	NA	NA	NA	NA	0
Anteisoheptadecanoylcardiolipin	NA	NA	NA	NA	NA	0
chromate	NA	NA	NA	NA	NA	0
1-hexadecanoyl-2-9-hexadecenoyl-sn-glycerol-3-phosphate	NA	NA	NA	NA	NA	0
Prenyl benzoate	Prenyl benzoate	HMDB0032488	21265	C03885	CC(C)=CCOC(=O)C1=CC=CC=C1	1
2-all-trans-nonaprenylphenol	NA	NA	NA	NA	NA	0
Peptidoglycan polymer (n subunits)	NA	NA	NA	NA	NA	0
1-stearoyl-2-oleoyl-sn-glycero-3-phosphate	NA	NA	NA	NA	NA	0
phosphatidylglycerolphosphate (1,2-di-stearoyl)	NA	NA	NA	NA	NA	0
CDP-phosphatidylglycerophosphate (dioctadecanoyl, n-C18:0)	NA	NA	NA	NA	NA	0
4-Guanidinobutanal	4-Guanidinobutanal	METPA0313	NA	C02647	NA	1
Guanidinopropionic acid	Guanidinopropionic acid	HMDB0013222	67701	C03065	NC(=N)NCCC(O)=O	1
2-Oxoarginine	2-Oxoarginine	HMDB0004225	558	C03771	NC(N)=NCCCC(=O)C(O)=O	1
N-alpha-Acetyl-L-citrulline	N-alpha-Acetyl-L-citrulline	HMDB0000856	656979	C15532	CC(=O)N[C@@H](CCCNC(N)=O)C(O)=O	1
N-Acetyl-L-methionine	N-Acetyl-L-methionine	HMDB0011745	448580	C02712	CSCC[C@H](NC(C)=O)C(O)=O	1
O-Ureidohomoserine	O-Ureidohomoserine	HMDB0012271	21126175	NA	NC(CCONC(O)=N)C(O)=O	1
Canavaninosuccinate	Canavaninosuccinate	HMDB0012197	25201068	NA	NC(CCONC(=N)NC(CC(O)=O)C(O)=O)C(O)=O	1
3-Sulfopyruvic acid	3-Sulfopyruvic acid	HMDB0004045	440717	C05528	OC(=O)C(=O)CS(O)(=O)=O	1
3-Ethylmalate	3-Ethylmalate	METPA0237	NA	C01989	NA	1
2-Oxovaleric acid	2-Oxovaleric acid	HMDB0001865	74563	C06255	CCCC(=O)C(O)=O	1
3-(3'-Methylthio)propylmalic acid	3-(3'-Methylthio)propylmalic acid	NA	96023623	C17215	NA	1
2-Oxo-6-methylthiohexanoic acid	2-Oxo-6-methylthiohexanoic acid	METPA1748	NA	C17216	NA	1
3-(4'-methylthio)butylmalate	NA	NA	NA	NA	NA	0
7-(methylsulfanyl)-2-oxoheptanoate	NA	NA	NA	NA	NA	0
3-(5'-methylthio)pentylmalate	NA	NA	NA	NA	NA	0
8-methylsulfanyl-2-oxooctanoate	NA	NA	NA	NA	NA	0
3-(6'-methylthio)hexylmalate	NA	NA	NA	NA	NA	0
9-(methylsulfanyl)-2-oxononanoate	NA	NA	NA	NA	NA	0
3-(7'-methylthio)heptylmalate	NA	NA	NA	NA	NA	0
10-(methylthio)-2-oxo-decanoic acid	NA	NA	NA	NA	NA	0
Acrylamide	Acrylamide	HMDB0004296	6579	C01659	NC(=O)C=C	1
Acrylic acid	Acrylic acid	HMDB0031647	6581	C00511	OC(=O)C=C	1
2-hydroxy-2-methylpropanamide	NA	NA	NA	NA	NA	0
alpha-Hydroxyisobutyric acid	alpha-Hydroxyisobutyric acid	HMDB0000729	11671	NA	CC(C)(O)C(O)=O	1
Propianamide	NA	NA	NA	NA	NA	0
Indole-3-acetamide	Indole-3-acetamide	HMDB0029739	397	C02693	NC(=O)CC1=CNC2=C1C=CC=C2	1
Indoleacetic acid	Indoleacetic acid	HMDB0000197	802	C00954	OC(=O)CC1=CNC2=C1C=CC=C2	1
4-Guanidinobutanamide	4-Guanidinobutanamide	METPA0359	NA	C03078	NA	1
Acetamide	Acetamide	HMDB0031645	178	C06244	CC(N)=O	1
tRNA(Sec)	tRNA(Sec)	METPA1393	NA	C16636	NA	1
L-Seryl-tRNA(Sec)	L-Seryl-tRNA(Sec)	METPA0826	NA	C06481	NA	1
4-Hydroxyphenylglyoxylate	4-Hydroxyphenylglyoxylate	NA	6381	C03590	NA	1
4-Hydroxybenzaldehyde	4-Hydroxybenzaldehyde	HMDB0011718	126	C00633	OC1=CC=C(C=O)C=C1	1
L-Gulonolactone	L-Gulonolactone	HMDB0003466	439373	C01040	[H][C@@]1(OC(=O)[C@@H](O)[C@H]1O)[C@@H](O)CO	1
L- gulotanate	NA	NA	NA	NA	NA	0
UDP-N-acetyl-alpha-D-muramoyl-L-alanyl-gamma-D-glutamyl-L-lysine	NA	NA	NA	NA	NA	0
UDPMurAc(oyl-L-Ala-D-gamma-Glu-L-Lys-D-Ala-D-Ala)	UDPMurAc(oyl-L-Ala-D-gamma-Glu-L-Lys-D-Ala-D-Ala)	METPA0534	NA	C04702	NA	1
UDP-N-acetyl-2-amino-2-deoxy-D-glucuronate	UDP-N-acetyl-2-amino-2-deoxy-D-glucuronate	METPA0513	NA	C04573	NA	1
UDP-2-acetamido-3-amino-2,3-dideoxy-alpha-D-glucuronate	UDP-2-acetamido-3-amino-2,3-dideoxy-alpha-D-glucuronate	NA	163312097	C20359	NA	1
UDP-2-acetamido-2-deoxy-alpha-D-ribo-hex-3-uluronate	UDP-2-acetamido-2-deoxy-alpha-D-ribo-hex-3-uluronate	NA	163312133	C20395	NA	1
UDP-2,3-diacetamido-2,3-dideoxy-alpha-D-glucuronate	UDP-2,3-diacetamido-2,3-dideoxy-alpha-D-glucuronate	NA	135626192	C19725	NA	1
Reduced [2Fe-2S] ferredoxin	NA	NA	NA	NA	NA	0
Oxidized [2Fe-2S] ferredoxin	NA	NA	NA	NA	NA	0
Sulfurated [sulfur carrier	NA	NA	NA	NA	NA	0
Unsulfurated [sulfur carrier	NA	NA	NA	NA	NA	0
2-demethylmenaquinol-8	NA	NA	NA	NA	NA	0
MKH2-8	NA	NA	NA	NA	NA	0
6-methoxy-3-methyl-2-octaprenylquinol	NA	NA	NA	NA	NA	0
Ethylnitronate	Ethylnitronate	METPA1468	NA	C18091	NA	1
5-hydroxy-5,7-dihydro-1H-purine-2,6,8(9H)-trione	NA	NA	NA	NA	NA	0
5'-Deoxyadenosine	5'-Deoxyadenosine	HMDB0001983	439182	C05198	C[C@H]1O[C@H]([C@H](O)[C@@H]1O)N1C=NC2=C(N)N=CN=C12	1
Biotinyl-CoA	Biotinyl-CoA	METPA0230	NA	C01894	NA	1
Pyrophosphate ion	NA	NA	NA	NA	NA	0
trans-Tetradec-2-enoyl-[acp	NA	NA	NA	NA	NA	0
[GlcNAc-(1->4)-Mur2Ac(oyl-L-Ala-g-D-Glu-A2pm-D-Ala-D-Ala)]n-diphosphoundecaprenol	NA	NA	NA	NA	NA	0
