# Supplementary material for: Influence of Amino Acids on Quorum Sensing-Related Pathways in Pseudomonas aeruginosa PAO1: Insights from the GEM iJD1249
Source: Metabolites. 2025 Mar 29;15(4):236. doi: 10.3390/metabo15040236 (PMC12029727; doi:10.3390/metabo15040236)
Supplement: Supplementary file 1 [file metabolites-15-00236-s001.zip › Supplementary Data S5.xlsx]

## Sheet: LB FBA
Reaction*	Flux FBA		Biomass maximization in LB
1	0		0.694316
2	0
3	0		*Considering 1208 rxn (with 611 reversible reactions), and 205 exchange
4	100
5	0
6	100
7	100
8	0
9	0
10	0
11	0
12	100
13	0
14	0
15	0
16	0
17	0
18	0
19	100
20	100
21	0
22	0
23	0.477
24	100
25	3.62
26	99.486
27	14.781
28	95.02
29	9.801
30	100
31	100
32	9.801
33	99.486
34	100
35	98.95
36	96.07
37	99.486
38	0
39	9.1286
40	87.38
41	93.47
42	93.47
43	93.47
44	92.72
45	100
46	0
47	100
48	100
49	100
50	87.38
51	42.7784
52	100
53	100
54	100
55	0
56	0
57	0
58	52.6788
59	0
60	0
61	100
62	0
63	100
64	0
65	100
66	100
67	100
68	100
69	100
70	0
71	94.66
72	100
73	87.38
74	100
75	87.38
76	100
77	0
78	0
79	100
80	100
81	100
82	100
83	0
84	0
85	0
86	0
87	0
88	0
89	0
90	0
91	100
92	0
93	87.38
94	0
95	0
96	100
97	99.486
98	0
99	96.38
100	96.38
101	0
102	100
103	0
104	0
105	100
106	100
107	0
108	100
109	100
110	100
111	100
112	0
113	0
114	100
115	100
116	0
117	100
118	12.62
119	0
120	100
121	0
122	12.62
123	100
124	100
125	100
126	0
127	100
128	0
129	100
130	0
131	100
132	100
133	0
134	100
135	100
136	0
137	100
138	100
139	100
140	0
141	1.64
142	0
143	100
144	0
145	4.097
146	100
147	0.833
148	0
149	0
150	0
151	0
152	99.523
153	100
154	0
155	100
156	6.73
157	100
158	0
159	0
160	100
161	100
162	100
163	100
164	100
165	0
166	0
167	0
168	0
169	100
170	100
171	100
172	1.64
173	0
174	100
175	0
176	100
177	100
178	100
179	0
180	100
181	100
182	0
183	100
184	100
185	100
186	100
187	100
188	95.445
189	5.81
190	0
191	5.81
192	5.81
193	100
194	100
195	66.2414
196	0
197	97.2786
198	97.2786
199	100
200	0
201	0
202	100
203	97.2786
204	0
205	0
206	5.81
207	5.81
208	100
209	100
210	0
211	0
212	0
213	0
214	100
215	0
216	100
217	0
218	0
219	0
220	100
221	0
222	100
223	0
224	0
225	0
226	0
227	0
228	0
229	0
230	0
231	0
232	0
233	0
234	0
235	0
236	100
237	100
238	100
239	0
240	0
241	0
242	100
243	0
244	100
245	0
246	0
247	0
248	100
249	100
250	0
251	0.694316
252	100
253	100
254	100
255	100
256	100
257	100
258	0
259	0
260	0
261	0
262	100
263	100
264	0
265	0
266	0
267	100
268	100
269	100
270	0
271	100
272	100
273	100
274	100
275	0
276	0
277	0
278	100
279	0
280	100
281	100
282	100
283	100
284	0
285	100
286	100
287	100
288	0
289	0
290	100
291	100
292	0
293	100
294	100
295	100
296	100
297	0
298	0
299	0
300	100
301	0
302	0
303	0
304	100
305	100
306	0
307	0
308	100
309	0
310	0
311	0
312	0
313	0
314	0
315	0
316	0
317	0
318	0
319	0
320	0
321	0
322	0
323	0
324	0
325	0
326	0
327	100
328	0
329	0
330	0
331	0
332	0
333	100
334	0
335	0
336	0
337	0
338	0
339	0
340	0
341	100
342	0
343	100
344	0
345	100
346	0
347	0
348	100
349	0
350	100
351	0
352	0
353	0
354	100
355	0
356	100
357	60.1163
358	0
359	0
360	100
361	100
362	100
363	0
364	100
365	100
366	58.277
367	0
368	100
369	59.8984
370	0
371	16.8343
372	26.1396
373	73.8604
374	0
375	100
376	0
377	0
378	0
379	100
380	100
381	0
382	58.0616
383	100
384	40.1016
385	0
386	16.8343
387	100
388	2.76769
389	0
390	26.1396
391	100
392	100
393	100
394	100
395	99.7821
396	86.038
397	86.2559
398	97.9195
399	97.9195
400	88.1185
401	0
402	100
403	100
404	0
405	7.21
406	100
407	100
408	100
409	100
410	0
411	0
412	0
413	100
414	0
415	0
416	0
417	100
418	100
419	0
420	100
421	100
422	100
423	0
424	0
425	100
426	0
427	0
428	100
429	100
430	0
431	0
432	0
433	100
434	0
435	100
436	100
437	100
438	100
439	0
440	100
441	100
442	100
443	100
444	7.05869
445	100
446	0
447	0
448	100
449	100
450	100
451	0
452	0
453	100
454	100
455	100
456	0
457	100
458	100
459	100
460	0
461	100
462	0
463	100
464	100
465	0
466	100
467	100
468	100
469	0
470	100
471	0
472	0
473	100
474	100
475	0
476	0
477	100
478	100
479	100
480	0
481	100
482	0
483	0
484	100
485	100
486	0
487	0
488	0
489	100
490	100
491	0
492	100
493	100
494	100
495	100
496	0
497	0
498	0
499	0
500	0
501	100
502	0
503	0
504	100
505	100
506	100
507	100
508	100
509	100
510	100
511	0
512	100
513	0
514	100
515	100
516	100
517	0
518	100
519	100
520	100
521	0
522	100
523	0
524	0
525	100
526	100
527	0
528	100
529	100
530	100
531	0
532	100
533	0
534	0
535	0
536	0
537	0
538	0
539	0
540	0
541	0
542	100
543	0
544	0
545	0
546	100
547	100
548	0
549	66.6667
550	0
551	0
552	0
553	0
554	0
555	24.365
556	100
557	0
558	100
559	100
560	100
561	100
562	0
563	100
564	100
565	100
566	100
567	100
568	100
569	100
570	100
571	0
572	100
573	100
574	0
575	100
576	100
577	100
578	10.74
579	100
580	100
581	100
582	100
583	10.74
584	0
585	0
586	0
587	0
588	100
589	100
590	0
591	0
592	100
593	100
594	100
595	100
596	100
597	100
598	100
599	100
600	100
601	100
602	100
603	100
604	100
605	89.26
606	100
607	100
608	100
609	0
610	100
611	100
612	100
613	100
614	98.745
615	100
616	89.26
617	89.26
618	100
619	100
620	89.26
621	0
622	0
623	0
624	100
625	100
626	0
627	100
628	100
629	100
630	100
631	47.515
632	100
633	100
634	0
635	32.22
636	0
637	0
638	0
639	0
640	0
641	0
642	0
643	0
644	10.74
645	10.74
646	100
647	95.445
648	100
649	95.445
650	100
651	100
652	0
653	100
654	100
655	0
656	0
657	0
658	0
659	0
660	0
661	100
662	0
663	4.097
664	0
665	69.3874
666	46.9512
667	0
668	0
669	0
670	0
671	100
672	0
673	0
674	100
675	100
676	69.3874
677	0
678	0
679	100
680	0
681	100
682	0
683	100
684	0
685	100
686	16.3386
687	0
688	100
689	100
690	0
691	100
692	16.3386
693	100
694	80.94
695	35.3986
696	100
697	0
698	100
699	100
700	0
701	100
702	16.3386
703	16.3386
704	16.3386
705	100
706	19.4412
707	0
708	33.6076
709	46.9512
710	69.3874
711	0
712	0
713	100
714	100
715	0
716	0
717	0
718	0
719	0
720	0
721	0
722	0
723	100
724	0
725	50.0538
726	100
727	100
728	80.5588
729	100
730	0
731	30.6126
732	100
733	100
734	99.523
735	99.523
736	99.523
737	100
738	99.523
739	99.523
740	100
741	100
742	100
743	100
744	100
745	0
746	0
747	0
748	100
749	0
750	0
751	0
752	0
753	0
754	0
755	100
756	0
757	0
758	100
759	100
760	100
761	100
762	0
763	0
764	0
765	14.8
766	100
767	0
768	100
769	100
770	100
771	100
772	17.835
773	100
774	100
775	100
776	0
777	100
778	100
779	100
780	100
781	0
782	100
783	100
784	100
785	0
786	100
787	100
788	100
789	100
790	0
791	100
792	100
793	100
794	0
795	0
796	0
797	100
798	100
799	100
800	100
801	0
802	0
803	100
804	100
805	100
806	100
807	100
808	100
809	0
810	100
811	0
812	0
813	0
814	0
815	0
816	0
817	0
818	0
819	0
820	100
821	0
822	0
823	0
824	0
825	0
826	0
827	0
828	100
829	100
830	100
831	0
832	0
833	15.295
834	0
835	100
836	15.295
837	100
838	100
839	100
840	100
841	100
842	100
843	100
844	100
845	100
846	0
847	0
848	5.81
849	100
850	0
851	0
852	0
853	100
854	0
855	0
856	100
857	100
858	0
859	10.74
860	100
861	-1.42109e-14
862	13.8429
863	10.74
864	100
865	100
866	89.26
867	100
868	89.26
869	89.26
870	100
871	100
872	100
873	100
874	100
875	100
876	100
877	100
878	100
879	100
880	95.445
881	95.445
882	0
883	98.745
884	100
885	100
886	100
887	100
888	0
889	0
890	0
891	0
892	0
893	0
894	0
895	0
896	0
897	0
898	0
899	0
900	0
901	0
902	0
903	0
904	0
905	0
906	0
907	0
908	0
909	0
910	100
911	0
912	89.26
913	100
914	89.26
915	100
916	89.26
917	100
918	100
919	0
920	100
921	100
922	0
923	0
924	100
925	100
926	100
927	0
928	0
929	100
930	100
931	100
932	100
933	0
934	100
935	0
936	100
937	100
938	0
939	100
940	0
941	100
942	100
943	100
944	100
945	100
946	100
947	100
948	100
949	100
950	0
951	0
952	0
953	0
954	0
955	0
956	78.5582
957	0
958	100
959	0
960	0
961	0
962	0
963	100
964	0
965	100
966	0
967	0
968	100
969	0
970	3.62
971	100
972	100
973	0
974	0.833
975	0
976	100
977	100
978	0
979	0
980	0
981	0
982	0
983	100
984	100
985	0
986	0
987	0.196
988	0
989	0
990	0
991	0
992	100
993	0
994	18.1067
995	0
996	0
997	0
998	0
999	0
1000	0
1001	0
1002	0
1003	0
1004	0
1005	7.6
1006	0
1007	0
1008	0
1009	0
1010	100
1011	100
1012	0
1013	0
1014	0
1015	0
1016	5.34
1017	0
1018	0
1019	0
1020	100
1021	0
1022	7.28
1023	0
1024	0
1025	0
1026	100
1027	0
1028	0
1029	0
1030	0
1031	0
1032	0
1033	0
1034	0
1035	0
1036	0
1037	0
1038	100
1039	10.99
1040	63.997
1041	0
1042	100
1043	0
1044	100
1045	0
1046	0
1047	0
1048	0
1049	100
1050	0
1051	100
1052	0
1053	84.705
1054	100
1055	0
1056	0
1057	100
1058	0
1059	2.85
1060	0
1061	0
1062	33.6686
1063	0
1064	0
1065	2.18
1066	0
1067	0
1068	0.514
1069	0
1070	100
1071	100
1072	6.53
1073	0
1074	0
1075	0
1076	29.9475
1077	70.0525
1078	100
1079	0
1080	100
1081	100
1082	100
1083	0
1084	61.697
1085	100
1086	0
1087	100
1088	100
1089	0
1090	100
1091	0
1092	0
1093	100
1094	100
1095	0
1096	100
1097	100
1098	100
1099	0
1100	0
1101	100
1102	100
1103	0
1104	0
1105	0
1106	0
1107	100
1108	100
1109	100
1110	100
1111	100
1112	0
1113	0
1114	0
1115	0
1116	100
1117	0
1118	0
1119	100
1120	0.137
1121	100
1122	0
1123	100
1124	100
1125	0
1126	0
1127	0
1128	0
1129	0
1130	0
1131	0
1132	0
1133	0
1134	0
1135	0
1136	0
1137	0
1138	0
1139	0
1140	0
1141	0
1142	0
1143	0
1144	100
1145	100
1146	100
1147	100
1148	81.8933
1149	0
1150	100
1151	100
1152	100
1153	0
1154	0
1155	0
1156	0
1157	0
1158	0
1159	0
1160	0
1161	0
1162	0
1163	0
1164	0
1165	0
1166	0
1167	0
1168	0
1169	0
1170	0
1171	0
1172	0
1173	0
1174	0
1175	0
1176	0
1177	0
1178	0
1179	0
1180	0
1181	0
1182	0
1183	0
1184	0
1185	0
1186	0
1187	0
1188	0
1189	0
1190	0
1191	0
1192	0
1193	0
1194	0
1195	0
1196	0
1197	0
1198	0
1199	0
1200	0
1201	0
1202	0
1203	0
1204	0
1205	0
1206	0
1207	0
1208	100
1209	100
1210	100
1211	100
1212	100
1213	100
1214	100
1215	100
1216	100
1217	100
1218	100
1219	100
1220	100
1221	100
1222	100
1223	100
1224	100
1225	100
1226	100
1227	100
1228	90.199
1229	90.199
1230	100
1231	96.07
1232	100
1233	100
1234	100
1235	100
1236	100
1237	100
1238	100
1239	100
1240	100
1241	92.72
1242	100
1243	100
1244	100
1245	100
1246	100
1247	100
1248	100
1249	93.9146
1250	100
1251	100
1252	98.36
1253	100
1254	100
1255	100
1256	100
1257	100
1258	14.788
1259	100
1260	100
1261	100
1262	100
1263	93.9146
1264	100
1265	100
1266	100
1267	98.95
1268	100
1269	100
1270	100
1271	100
1272	100
1273	100
1274	100
1275	100
1276	100
1277	100
1278	100
1279	100
1280	100
1281	100
1282	100
1283	100
1284	100
1285	100
1286	36.2484
1287	98.36
1288	100
1289	100
1290	85.2
1291	100
1292	100
1293	100
1294	100
1295	100
1296	100
1297	100
1298	100
1299	100
1300	100
1301	100
1302	100
1303	6.73
1304	100
1305	100
1306	100
1307	100
1308	100
1309	94.66
1310	100
1311	100
1312	98.36
1313	100
1314	100
1315	100
1316	100
1317	100
1318	100
1319	89.26
1320	100
1321	94.19
1322	100
1323	100
1324	100
1325	100
1326	100
1327	100
1328	100
1329	100
1330	100
1331	100
1332	100
1333	100
1334	100
1335	100
1336	0
1337	100
1338	100
1339	90.199
1340	90.199
1341	90.199
1342	100
1343	100
1344	100
1345	100
1346	100
1347	100
1348	100
1349	100
1350	100
1351	100
1352	100
1353	100
1354	83.1657
1355	100
1356	83.1657
1357	100
1358	100
1359	100
1360	100
1361	100
1362	100
1363	100
1364	100
1365	100
1366	100
1367	100
1368	100
1369	100
1370	100
1371	100
1372	100
1373	100
1374	100
1375	100
1376	100
1377	100
1378	100
1379	100
1380	100
1381	100
1382	100
1383	100
1384	100
1385	100
1386	100
1387	100
1388	100
1389	0
1390	100
1391	0
1392	63.7866
1393	100
1394	83.6614
1395	97.4552
1396	100
1397	100
1398	100
1399	100
1400	100
1401	100
1402	100
1403	0
1404	100
1405	100
1406	0
1407	100
1408	100
1409	100
1410	100
1411	100
1412	100
1413	100
1414	66.3314
1415	0
1416	39.8837
1417	40.1016
1418	100
1419	100
1420	100
1421	100
1422	100
1423	100
1424	52.485
1425	100
1426	100
1427	100
1428	100
1429	100
1430	100
1431	100
1432	100
1433	100
1434	100
1435	100
1436	100
1437	100
1438	100
1439	100
1440	100
1441	100
1442	100
1443	100
1444	100
1445	100
1446	100
1447	100
1448	100
1449	100
1450	100
1451	100
1452	100
1453	100
1454	100
1455	100
1456	100
1457	100
1458	100
1459	100
1460	100
1461	100
1462	100
1463	100
1464	100
1465	100
1466	100
1467	100
1468	100
1469	100
1470	100
1471	0
1472	100
1473	100
1474	100
1475	100
1476	100
1477	100
1478	100
1479	100
1480	100
1481	100
1482	100
1483	100
1484	100
1485	100
1486	100
1487	100
1488	100
1489	100
1490	100
1491	100
1492	100
1493	100
1494	100
1495	100
1496	100
1497	100
1498	100
1499	100
1500	100
1501	100
1502	100
1503	100
1504	100
1505	100
1506	100
1507	83.1657
1508	100
1509	100
1510	100
1511	66.6667
1512	100
1513	100
1514	100
1515	100
1516	100
1517	100
1518	100
1519	100
1520	97.095
1521	100
1522	100
1523	100
1524	100
1525	100
1526	89.26
1527	89.26
1528	0
1529	0
1530	100
1531	89.26
1532	100
1533	0
1534	89.26
1535	100
1536	89.26
1537	89.26
1538	89.26
1539	100
1540	100
1541	100
1542	100
1543	100
1544	100
1545	89.26
1546	100
1547	100
1548	100
1549	100
1550	100
1551	100
1552	100
1553	100
1554	100
1555	100
1556	100
1557	100
1558	100
1559	100
1560	89.26
1561	100
1562	100
1563	13.8429
1564	100
1565	100
1566	100
1567	100
1568	100
1569	100
1570	100
1571	100
1572	100
1573	100
1574	100
1575	100
1576	100
1577	100
1578	100
1579	100
1580	100
1581	89.26
1582	100
1583	100
1584	100
1585	100
1586	100
1587	100
1588	100
1589	100
1590	100
1591	100
1592	100
1593	100
1594	100
1595	0
1596	95.6817
1597	0
1598	100
1599	100
1600	100
1601	83.6614
1602	83.6614
1603	100
1604	100
1605	83.6614
1606	83.6614
1607	100
1608	100
1609	100
1610	100
1611	100
1612	100
1613	95.6817
1614	100
1615	100
1616	100
1617	100
1618	100
1619	100
1620	100
1621	100
1622	100
1623	100
1624	100
1625	30.6126
1626	100
1627	100
1628	100
1629	100
1630	100
1631	100
1632	100
1633	100
1634	100
1635	100
1636	100
1637	100
1638	100
1639	100
1640	100
1641	100
1642	100
1643	99.523
1644	99.804
1645	100
1646	100
1647	100
1648	100
1649	100
1650	100
1651	20.015
1652	20.015
1653	100
1654	0
1655	100
1656	100
1657	100
1658	0
1659	100
1660	100
1661	100
1662	100
1663	100
1664	100
1665	100
1666	100
1667	100
1668	100
1669	100
1670	100
1671	7.05869
1672	100
1673	100
1674	100
1675	100
1676	100
1677	100
1678	100
1679	100
1680	100
1681	100
1682	84.705
1683	84.705
1684	84.705
1685	100
1686	100
1687	84.705
1688	84.705
1689	0
1690	100
1691	61.697
1692	100
1693	100
1694	100
1695	100
1696	0
1697	100
1698	100
1699	100
1700	89.26
1701	100
1702	100
1703	100
1704	100
1705	100
1706	95.445
1707	95.445
1708	100
1709	100
1710	100
1711	98.745
1712	89.26
1713	100
1714	89.26
1715	89.26
1716	100
1717	100
1718	100
1719	100
1720	100
1721	100
1722	100
1723	100
1724	95.445
1725	100
1726	100
1727	100
1728	0
1729	95.445
1730	100
1731	100
1732	100
1733	100
1734	100
1735	100
1736	100
1737	100
1738	100
1739	100
1740	100
1741	100
1742	100
1743	100
1744	100
1745	100
1746	100
1747	100
1748	100
1749	100
1750	100
1751	100
1752	100
1753	100
1754	100
1755	100
1756	100
1757	100
1758	93.27
1759	100
1760	100
1761	94.1
1762	100
1763	100
1764	100
1765	100
1766	100
1767	100
1768	95.74
1769	100
1770	100
1771	94.19
1772	100
1773	100
1774	100
1775	100
1776	100
1777	81.8
1778	96.07
1779	100
1780	100
1781	100
1782	99.719
1783	100
1784	100
1785	100
1786	100
1787	100
1788	100
1789	61.697
1790	100
1791	100
1792	100
1793	100
1794	100
1795	100
1796	0
1797	100
1798	100
1799	100
1800	100
1801	100
1802	98.95
1803	100
1804	100
1805	100
1806	100
1807	100
1808	100
1809	100
1810	100
1811	100
1812	100
1813	100
1814	98.36
1815	100
1816	100
1817	0
1818	100
1819	100
1820	0
1821	0
1822	0
1823	0
1824	0
1825	0
1826	0
1827	0
1828	0
1829	-6.73
1830	-5.9
1831	-0.833
1832	-13.5
1833	-0.137
1834	-4.26
1835	-1.64
1836	-5.34
1837	-7.28
1838	-5.81
1839	0
1840	-3.93
1841	0
1842	-2.85
1843	-2.18
1844	-0.514
1845	-1.05
1846	-6.53
1847	-3.62
1848	0
1849	0
1850	0
1851	0
1852	0
1853	0
1854	0
1855	0
1856	0
1857	-0.196
1858	-0.281
1859	-2.3
1860	0
1861	0
1862	0
1863	0
1864	0
1865	0
1866	0
1867	0
1868	-2.58e-09
1869	-18.2
1870	100
1871	-0.0001
1872	0
1873	0.694316
1874	0
1875	0
1876	0
1877	0
1878	0
1879	0
1880	21.4418
1881	0
1882	0
1883	0
1884	0
1885	0
1886	0
1887	0
1888	0
1889	0
1890	0
1891	0
1892	0
1893	0
1894	0
1895	0
1896	0
1897	0
1898	0
1899	0
1900	0
1901	0
1902	0
1903	0
1904	0
1905	0
1906	0
1907	0
1908	0
1909	0
1910	0
1911	0
1912	0
1913	0
1914	0
1915	0
1916	0
1917	0
1918	0
1919	0
1920	0
1921	0
1922	0
1923	0
1924	0
1925	0
1926	0
1927	0
1928	0
1929	0
1930	0
1931	0
1932	0
1933	0
1934	0
1935	15.295
1936	0
1937	0
1938	0
1939	0
1940	0
1941	0
1942	0
1943	0
1944	0
1945	0
1946	0
1947	0
1948	0
1949	0
1950	63.7866
1951	0
1952	0
1953	0
1954	0
1955	0
1956	0
1957	0
1958	0
1959	0
1960	0
1961	0
1962	0
1963	0
1964	0
1965	0
1966	0
1967	0
1968	0
1969	0
1970	0
1971	0
1972	0
1973	0
1974	0
1975	0
1976	0
1977	0
1978	0
1979	0
1980	0
1981	0
1982	0
1983	0
1984	0
1985	0
1986	0
1987	0
1988	0
1989	0
1990	0
1991	0
1992	0
1993	0
1994	0
1995	0
1996	33.6686
1997	0
1998	0
1999	0
[truncated: 25 more rows]

## Sheet: M9 FBA
Reaction*	Flux FBA		Biomass maximization in M9
1	0		0.401639
2	0
3	0		*Considering 1208 rxn (with 611 reversible reactions), and 205 exchange
4	100
5	0
6	100
7	100
8	15.6072
9	0
10	15.6072
11	0
12	0
13	0
14	100
15	100
16	0
17	0
18	0
19	100
20	100
21	0
22	0
23	0
24	100
25	0
26	100
27	18.2
28	100
29	18.2
30	100
31	100
32	18.2
33	100
34	100
35	100
36	100
37	100
38	0
39	15.7062
40	100
41	100
42	100
43	100
44	100
45	100
46	0
47	100
48	100
49	100
50	100
51	0
52	100
53	100
54	99.901
55	18.398
56	0.0990166
57	0
58	0
59	0
60	0
61	100
62	0
63	100
64	0
65	100
66	100
67	100
68	100
69	100
70	0
71	100
72	100
73	100
74	99.901
75	100
76	100
77	0
78	0
79	100
80	100
81	100
82	100
83	0
84	0
85	0
86	0
87	0
88	0
89	0
90	0
91	100
92	0
93	100
94	0
95	0
96	100
97	100
98	0
99	100
100	100
101	0
102	100
103	0
104	0
105	100
106	100
107	0
108	100
109	100
110	100
111	100
112	0
113	0
114	100
115	100
116	0
117	100
118	0
119	0
120	100
121	0
122	0
123	100
124	100
125	100
126	0
127	100
128	0
129	100
130	0
131	100
132	100
133	0
134	100
135	100
136	0
137	100
138	100
139	100
140	0
141	0
142	0
143	100
144	0
145	0
146	100
147	0
148	0
149	0
150	0
151	0
152	100
153	100
154	0
155	100
156	100
157	0
158	0
159	0
160	100
161	100
162	100
163	100
164	100
165	0
166	0
167	0
168	0
169	100
170	73.4741
171	100
172	0
173	0
174	100
175	0
176	100
177	100
178	100
179	0
180	100
181	100
182	0
183	100
184	100
185	100
186	100
187	100
188	100
189	0
190	0
191	0
192	0
193	100
194	100
195	99.901
196	0
197	100
198	100
199	100
200	0
201	0
202	100
203	100
204	0
205	0
206	0
207	0
208	100
209	100
210	0
211	0
212	0
213	26.5259
214	100
215	15.6072
216	100
217	0
218	0
219	0
220	100
221	0
222	100
223	0
224	0
225	0
226	0
227	0
228	0
229	0
230	0
231	0
232	0
233	0
234	0
235	0
236	100
237	100
238	100
239	0
240	0
241	0
242	100
243	0
244	100
245	0
246	0
247	0
248	100
249	100
250	0
251	0.401639
252	100
253	100
254	100
255	100
256	100
257	100
258	0
259	0
260	0
261	0
262	100
263	100
264	0
265	0
266	0
267	86.737
268	100
269	86.737
270	0
271	100
272	100
273	100
274	100
275	0
276	0
277	0
278	100
279	0
280	100
281	100
282	100
283	100
284	0
285	100
286	100
287	100
288	0
289	0
290	100
291	100
292	0
293	100
294	100
295	100
296	100
297	0
298	0
299	0
300	100
301	0
302	0
303	0
304	100
305	100
306	0
307	0
308	100
309	0
310	0
311	0
312	0
313	0
314	0
315	0
316	0
317	0
318	0
319	0
320	0
321	0
322	0
323	0
324	0
325	0
326	0
327	100
328	0
329	0
330	0
331	0
332	0
333	100
334	0
335	0
336	0
337	0
338	0
339	0
340	0
341	100
342	100
343	100
344	0
345	100
346	0
347	100
348	100
349	35.5156
350	100
351	0
352	0
353	0.0990166
354	84.2938
355	0
356	100
357	100
358	22.203
359	0
360	22.203
361	100
362	100
363	0
364	100
365	100
366	100
367	0
368	100
369	0
370	0
371	32.6436
372	42.0026
373	57.9974
374	0
375	100
376	45.9066
377	0
378	0
379	100
380	100
381	0
382	0
383	100
384	100
385	45.9066
386	32.6436
387	100
388	100
389	0
390	42.0026
391	73.4741
392	22.203
393	100
394	100
395	22.203
396	42.0026
397	100
398	80.1013
399	80.1013
400	61.9013
401	0
402	100
403	100
404	0
405	100
406	100
407	100
408	100
409	100
410	0
411	0
412	0
413	100
414	0
415	0
416	0
417	100
418	100
419	0
420	100
421	100
422	100
423	0
424	0
425	100
426	0
427	0
428	100
429	100
430	0
431	0
432	0
433	100
434	15.6072
435	100
436	100
437	100
438	100
439	0
440	100
441	100
442	100
443	100
444	100
445	100
446	0
447	0
448	100
449	100
450	100
451	0
452	0
453	100
454	100
455	100
456	0
457	100
458	100
459	100
460	0
461	100
462	0
463	100
464	0
465	0
466	100
467	100
468	100
469	0
470	100
471	100
472	0
473	100
474	100
475	0
476	100
477	0
478	100
479	100
480	0
481	100
482	0
483	0
484	100
485	100
486	0
487	0
488	0
489	100
490	100
491	0
492	100
493	100
494	100
495	100
496	0
497	0
498	0
499	0
500	0
501	100
502	0
503	0
504	100
505	100
506	100
507	100
508	100
509	100
510	100
511	0
512	100
513	0
514	100
515	100
516	100
517	0
518	100
519	100
520	100
521	0
522	100
523	0
524	0
525	100
526	100
527	0
528	100
529	100
530	100
531	0
532	100
533	0
534	0
535	0
536	0
537	0
538	0
539	0
540	0
541	0
542	86.737
543	0
544	0
545	0
546	100
547	100
548	0
549	66.6667
550	0
551	0
552	0
553	0
554	0
555	0
556	100
557	0
558	100
559	100
560	100
561	100
562	0
563	100
564	100
565	100
566	100
567	100
568	100
569	100
570	100
571	0
572	25.5518
573	100
574	100
575	100
576	100
577	100
578	25.5518
579	100
580	100
581	100
582	100
583	25.5518
584	0
585	0
586	0
587	0
588	100
589	100
590	0
591	0
592	100
593	100
594	100
595	100
596	100
597	100
598	100
599	100
600	100
601	100
602	100
603	100
604	100
605	74.4482
606	100
607	100
608	100
609	0
610	100
611	100
612	100
613	100
614	92.6482
615	0
616	74.4482
617	74.4482
618	100
619	100
620	74.4482
621	0
622	0
623	0
624	100
625	100
626	0
627	100
628	100
629	100
630	100
631	94.8554
632	100
633	100
634	0
635	76.6554
636	0
637	0
638	0
639	0
640	0
641	8.6192
642	0
643	0
644	25.5518
645	25.5518
646	100
647	100
648	100
649	100
650	92.6482
651	100
652	0
653	100
654	100
655	0
656	0
657	0
658	0
659	0
660	0
661	100
662	0
663	0
664	0
665	64.3854
666	35.7136
667	0
668	0
669	0
670	0
671	0
672	0
673	100
674	100
675	0
676	64.3854
677	0
678	0
679	100
680	0
681	100
682	0
683	0
684	100
685	100
686	0.0990166
687	0
688	100
689	100
690	0
691	100
692	0.0990166
693	100
694	100
695	0.0990166
696	100
697	0
698	100
699	100
700	0
701	100
702	0.0990166
703	0.0990166
704	0.0990166
705	100
706	0
707	0
708	99.802
709	0.198033
710	99.901
711	0
712	0
713	100
714	100
715	0
716	0
717	0
718	0
719	0
720	0
721	0
722	0
723	100
724	0
725	0.0990166
726	100
727	100
728	100
729	100
730	0
731	35.6146
732	100
733	100
734	100
735	100
736	100
737	100
738	100
739	100
740	100
741	100
742	91.3808
743	0
744	100
745	0
746	0
747	0
748	100
749	0
750	0
751	0
752	0
753	0
754	100
755	100
756	0
757	0
758	100
759	100
760	100
761	100
762	8.6192
763	0
764	0
765	0
766	100
767	0
768	100
769	100
770	100
771	100
772	0
773	100
774	100
775	100
776	0
777	100
778	100
779	0
780	100
781	0
782	100
783	100
784	100
785	0
786	100
787	100
788	100
789	100
790	0
791	100
792	100
793	100
794	0
795	0
796	0
797	100
798	100
799	100
800	100
801	0
802	0
803	100
804	10.1404
805	100
806	100
807	100
808	100
809	0
810	100
811	0
812	0
813	0
814	0
815	0
816	0
817	0
818	0
819	0
820	100
821	0
822	0
823	0
824	0
825	0
826	0
827	0
828	100
829	100
830	100
831	0
832	0
833	18.2
834	0
835	0
836	18.2
837	100
838	100
839	100
840	100
841	100
842	100
843	100
844	100
845	100
846	100
847	0
848	0
849	18.6951
850	0
851	0
852	0
853	100
854	0
855	0
856	100
857	100
858	0
859	100
860	0
861	0
862	100
863	25.5518
864	100
865	100
866	74.4482
867	100
868	74.4482
869	74.4482
870	92.6482
871	92.6482
872	100
873	100
874	100
875	100
876	100
877	100
878	100
879	100
880	100
881	100
882	0
883	92.6482
884	100
885	100
886	100
887	1.28925
888	0
889	0
890	0
891	0
892	0
893	0
894	0
895	0
896	0
897	0
898	0
899	0
900	0
901	0
902	0
903	0
904	0
905	0
906	0
907	0
908	0
909	0
910	100
911	0
912	74.4482
913	92.6482
914	74.4482
915	100
916	74.4482
917	100
918	92.6482
919	100
920	100
921	100
922	8.6192
923	0
924	100
925	100
926	100
927	100
928	0
929	100
930	100
931	100
932	100
933	0
934	100
935	0
936	100
937	100
938	0
939	100
940	0
941	100
942	100
943	100
944	100
945	100
946	100
947	100
948	100
949	100
950	0
951	0
952	0
953	0
954	0
955	0
956	78.6828
957	0
958	77.797
959	0
960	0
961	22.203
962	0
963	100
964	0
965	100
966	0
967	0
968	100
969	0
970	0
971	100
972	100
973	0
974	0
975	0
976	100
977	100
978	0
979	0
980	0
981	0
982	0
983	84.3443
984	0
985	100
986	0
987	0
988	0
989	0
990	0
991	0
992	100
993	0
994	50
995	0
996	0
997	0
998	0
999	0
1000	0
1001	0
1002	0
1003	0
1004	0
1005	0
1006	0
1007	0
1008	0
1009	0
1010	100
1011	100
1012	0
1013	0
1014	0
1015	0
1016	0
1017	0
1018	0
1019	0
1020	40.0124
1021	0
1022	0
1023	0
1024	0
1025	100
1026	0
1027	0
1028	0
1029	0
1030	0
1031	0
1032	0
1033	78.6828
1034	0
1035	0
1036	0
1037	0
1038	100
1039	0
1040	100
1041	0
1042	100
1043	0
1044	100
1045	0
1046	0
1047	0
1048	0
1049	100
1050	0
1051	100
1052	0
1053	81.8
1054	0
1055	0
1056	0
1057	100
1058	0
1059	0
1060	0
1061	0
1062	0
1063	0
1064	0
1065	0
1066	0
1067	0
1068	0
1069	0
1070	100
1071	100
1072	0
1073	0
1074	0
1075	0
1076	0
1077	0
1078	100
1079	0
1080	100
1081	100
1082	100
1083	0
1084	100
1085	18.6951
1086	0
1087	100
1088	100
1089	0
1090	100
1091	0
1092	100
1093	100
1094	100
1095	0
1096	100
1097	100
1098	100
1099	0
1100	0
1101	100
1102	100
1103	0
1104	0
1105	0
1106	0
1107	100
1108	100
1109	100
1110	100
1111	100
1112	0
1113	0
1114	0
1115	0
1116	100
1117	0
1118	0
1119	100
1120	0
1121	100
1122	0
1123	100
1124	100
1125	0
1126	0
1127	0
1128	0
1129	0
1130	0
1131	0
1132	0
1133	0
1134	0
1135	0
1136	0
1137	0
1138	0
1139	0
1140	0
1141	0
1142	0
1143	0
1144	100
1145	100
1146	100
1147	100
1148	50
1149	100
1150	100
1151	100
1152	100
1153	0
1154	0
1155	0
1156	0
1157	0
1158	0
1159	0
1160	0
1161	0
1162	0
1163	0
1164	0
1165	0
1166	0
1167	0
1168	0
1169	0
1170	0
1171	0
1172	0
1173	0
1174	0
1175	0
1176	0
1177	0
1178	0
1179	0
1180	0
1181	0
1182	0
1183	0
1184	0
1185	0
1186	0
1187	0
1188	0
1189	0
1190	0
1191	0
1192	0
1193	0
1194	0
1195	0
1196	0
1197	0
1198	0
1199	0
1200	0
1201	0
1202	0
1203	0
1204	0
1205	0
1206	0
1207	0
1208	100
1209	100
1210	100
1211	100
1212	100
1213	100
1214	100
1215	100
1216	100
1217	100
1218	100
1219	100
1220	100
1221	100
1222	100
1223	100
1224	100
1225	100
1226	100
1227	100
1228	81.8
1229	81.8
1230	100
1231	100
1232	100
1233	100
1234	100
1235	100
1236	100
1237	100
1238	100
1239	100
1240	100
1241	100
1242	100
1243	100
1244	100
1245	100
1246	100
1247	100
1248	100
1249	100
1250	100
1251	100
1252	100
1253	100
1254	100
1255	100
1256	100
1257	100
1258	0
1259	100
1260	100
1261	100
1262	100
1263	100
1264	100
1265	100
1266	100
1267	100
1268	100
1269	100
1270	100
1271	100
1272	100
1273	100
1274	100
1275	100
1276	100
1277	100
1278	100
1279	100
1280	100
1281	100
1282	100
1283	100
1284	100
1285	100
1286	0
1287	100
1288	100
1289	100
1290	100
1291	100
1292	100
1293	100
1294	100
1295	100
1296	100
1297	100
1298	100
1299	100
1300	100
1301	100
1302	0
1303	100
1304	100
1305	100
1306	100
1307	100
1308	100
1309	100
1310	100
1311	100
1312	100
1313	100
1314	100
1315	100
1316	100
1317	100
1318	100
1319	74.4482
1320	100
1321	100
1322	100
1323	100
1324	100
1325	100
1326	99.901
1327	99.901
1328	100
1329	100
1330	99.901
1331	100
1332	100
1333	100
1334	100
1335	100
1336	0
1337	100
1338	100
1339	81.8
1340	81.8
1341	81.8
1342	100
1343	100
1344	100
1345	100
1346	100
1347	100
1348	100
1349	100
1350	100
1351	100
1352	77.797
1353	100
1354	100
1355	100
1356	100
1357	100
1358	100
1359	100
1360	100
1361	100
1362	100
1363	100
1364	100
1365	100
1366	100
1367	100
1368	100
1369	100
1370	100
1371	100
1372	100
1373	100
1374	100
1375	100
1376	100
1377	100
1378	100
1379	100
1380	100
1381	100
1382	100
1383	100
1384	100
1385	100
1386	0
1387	100
1388	100
1389	100
1390	100
1391	100
1392	78.6828
1393	73.4741
1394	99.901
1395	52.1568
1396	100
1397	100
1398	100
1399	100
1400	100
1401	100
1402	100
1403	0
1404	100
1405	100
1406	1.26254
1407	100
1408	100
1409	100
1410	100
1411	80.5375
1412	100
1413	100
1414	100
1415	100
1416	0
1417	100
1418	100
1419	100
1420	80.2003
1421	100
1422	100
1423	100
1424	5.14463
1425	100
1426	100
1427	100
1428	100
1429	100
1430	100
1431	100
1432	100
1433	100
1434	100
1435	100
1436	100
1437	100
1438	100
1439	100
1440	100
1441	100
1442	100
1443	100
1444	100
1445	100
1446	100
1447	100
1448	100
1449	100
1450	10.1404
1451	100
1452	100
1453	100
1454	100
1455	100
1456	100
1457	100
1458	100
1459	100
1460	100
1461	100
1462	100
1463	100
1464	100
1465	100
1466	100
1467	100
1468	100
1469	100
1470	0
1471	100
1472	100
1473	100
1474	100
1475	100
1476	100
1477	100
1478	100
1479	100
1480	100
1481	100
1482	100
1483	100
1484	100
1485	100
1486	100
1487	100
1488	100
1489	100
1490	100
1491	100
1492	100
1493	100
1494	100
1495	100
1496	100
1497	100
1498	100
1499	100
1500	100
1501	100
1502	100
1503	100
1504	100
1505	100
1506	100
1507	100
1508	100
1509	100
1510	100
1511	66.6667
1512	100
1513	100
1514	100
1515	100
1516	100
1517	100
1518	100
1519	100
1520	100
1521	100
1522	100
1523	100
1524	100
1525	100
1526	74.4482
1527	74.4482
1528	100
1529	0
1530	0
1531	74.4482
1532	100
1533	0
1534	74.4482
1535	100
1536	74.4482
1537	74.4482
1538	74.4482
1539	100
1540	100
1541	100
1542	100
1543	100
1544	100
1545	74.4482
1546	100
1547	100
1548	100
1549	100
1550	100
1551	100
1552	100
1553	100
1554	100
1555	100
1556	100
1557	100
1558	100
1559	100
1560	74.4482
1561	100
1562	100
1563	100
1564	100
1565	100
1566	100
1567	100
1568	100
1569	100
1570	100
1571	100
1572	100
1573	100
1574	100
1575	100
1576	100
1577	100
1578	100
1579	100
1580	92.6482
1581	74.4482
1582	92.6482
1583	100
1584	100
1585	100
1586	100
1587	100
1588	100
1589	100
1590	100
1591	100
1592	100
1593	0
1594	100
1595	100
1596	6.96437
1597	100
1598	0
1599	100
1600	100
1601	99.901
1602	99.901
1603	100
1604	100
1605	99.901
1606	99.901
1607	100
1608	100
1609	100
1610	100
1611	100
1612	100
1613	6.96437
1614	100
1615	100
1616	100
1617	64.4844
1618	100
1619	100
1620	100
1621	100
1622	100
1623	100
1624	100
1625	35.6146
1626	100
1627	100
1628	91.3808
1629	0
1630	100
1631	100
1632	100
1633	100
1634	100
1635	100
1636	100
1637	100
1638	100
1639	91.3808
1640	100
1641	100
1642	100
1643	100
1644	100
1645	100
1646	100
1647	100
1648	100
1649	100
1650	100
1651	100
1652	100
1653	100
1654	100
1655	100
1656	100
1657	100
1658	0
1659	100
1660	100
1661	100
1662	100
1663	100
1664	100
1665	100
1666	100
1667	100
1668	100
1669	100
1670	100
1671	100
1672	100
1673	100
1674	100
1675	100
1676	100
1677	100
1678	100
1679	100
1680	100
1681	100
1682	81.8
1683	81.8
1684	81.8
1685	100
1686	100
1687	81.8
1688	81.8
1689	100
1690	100
1691	100
1692	100
1693	100
1694	100
1695	0
1696	100
1697	100
1698	0
1699	100
1700	74.4482
1701	100
1702	100
1703	100
1704	100
1705	100
1706	100
1707	100
1708	100
1709	100
1710	100
1711	92.6482
1712	74.4482
1713	100
1714	74.4482
1715	74.4482
1716	92.6482
1717	92.6482
1718	100
1719	100
1720	100
1721	100
1722	100
1723	100
1724	100
1725	100
1726	100
1727	100
1728	53.6108
1729	100
1730	100
1731	100
1732	100
1733	100
1734	100
1735	91.3808
1736	98.7107
1737	100
1738	100
1739	100
1740	100
1741	100
1742	100
1743	100
1744	100
1745	100
1746	100
1747	100
1748	100
1749	100
1750	100
1751	100
1752	100
1753	100
1754	100
1755	100
1756	100
1757	100
1758	100
1759	100
1760	100
1761	100
1762	100
1763	100
1764	100
1765	100
1766	100
1767	100
1768	100
1769	100
1770	100
1771	100
1772	100
1773	100
1774	100
1775	0
1776	100
1777	81.8
1778	100
1779	100
1780	100
1781	100
1782	100
1783	100
1784	100
1785	100
1786	100
1787	100
1788	18.6951
1789	100
1790	100
1791	100
1792	100
1793	100
1794	100
1795	100
1796	40.0124
1797	100
1798	100
1799	100
1800	100
1801	100
1802	100
1803	100
1804	100
1805	100
1806	100
1807	100
1808	100
1809	100
1810	100
1811	100
1812	100
1813	100
1814	100
1815	100
1816	100
1817	78.6828
1818	100
1819	100
1820	0
1821	0
1822	0
1823	0
1824	0
1825	0
1826	0
1827	0
1828	0
1829	0
1830	0
1831	0
1832	0
1833	0
1834	0
1835	0
1836	0
1837	0
1838	0
1839	0
1840	0
1841	0
1842	0
1843	0
1844	0
1845	0
1846	0
1847	0
1848	0
1849	0
1850	0
1851	0
1852	0
1853	0
1854	0
1855	0
1856	0
1857	0
1858	0
1859	-18.6951
1860	0
1861	0
1862	0
1863	0
1864	0
1865	0
1866	0
1867	0
1868	0
1869	-18.2
1870	100
1871	-0.0001
1872	0
1873	0.401639
1874	0
1875	0
1876	0
1877	0
1878	0
1879	0
1880	21.3172
1881	0
1882	0
1883	0
1884	15.6557
1885	0
1886	0
1887	0
1888	0
1889	0
1890	0
1891	0
1892	0
1893	0
1894	0
1895	0
1896	0
1897	0
1898	0
1899	0
1900	0
1901	0
1902	-22.203
1903	0
1904	0
1905	0
1906	0
1907	0
1908	0
1909	0
1910	0
1911	0
1912	0
1913	0
1914	0
1915	0
1916	0
1917	0
1918	0
1919	0
1920	0
1921	0
1922	0
1923	0
1924	0
1925	0
1926	0
1927	0
1928	0
1929	0
1930	0
1931	0
1932	0
1933	0
1934	0
1935	18.2
1936	0
1937	0
1938	0
1939	0
1940	0
1941	0
1942	0
1943	0
1944	0
1945	0
1946	0
1947	0
1948	0
1949	0
1950	0
1951	0
1952	0
1953	0
1954	0
1955	0
1956	0
1957	0
1958	0
1959	0
1960	0
1961	0
1962	0
1963	0
1964	0
1965	0
1966	0
1967	0
1968	0
1969	0
1970	0
1971	0
1972	0
1973	0
1974	0
1975	0
1976	0
1977	0
1978	0
1979	0
1980	0
1981	0
1982	0
1983	0
1984	0
1985	0
1986	0
1987	0
1988	0
1989	0
1990	0
1991	0
1992	0
1993	0
1994	0
1995	0
1996	0
1997	0
1998	0
1999	0
[truncated: 25 more rows]

## Sheet: SCFM FBA
Reaction*	Flux FBA		Biomass maximization in SCFM
1	0		0.40548
2	0
3	0		*Considering 1208 rxn (with 611 reversible reactions), and 205 exchange
4	100
5	0
6	100
7	100
8	100
9	0
10	0
11	0
12	94.3847
13	0
14	5.61531
15	5.61531
16	0
17	0
18	0
19	100
20	100
21	0
22	0
23	0
24	100
25	1
26	99.99
27	17.14
28	98.7
29	15.84
30	100
31	100
32	15.84
33	99.99
34	100
35	99.2
36	99.5
37	99.99
38	0
39	0.524
40	97.3
41	98.9
42	98.9
43	98.9
44	98.4
45	100
46	0
47	100
48	100
49	100
50	97.3
51	10.876
52	100
53	100
54	1.874
55	0
56	0
57	0
58	0
59	0
60	0
61	100
62	0
63	100
64	0
65	100
66	100
67	100
68	100
69	100
70	0
71	98.9
72	100
73	97.3
74	1.874
75	97.3
76	100
77	0
78	0
79	100
80	100
81	100
82	100
83	0
84	0
85	0
86	0
87	0
88	0
89	0
90	0
91	100
92	0
93	97.3
94	0
95	0
96	100
97	99.99
98	0
99	99
100	99
101	0
102	100
103	0
104	0
105	100
106	100
107	0
108	100
109	100
110	100
111	100
112	0
113	0
114	100
115	100
116	0
117	100
118	2.7
119	0
120	100
121	0
122	2.7
123	100
124	100
125	100
126	0
127	100
128	0
129	100
130	100
131	100
132	100
133	0
134	100
135	100
136	0
137	100
138	100
139	100
140	0
141	0.5
142	0
143	100
144	0
145	0.3
146	100
147	0
148	0
149	0
150	0
151	0
152	100
153	100
154	0
155	100
156	1.8
157	100
158	0
159	0
160	100
161	100
162	100
163	100
164	100
165	0
166	0
167	0
168	0
169	100
170	100
171	100
172	0.5
173	0
174	100
175	0
176	100
177	100
178	100
179	3.112
180	100
181	100
182	0
183	100
184	100
185	100
186	100
187	100
188	100
189	2.1
190	0
191	2.1
192	2.1
193	100
194	100
195	100
196	0
197	100
198	100
199	100
200	0
201	0
202	100
203	99.536
204	0
205	0
206	2.1
207	2.1
208	100
209	100
210	0
211	0
212	0
213	0
214	100
215	0
216	100
217	0
218	0
219	0
220	100
221	0
222	100
223	0
224	0
225	0
226	0
227	0
228	0
229	0
230	0
231	0
232	0
233	0
234	0
235	0
236	100
237	100
238	100
239	0
240	0
241	0
242	100
243	0
244	100
245	0
246	0
247	0
248	100
249	100
250	0
251	0.40548
252	100
253	100
254	100
255	100
256	100
257	100
258	0
259	0
260	3.2
261	0
262	100
263	100
264	0
265	0
266	0
267	100
268	100
269	100
270	0
271	100
272	100
273	100
274	100
275	0
276	0
277	0
278	100
279	0
280	100
281	100
282	100
283	100
284	0
285	100
286	100
287	100
288	0
289	0
290	100
291	100
292	0
293	100
294	100
295	100
296	100
297	0
298	0
299	0
300	100
301	0
302	0
303	0
304	100
305	100
306	0
307	0
308	100
309	0
310	0
311	0
312	0
313	0
314	0
315	0
316	0
317	0
318	0
319	0
320	0
321	0
322	0
323	0
324	0
325	0
326	0
327	100
328	0
329	0
330	0
331	0
332	0
333	100
334	0
335	0
336	0
337	0
338	0
339	0
340	0
341	100
342	100
343	100
344	0
345	100
346	0
347	100
348	100
349	29.735
350	100
351	0
352	0
353	19.3115
354	81.4885
355	0
356	100
357	0
358	0
359	0
360	3.2
361	100
362	71.2697
363	0
364	100
365	91.3247
366	82.0125
367	0
368	100
369	0
370	0
371	96.3785
372	95.9773
373	4.02267
374	0
375	100
376	82.0133
377	0
378	0
379	100
380	100
381	0
382	0
383	100
384	100
385	82.0133
386	96.3785
387	100
388	53.813
389	0
390	95.9773
391	100
392	3.2
393	100
394	100
395	100
396	95.9773
397	92.7773
398	100
399	100
400	90.0687
401	0
402	100
403	100
404	28.7303
405	100
406	100
407	100
408	100
409	100
410	0
411	0
412	0
413	100
414	0
415	0
416	0
417	100
418	100
419	0
420	100
421	100
422	100
423	0
424	0
425	100
426	0
427	0
428	100
429	100
430	0
431	0
432	0
433	100
434	0
435	100
436	100
437	100
438	100
439	0
440	100
441	100
442	100
443	100
444	100
445	100
446	0
447	0
448	100
449	100
450	100
451	0
452	0
453	100
454	100
455	100
456	0
457	100
458	100
459	100
460	0
461	100
462	0
463	100
464	19.788
465	0
466	100
467	100
468	100
469	0
470	100
471	80.212
472	0
473	100
474	100
475	0
476	100
477	0
478	100
479	100
480	0
481	100
482	0
483	0
484	100
485	100
486	0
487	0
488	0
489	100
490	100
491	0
492	100
493	100
494	100
495	100
496	0
497	0
498	0
499	0
500	0
501	100
502	0
503	0
504	100
505	100
506	100
507	100
508	100
509	100
510	100
511	0
512	100
513	0
514	100
515	100
516	100
517	0
518	100
519	100
520	100
521	0
522	100
523	0
524	0
525	100
526	100
527	0
528	100
529	100
530	100
531	0
532	100
533	0
534	0
535	0
536	0
537	0
538	16.8539
539	0
540	0
541	0.35
542	100
543	0
544	0
545	0
546	100
547	100
548	0
549	66.6667
550	0
551	0
552	0
553	0
554	0
555	5.925
556	100
557	0
558	100
559	100
560	100
561	100
562	0
563	100
564	100
565	100
566	100
567	100
568	100
569	100
570	100
571	0
572	26.1017
573	100
574	100
575	100
576	100
577	25.8792
578	25.8792
579	100
580	100
581	100
582	100
583	25.8792
584	0
585	0
586	0
587	0
588	100
589	100
590	0
591	0
592	100
593	100
594	100
595	100
596	100
597	100
598	100
599	100
600	100
601	100
602	100
603	100
604	100
605	74.1208
606	100
607	100
608	100
609	0
610	100
611	100
612	100
613	100
614	89.1708
615	100
616	74.1208
617	74.1208
618	100
619	100
620	74.1208
621	0
622	0
623	0
624	100
625	100
626	0
627	100
628	100
629	100
630	100
631	94.7875
632	100
633	100
634	0
635	77.6375
636	0
637	0
638	0
639	0
640	0
641	0
642	0
643	0
644	25.8792
645	25.8792
646	100
647	100
648	100
649	100
650	91.2708
651	100
652	0
653	100
654	100
655	0
656	0
657	0
658	0
659	0
660	0
661	100
662	0
663	0.3
664	0
665	68.951
666	32.373
667	0
668	0
669	0
670	0
671	100
672	0
673	0
674	100
675	100
676	68.951
677	0
678	0
679	100
680	0
681	100
682	0
683	100
684	0
685	100
686	1.324
687	0
688	100
689	100
690	0
691	100
692	1.324
693	100
694	100
695	0
696	100
697	0
698	100
699	100
700	0
701	100
702	1.324
703	1.324
704	1.324
705	100
706	0
707	0
708	97.362
709	2.638
710	98.686
711	0
712	0
713	100
714	100
715	0
716	0
717	0
718	0
719	0
720	0
721	0
722	0
723	100
724	0
725	1.314
726	100
727	100
728	100
729	100
730	0
731	31.049
732	100
733	100
734	100
735	100
736	100
737	100
738	100
739	100
740	100
741	100
742	100
743	100
744	100
745	0
746	0
747	0
748	100
749	0
750	0
751	0
752	0
753	0
754	0
755	100
756	0
757	0
758	100
759	100
760	100
761	100
762	0
763	0
764	0
765	3.7
766	100
767	0
768	100
769	100
770	100
771	100
772	0.2125
773	100
774	100
775	100
776	0
777	100
778	100
779	0
780	100
781	0
782	100
783	100
784	100
785	0
786	100
787	100
788	100
789	100
790	0
791	100
792	100
793	100
794	0
795	0
796	0
797	100
798	100
799	100
800	100
801	0
802	0
803	100
804	73.0591
805	100
806	100
807	100
808	100
809	0
810	100
811	0
812	0
813	0
814	0
815	0
816	0
817	0
818	0
819	0
820	100
821	0
822	0
823	0
824	0
825	0
826	0
827	0
828	100
829	100
830	100
831	0
832	0
833	17.15
834	0
835	0
836	17.15
837	100
838	100
839	100
840	100
841	100
842	100
843	100
844	100
845	100
846	100
847	0
848	2.1
849	100
850	0
851	0
852	0
853	100
854	0
855	0
856	100
857	100
858	3.2
859	100
860	0
861	0
862	0
863	100
864	100
865	100
866	74.1208
867	100
868	74.1208
869	74.1208
870	91.2708
871	91.2708
872	100
873	100
874	100
875	100
876	100
877	100
878	100
879	100
880	100
881	100
882	0
883	89.1708
884	100
885	100
886	100
887	0
888	0
889	0
890	0
891	0
892	0
893	0
894	0
895	0
896	0
897	0
898	0
899	0
900	0
901	0
902	0
903	0
904	0
905	0
906	0
907	0
908	0
909	0
910	100
911	0
912	74.1208
913	91.2708
914	74.1208
915	100
916	74.1208
917	100
918	91.2708
919	100
920	100
921	100
922	0
923	0
924	100
925	100
926	100
927	96.8
928	0
929	100
930	100
931	100
932	100
933	0
934	100
935	0
936	100
937	100
938	0
939	100
940	0
941	100
942	100
943	100
944	100
945	100
946	100
947	100
948	100
949	100
950	0
951	0
952	0
953	0
954	0
955	0
956	76.945
957	0
958	100
959	0
960	0.35
961	0
962	0
963	100
964	0
965	100
966	0
967	0
968	100
969	0
970	0
971	100
972	100
973	0
974	0
975	100
976	0.8
977	100
978	0
979	100
980	0
981	0
982	0
983	100
984	0
985	100
986	0
987	0
988	0
989	0
990	0
991	0
992	100
993	0
994	50
995	0
996	0
997	0
998	0
999	0
1000	0
1001	0
1002	3.2
1003	0
1004	0
1005	95.805
1006	4.895
1007	0
1008	0
1009	0
1010	100
1011	100
1012	34.8661
1013	0
1014	0
1015	0
1016	0
1017	1.1
1018	0
1019	0
1020	100
1021	9
1022	0
1023	1.6
1024	0
1025	100
1026	2.1
1027	0
1028	0
1029	0
1030	0
1031	0
1032	0
1033	79.945
1034	0
1035	0
1036	0
1037	0
1038	100
1039	7.895
1040	2.3
1041	0
1042	100
1043	0
1044	100
1045	1
1046	0
1047	0
1048	0
1049	100
1050	0
1051	100
1052	0
1053	82.85
1054	0
1055	0
1056	0
1057	100
1058	0
1059	1.4
1060	0
1061	0
1062	0
1063	0
1064	0
1065	1
1066	0
1067	0
1068	0.01
1069	0
1070	100
1071	100
1072	1.1
1073	0
1074	0
1075	0
1076	0
1077	0
1078	100
1079	0
1080	100
1081	100
1082	100
1083	0
1084	0
1085	100
1086	0
1087	100
1088	100
1089	0
1090	100
1091	0
1092	100
1093	0
1094	100
1095	0
1096	100
1097	100
1098	100
1099	0
1100	0
1101	100
1102	100
1103	0
1104	0
1105	0
1106	0
1107	100
1108	100
1109	100
1110	100
1111	100
1112	0
1113	0
1114	0
1115	0
1116	100
1117	0
1118	0
1119	100
1120	0
1121	100
1122	0
1123	100
1124	100
1125	0
1126	0
1127	0
1128	0
1129	0
1130	0
1131	0
1132	0
1133	0
1134	0
1135	0
1136	0
1137	0
1138	0
1139	0
1140	0
1141	0
1142	0
1143	0
1144	100
1145	100
1146	100
1147	100
1148	50
1149	100
1150	100
1151	100
1152	100
1153	0
1154	0
1155	0
1156	0
1157	0
1158	0
1159	0
1160	0
1161	0
1162	0
1163	0
1164	0
1165	0
1166	0
1167	0
1168	0
1169	0
1170	0
1171	0
1172	0
1173	0
1174	0
1175	0
1176	0
1177	0
1178	0
1179	0
1180	0
1181	0
1182	0
1183	0
1184	0
1185	0
1186	0
1187	0
1188	0
1189	0
1190	0
1191	0
1192	0
1193	0
1194	0
1195	0
1196	0
1197	0
1198	0
1199	0
1200	0
1201	0
1202	0
1203	0
1204	0
1205	0
1206	0
1207	0
1208	100
1209	100
1210	100
1211	100
1212	0
1213	100
1214	100
1215	100
1216	100
1217	100
1218	100
1219	100
1220	100
1221	100
1222	100
1223	100
1224	100
1225	100
1226	100
1227	100
1228	84.16
1229	84.16
1230	100
1231	99.5
1232	100
1233	100
1234	100
1235	100
1236	100
1237	100
1238	100
1239	100
1240	100
1241	98.4
1242	100
1243	100
1244	100
1245	100
1246	100
1247	100
1248	100
1249	100
1250	100
1251	100
1252	99.5
1253	100
1254	100
1255	100
1256	100
1257	100
1258	0
1259	100
1260	100
1261	100
1262	100
1263	100
1264	100
1265	100
1266	100
1267	99.2
1268	100
1269	100
1270	100
1271	100
1272	100
1273	100
1274	100
1275	100
1276	100
1277	100
1278	100
1279	100
1280	100
1281	100
1282	100
1283	100
1284	100
1285	100
1286	9.776
1287	99.5
1288	100
1289	100
1290	96.3
1291	100
1292	100
1293	100
1294	100
1295	100
1296	100
1297	100
1298	100
1299	100
1300	100
1301	100
1302	100
1303	1.8
1304	100
1305	100
1306	100
1307	100
1308	100
1309	98.9
1310	100
1311	100
1312	99.5
1313	100
1314	100
1315	100
1316	100
1317	100
1318	100
1319	74.1208
1320	100
1321	97.9
1322	100
1323	100
1324	100
1325	99.5
1326	97.352
1327	97.352
1328	100
1329	100
1330	100
1331	100
1332	100
1333	100
1334	100
1335	100
1336	0
1337	100
1338	100
1339	84.16
1340	84.16
1341	84.16
1342	100
1343	100
1344	100
1345	100
1346	100
1347	100
1348	100
1349	100
1350	100
1351	100
1352	100
1353	100
1354	85.6348
1355	100
1356	85.6348
1357	100
1358	100
1359	100
1360	100
1361	100
1362	100
1363	100
1364	100
1365	100
1366	100
1367	100
1368	100
1369	100
1370	100
1371	100
1372	100
1373	100
1374	100
1375	100
1376	100
1377	100
1378	100
1379	100
1380	100
1381	100
1382	100
1383	100
1384	100
1385	100
1386	0
1387	100
1388	100
1389	100
1390	100
1391	100
1392	79.945
1393	100
1394	98.676
1395	100
1396	100
1397	100
1398	100
1399	100
1400	100
1401	100
1402	100
1403	0
1404	100
1405	100
1406	0
1407	100
1408	100
1409	100
1410	100
1411	100
1412	100
1413	100
1414	71.2697
1415	100
1416	100
1417	100
1418	96.8
1419	100
1420	100
1421	94.0913
1422	94.0913
1423	100
1424	5.2125
1425	100
1426	100
1427	100
1428	100
1429	100
1430	100
1431	100
1432	100
1433	100
1434	100
1435	100
1436	100
1437	100
1438	100
1439	100
1440	100
1441	100
1442	100
1443	100
1444	100
1445	100
1446	100
1447	100
1448	100
1449	100
1450	73.0591
1451	100
1452	100
1453	100
1454	100
1455	100
1456	100
1457	100
1458	100
1459	100
1460	100
1461	100
1462	100
1463	100
1464	100
1465	100
1466	100
1467	100
1468	100
1469	100
1470	0
1471	100
1472	100
1473	100
1474	100
1475	100
1476	100
1477	100
1478	100
1479	100
1480	100
1481	100
1482	100
1483	100
1484	100
1485	100
1486	100
1487	100
1488	100
1489	100
1490	100
1491	100
1492	100
1493	100
1494	100
1495	100
1496	100
1497	100
1498	100
1499	100
1500	100
1501	100
1502	100
1503	100
1504	100
1505	100
1506	100
1507	85.6348
1508	100
1509	100
1510	100
1511	66.3167
1512	100
1513	100
1514	100
1515	100
1516	100
1517	100
1518	100
1519	100
1520	98.95
1521	100
1522	100
1523	100
1524	100
1525	100
1526	74.1208
1527	74.1208
1528	100
1529	0
1530	0
1531	74.1208
1532	100
1533	100
1534	74.1208
1535	100
1536	74.1208
1537	74.1208
1538	74.1208
1539	100
1540	100
1541	100
1542	100
1543	100
1544	100
1545	74.1208
1546	100
1547	100
1548	100
1549	100
1550	100
1551	100
1552	100
1553	100
1554	100
1555	100
1556	100
1557	100
1558	100
1559	100
1560	74.1208
1561	100
1562	100
1563	0
1564	100
1565	100
1566	100
1567	100
1568	100
1569	100
1570	100
1571	100
1572	100
1573	100
1574	100
1575	100
1576	100
1577	100
1578	100
1579	100
1580	91.2708
1581	74.1208
1582	91.2708
1583	100
1584	100
1585	100
1586	100
1587	100
1588	100
1589	100
1590	100
1591	100
1592	100
1593	100
1594	100
1595	0
1596	44.863
1597	0
1598	100
1599	100
1600	100
1601	98.676
1602	98.676
1603	100
1604	98.676
1605	98.676
1606	98.676
1607	100
1608	100
1609	100
1610	100
1611	100
1612	100
1613	44.863
1614	100
1615	100
1616	100
1617	70.265
1618	100
1619	100
1620	100
1621	100
1622	100
1623	100
1624	100
1625	31.049
1626	100
1627	100
1628	100
1629	100
1630	100
1631	100
1632	100
1633	100
1634	100
1635	100
1636	100
1637	100
1638	100
1639	100
1640	100
1641	100
1642	100
1643	100
1644	100
1645	100
1646	100
1647	100
1648	91
1649	100
1650	100
1651	6.82781
1652	6.82781
1653	100
1654	100
1655	100
1656	100
1657	100
1658	0
1659	100
1660	100
1661	100
1662	100
1663	100
1664	100
1665	100
1666	100
1667	100
1668	100
1669	100
1670	100
1671	100
1672	100
1673	100
1674	100
1675	100
1676	100
1677	100
1678	100
1679	100
1680	100
1681	100
1682	82.85
1683	82.85
1684	82.85
1685	100
1686	100
1687	82.85
1688	82.85
1689	100
1690	100
1691	0
1692	100
1693	100
1694	100
1695	0.2225
1696	100
1697	100
1698	100
1699	0
1700	74.1208
1701	100
1702	100
1703	100
1704	100
1705	100
1706	100
1707	100
1708	100
1709	100
1710	100
1711	89.1708
1712	74.1208
1713	100
1714	74.1208
1715	74.1208
1716	91.2708
1717	91.2708
1718	100
1719	100
1720	100
1721	100
1722	100
1723	100
1724	100
1725	100
1726	100
1727	100
1728	0
1729	100
1730	100
1731	100
1732	100
1733	100
1734	100
1735	100
1736	100
1737	100
1738	100
1739	100
1740	100
1741	100
1742	100
1743	100
1744	100
1745	100
1746	100
1747	100
1748	100
1749	100
1750	100
1751	100
1752	100
1753	100
1754	100
1755	100
1756	100
1757	100
1758	98.2
1759	100
1760	99.7
1761	100
1762	100
1763	100
1764	100
1765	100
1766	100
1767	100
1768	98.8
1769	100
1770	100
1771	100
1772	100
1773	100
1774	100
1775	100
1776	100
1777	81.8
1778	99.5
1779	100
1780	100
1781	100
1782	100
1783	100
1784	100
1785	100
1786	100
1787	100
1788	100
1789	0
1790	100
1791	100
1792	100
1793	100
1794	100
1795	100
1796	0
1797	100
1798	100
1799	100
1800	100
1801	100
1802	99.2
1803	100
1804	100
1805	100
1806	100
1807	100
1808	100
1809	100
1810	100
1811	100
1812	100
1813	100
1814	99.5
1815	100
1816	100
1817	79.945
1818	100
1819	100
1820	0
1821	0
1822	0
1823	0
1824	0
1825	0
1826	0
1827	0
1828	0
1829	-1.8
1830	-0.8
1831	0
1832	-1.5
1833	0
1834	-1.2
1835	-0.5
1836	-1.1
1837	-1.6
1838	-2.1
1839	0
1840	-0.5
1841	0
1842	-1.4
1843	-1
1844	-0.01
1845	-0.8
1846	-1.1
1847	-0.3
1848	0
1849	0
1850	0
1851	0
1852	0
1853	0
1854	0
1855	0
1856	0
1857	0
1858	0
1859	-2.3
1860	0
1861	0
1862	0
1863	0
1864	0
1865	0
1866	0
1867	0
1868	0
1869	-18.2
1870	65.1339
1871	100
1872	0
1873	0.40548
1874	0
1875	0
1876	0
1877	0
1878	0
1879	0
1880	23.055
1881	0
1882	0
1883	0
1884	0
1885	0
1886	0
1887	0
1888	0
1889	0
1890	0
1891	0
1892	0
1893	0
1894	0
1895	0
1896	0
1897	0
1898	0
1899	0
1900	0
1901	0
1902	-3.2
1903	0
1904	0
1905	0
1906	0
1907	0
1908	-9
1909	0
1910	0
1911	0
1912	0
1913	0
1914	0
1915	0
1916	0
1917	0
1918	0
1919	0
1920	0
1921	0
1922	0
1923	0
1924	0
1925	0
1926	0
1927	0
1928	0
1929	0
1930	0
1931	0
1932	0
1933	0
1934	0
1935	17.15
1936	0
1937	0
1938	0
1939	0
1940	0
1941	0
1942	0
1943	0
1944	0
1945	0
1946	0
1947	0
1948	0
1949	0
1950	0
1951	0
1952	0
1953	0
1954	0
1955	0
1956	0
1957	0
1958	0
1959	0
1960	0
1961	0
1962	0
1963	0
1964	0
1965	0
1966	0
1967	0
1968	0
1969	0
1970	0
1971	0
1972	0
1973	0
1974	0
1975	0
1976	0
1977	-0.7
1978	0
1979	0
1980	0
1981	0
1982	0
1983	0
1984	-0.35
1985	0
1986	0
1987	0
1988	0
1989	0
1990	0
1991	0
1992	0
1993	0
1994	0
1995	0
1996	0
1997	0
1998	0
1999	0
[truncated: 25 more rows]
