# Supplementary material for: Influence of Amino Acids on Quorum Sensing-Related Pathways in Pseudomonas aeruginosa PAO1: Insights from the GEM iJD1249
Source: Metabolites. 2025 Mar 29;15(4):236. doi: 10.3390/metabo15040236 (PMC12029727; doi:10.3390/metabo15040236)
Supplement: Supplementary file 1 [file metabolites-15-00236-s001.zip › Supplementary Data S6.xlsx]

## Sheet: FBA D-AA
		D-Met		D-Ala		D-Glu		D-Ser			Biomass maximization
Reaction of iJD1249 *	M9 medium	5 mM	50 mM	5 mM	50 mM	5 mM	50 mM	5 mM	50 mM		D-Met		D-Ala		D-Glu		D-Ser
1	0	0	0	0	0	0	0	0	0		5 mM	50 mM	5 mM	50 mM	5 mM	50 mM	5 mM	50 mM
2	0	0	0	0	0	0	0	0	0		0.401639	0.401639	0.423588	0.621126	0.423588	0.617126	0.423588	0.604666
3	0	0	0	0	0	0	0	0	0
4	100	100	100	100	100	100	100	100	100		*Considering 1208 rxn (with 611 reversible reactions), and 205 exchange
5	0	0	0	0	0	0	0	0	0
6	100	100	100	100	100	100	100	100	100
7	100	100	100	95	50	100	100	100	100
8	15.6072	15.6072	15.6072	0	0	100	100	14.3483	3.57538
9	0	0	0	0	0	0	0	0	0
10	15.6072	15.6072	15.6072	15.1821	0	0	0	14.3483	3.57538
11	0	0	0	0	0	1.7857	0	0	0
12	0	0	0	100	100	100	100	12.4185	100
13	0	0	0	0	0	0	0	0	0
14	100	100	100	0	0	0	0	87.5815	0
15	100	100	100	0	0	0	0	87.5815	0
16	0	0	0	0	0	0	0	0	0
17	0	0	0	0	0	0	0	0	0
18	0	0	0	0	0	0	0	0	0
19	100	100	100	100	100	100	100	100	100
20	100	100	100	100	100	100	100	100	100
21	0	0	0	0	0	0	0	0	0
22	0	0	0	0	0	0	0	0	0
23	0	0	0	0	0	0	0	0	0
24	100	100	100	100	100	100	100	100	100
25	0	0	0	0	0	0	0	0	0
26	100	100	100	100	100	100	100	100	100
27	18.2	18.2	18.2	18.2	18.2	18.2	17.9722	18.2	17.2626
28	100	100	100	100	100	100	100	100	100
29	18.2	18.2	18.2	18.2	18.2	18.2	17.9722	18.2	17.2626
30	100	100	100	100	100	100	100	100	100
31	100	100	100	100	100	100	100	100	100
32	18.2	18.2	18.2	18.2	18.2	18.2	17.9722	18.2	17.2626
33	100	100	100	100	100	100	100	100	100
34	100	100	100	100	100	100	100	100	100
35	100	100	100	100	100	100	100	100	100
36	100	100	100	100	100	100	100	100	100
37	100	100	100	100	100	100	100	100	100
38	0	0	0	0	0	0	0	0	0
39	15.7062	15.7062	15.7062	16.2811	10.099	2.88472	10.1446	15.4474	13.8619
40	100	100	100	100	100	100	100	100	100
41	100	100	100	100	100	100	100	100	100
42	100	100	100	100	100	100	100	100	100
43	100	100	100	100	100	100	100	100	100
44	100	100	100	100	100	100	100	100	100
45	100	100	100	100	100	98.2143	100	100	100
46	0	0	0	0	0	0	0	0	0
47	100	100	100	100	100	100	100	100	100
48	100	100	100	100	100	100	100	100	100
49	100	100	100	100	100	100	100	100	100
50	100	100	100	100	100	100	100	100	100
51	0	0	0	3.90098	39.901	2.11528	39.8554	0	0
52	100	100	100	100	100	100	100	100	100
53	100	100	100	100	78.2597	100	96.0835	100	100
54	99.901	99.901	99.901	90.0918	98.8662	0	3.91646	98.3515	84.5702
55	18.398	18.398	18.398	20.398	38.398	21.3123	38.2613	20.398	37.8356
56	0.0990166	0.0990166	0.0990166	0	0	0	0	1.09902	10.2865
57	0	0	0	0	0	0	0	0	0
58	0	0	0	0	0	0	0	0	0
59	0	0	0	0	0	0	0	0	0
60	0	0	0	0	0	0.91428	0	0	0
61	100	100	100	100	100	100	100	100	100
62	0	0	0	0	0	0.91428	0	0	0
63	100	100	100	100	100	100	100	100	100
64	0	0	0	0	0	0.91428	0	0	0
65	100	100	100	100	100	100	100	100	100
66	100	100	100	100	100	100	100	100	100
67	100	100	100	100	100	100	100	100	100
68	100	100	100	100	100	100	100	100	100
69	100	100	100	100	100	100	100	100	100
70	0	0	0	0	0	0	0	0	0
71	100	100	100	100	100	100	100	100	100
72	100	100	100	100	100	100	100	100	100
73	100	100	100	100	100	100	100	100	100
74	99.901	99.901	99.901	90.0918	77.1259	0	0	98.3515	84.5702
75	100	100	100	100	78.2597	100	96.0835	100	100
76	100	100	100	100	100	100	100	100	100
77	0	0	0	0	0	0	0	0	0
78	0	0	0	0	0	0	0	0	0
79	100	100	100	100	100	100	100	100	100
80	100	100	100	100	100	100	100	100	100
81	100	100	100	100	100	100	100	100	100
82	100	100	100	100	100	100	100	100	100
83	0	0	0	0	0	0	0	0	0
84	0	0	0	0	0	0	0	0	0
85	0	0	0	0	0	0	0	0	0
86	0	0	0	0	0	0	0	0	0
87	0	0	0	0	0	0	0	0	0
88	0	0	0	0	0	0	0	0	0
89	0	0	0	0	21.7403	0	3.91646	0	0
90	0	0	0	0	15.4511	0	0	0	0
91	100	100	100	100	100	100	100	100	100
92	0	0	0	0	0	0	0	0	0
93	100	100	100	100	78.2597	100	96.0835	100	100
94	0	0	0	0	0	0	0	0	0
95	0	0	0	0	0	0	0	0	0
96	100	100	100	100	100	100	100	100	100
97	100	100	100	100	100	100	100	100	100
98	0	0	0	0	0	0	0	0	0
99	100	100	100	100	100	100	100	100	100
100	100	100	100	100	100	100	100	100	100
101	0	0	0	0	0	0	0	0	0
102	100	100	100	100	100	100	100	100	100
103	0	0	0	0	0	0.91428	0	0	0
104	0	0	0	0	0	0	0	0	0
105	100	100	100	100	100	100	100	100	100
106	100	100	100	100	100	100	100	100	100
107	0	0	0	0	0	0	0	0	0
108	100	100	100	100	100	100	100	100	100
109	100	100	100	100	100	100	100	100	100
110	100	100	100	100	100	100	100	100	100
111	100	100	100	100	100	100	100	100	100
112	0	0	0	0	0	1.7857	0	0	0
113	0	0	0	0	0	0	0	0	0
114	100	100	100	100	100	100	100	100	100
115	100	100	100	100	100	100	100	100	100
116	0	0	0	0	0	0	0	0	0
117	100	100	100	100	100	100	100	100	100
118	0	0	0	0	0	0	0	0	0
119	0	0	0	0	0	0	0	0	0
120	100	100	100	100	100	100	100	100	100
121	0	0	0	0	0	0	0	0	0
122	0	0	0	0	0	0	0	0	0
123	100	100	100	100	100	100	100	100	100
124	100	100	100	100	100	100	100	100	100
125	100	100	100	100	100	100	100	100	100
126	0	0	0	0	0	0	0	0	0
127	100	100	100	100	100	100	100	100	100
128	0	0	0	0	0	0	0	0	0
129	100	100	100	100	100	100	100	100	100
130	0	0	0	0	0	97.8943	84.7831	0	0
131	100	100	100	100	100	100	100	100	100
132	100	100	100	100	100	100	100	100	100
133	0	0	0	0	0	0	0	0	0
134	100	100	100	100	100	100	100	100	100
135	100	100	100	100	100	98.2143	100	100	100
136	0	0	0	0	0	1.7857	0	0	0
137	100	100	100	100	100	100	100	100	100
138	100	100	100	100	100	100	100	100	100
139	100	100	100	100	100	100	100	100	100
140	0	0	0	0	0	0	0	0	0
141	0	0	0	0	0	0.91428	0	0	0
142	0	0	0	0	0	0	0	0	0
143	100	100	100	100	100	100	100	100	100
144	0	0	0	0	0	0	0	0	0
145	0	0	0	0	0	0	0	0	0
146	100	100	100	100	100	100	100	100	100
147	0	0	0	0	0	0	0	0	0
148	0	0	0	0	0	0	0	0	0
149	0	0	0	0	0	0	0	0	0
150	0	0	0	0	0	0	0	0	0
151	0	0	0	0	0	0	0	0	0
152	100	100	100	100	100	100	100	100	100
153	100	100	100	100	100	100	100	100	100
154	0	0	0	0	0	0	0	0	0
155	100	100	100	100	100	100	100	100	100
156	100	100	100	100	100	0	0	100	100
157	0	0	0	0	0	100	100	0	0
158	0	0	0	0	0	0	0	0	0
159	0	0	0	0	0	0	0	0	0
160	100	100	100	100	100	100	100	100	100
161	100	100	100	100	100	100	100	100	100
162	100	100	100	100	100	100	100	100	100
163	100	100	100	100	100	100	100	100	100
164	100	100	100	100	100	100	100	100	100
165	0	0	0	0	0	0	0	0	0
166	0	0	0	0	0	0	0	0	0
167	0	0	0	0	0	0	0	0	0
168	0	0	0	0	0	0	0	0	0
169	100	100	100	100	100	100	100	100	100
170	73.4741	73.4741	73.4741	84.7002	100	75.3648	46.9036	69.9138	16.8742
171	100	100	100	100	100	100	100	100	100
172	0	0	0	0	0	0.91428	0	0	0
173	0	0	0	0	0	0	0	0	0
174	100	100	100	100	100	100	100	100	100
175	0	0	0	0	0	0	0	5	50
176	100	100	100	100	100	100	100	100	100
177	100	100	100	100	100	100	100	100	100
178	100	100	100	100	100	100	100	100	100
179	0	0	0	8.80923	12.7751	1.00665	5.07229	0.549508	5.14325
180	100	100	100	100	100	100	100	100	100
181	100	100	100	100	100	100	100	100	100
182	0	0	0	0	0	0	0	0	0
183	100	100	100	100	100	100	100	100	100
184	100	100	100	100	100	100	100	100	100
185	100	100	100	100	100	100	100	100	100
186	100	100	100	100	100	100	100	100	100
187	100	100	100	100	100	100	100	100	100
188	100	100	100	100	100	100	100	100	100
189	0	0	0	0	0	0	0	0	0
190	0	0	0	0	0	0	0	0	0
191	0	0	0	0	0	0	0	0	0
192	0	0	0	0	0	0	0	0	0
193	100	100	100	100	100	100	100	100	100
194	100	100	100	100	100	100	100	100	100
195	99.901	99.901	99.901	100	100	100	100	100	100
196	0	0	0	16.5194	0	0	0	0	0
197	100	100	100	100	100	100	100	100	100
198	100	100	100	100	100	100	100	100	100
199	100	100	100	100	100	100	100	100	100
200	0	0	0	0	0	0	0	0	0
201	0	0	0	0	0	0	0	0	0
202	100	100	100	100	100	100	100	100	100
203	100	100	100	100	100	100	100	100	100
204	0	0	0	0	0	0	0	0	0
205	0	0	0	0	0	0	0	0	0
206	0	0	0	0	0	0	0	0	0
207	0	0	0	0	0	0	0	0	0
208	100	100	100	100	100	100	100	100	100
209	100	100	100	100	100	100	100	100	100
210	0	0	0	0	0	0	0	0	0
211	0	0	0	0	0	0	0	0	0
212	0	0	0	0	0	1.7857	0	0	0
213	26.5259	26.5259	26.5259	15.2998	0	26.4209	53.0964	30.0862	83.1258
214	100	100	100	100	100	100	100	100	100
215	15.6072	15.6072	15.6072	15.1821	0	0	0	14.3483	3.57538
216	100	100	100	100	100	100	100	100	100
217	0	0	0	0	0	0	0	0	0
218	0	0	0	0	0	0	0	0	0
219	0	0	0	0	0	0	0	0	0
220	100	100	100	100	100	100	100	100	100
221	0	0	0	0	0	0	0	0	0
222	100	100	100	100	100	100	100	100	100
223	0	0	0	0	0	0	0	0	0
224	0	0	0	0	0	0	0	0	0
225	0	0	0	0	0	0	0	0	0
226	0	0	0	0	0	0	0	0	0
227	0	0	0	0	0	0	0	0	0
228	0	0	0	0	0	0	0	0	0
229	0	0	0	0	0	0	0	0	0
230	0	0	0	0	0	0	0	0	0
231	0	0	0	0	0	0	0	0	0
232	0	0	0	0	0	0	0	0	0
233	0	0	0	0	0	0	0	0	0
234	0	0	0	0	0	0	0	0	0
235	0	0	0	0	0	0	0	0	0
236	100	100	100	100	100	100	100	100	100
237	100	100	100	100	100	100	100	100	100
238	100	100	100	100	100	100	100	100	100
239	0	0	0	0	0	0	0	0	0
240	0	0	0	0	0	0	0	0	0
241	0	0	0	0	0	0	0	0	0
242	100	100	100	100	100	100	100	100	100
243	0	0	0	0	0	0	0	0	0
244	100	100	100	100	100	100	100	100	100
245	0	0	0	0	0	0	0	0	0
246	0	0	0	0	0	0	0	0	0
247	0	0	0	0	0	0	0	0	0
248	100	100	100	100	100	100	100	100	100
249	100	100	100	100	100	100	100	100	100
250	0	0	0	0	0	0	0	0	0
251	0.401639	0.401639	0.401639	0.423588	0.621126	0.423588	0.617126	0.423588	0.604666
252	100	100	100	100	100	100	100	100	100
253	100	100	100	100	100	100	100	100	100
254	100	100	100	100	100	100	100	100	100
255	100	100	100	100	100	100	100	100	100
256	100	100	100	100	100	100	100	100	100
257	100	100	100	100	100	100	100	100	100
258	0	0	0	0	0	0	0	0	0
259	0	0	0	0	0	0	0	0	0
260	0	0	0	0	0	0	0	0	0
261	0	0	0	0	0	0	0	0	0
262	100	100	100	100	100	100	100	100	100
263	100	100	100	100	100	100	100	100	100
264	0	0	0	0	0	0	0	0	0
265	0	0	0	0	0	0	0	0	0
266	0	0	0	0	0	0	0	0	0
267	86.737	86.737	86.737	84.7591	90.3175	86.7895	100	84.9569	100
268	100	100	100	100	100	100	100	100	100
269	86.737	86.737	86.737	84.7591	90.3175	86.7895	100	84.9569	100
270	0	0	0	0	0	0	0	0	0
271	100	100	100	100	100	100	100	100	100
272	100	100	100	100	100	100	100	100	100
273	100	100	100	100	100	100	100	100	100
274	100	100	100	100	100	100	100	100	100
275	0	0	0	0	0	0	0	0	0
276	0	0	0	0	0	0	0	0	0
277	0	0	0	0	0	0	0	0	0
278	100	100	100	100	100	100	100	100	100
279	0	0	0	0	0	0	0	0	0
280	100	100	100	100	100	100	100	100	100
281	100	100	100	100	100	100	100	100	100
282	100	100	100	100	100	95	50	100	100
283	100	100	100	100	100	100	100	100	100
284	0	0	0	0	0	0	0	0	0
285	100	100	100	100	100	100	100	100	100
286	100	100	100	100	100	100	100	100	100
287	100	100	100	100	100	100	100	100	100
288	0	0	0	0	0	0	0	0	0
289	0	0	0	0	0	0	0	0	0
290	100	100	100	100	100	100	100	100	100
291	100	100	100	100	100	100	100	100	100
292	0	0	0	0	0	0	0	0	0
293	100	100	100	100	100	100	100	100	100
294	100	100	100	100	100	100	100	100	100
295	100	100	100	100	100	100	100	100	100
296	100	100	100	100	100	100	100	100	100
297	0	0	0	0	0	0	0	0	0
298	0	0	0	0	0	0	0	0	0
299	0	0	0	0	0	5	50	0	0
300	100	100	100	100	100	100	100	100	100
301	0	0	0	0	0	0	0	0	0
302	0	0	0	0	0	0	0	0	0
303	0	0	0	0	0	0	0	0	0
304	100	100	100	100	100	100	100	100	100
305	100	100	100	100	100	100	100	100	100
306	0	0	0	0	0	0	0	0	0
307	0	0	0	0	0	0	0	0	0
308	100	100	100	100	100	100	100	100	100
309	0	0	0	0	0	0	0	0	0
310	0	0	0	0	0	0	0	0	0
311	0	0	0	0	0	0	0	0	0
312	0	0	0	0	0	0	0	0	0
313	0	0	0	0	0	0	0	0	0
314	0	0	0	0	0	0	0	0	0
315	0	0	0	0	0	0	0	0	0
316	0	0	0	0	0	0	0	0	0
317	0	0	0	0	0	0	0	0	0
318	0	0	0	0	0	0	0	0	0
319	0	0	0	0	0	0	0	0	0
320	0	0	0	0	0	0	0	0	0
321	0	0	0	0	0	0	0	0	0
322	0	0	0	0	0	0	0	0	0
323	0	0	0	0	0	0	0	0	0
324	0	0	0	0	0	0	0	0	0
325	0	0	0	0	0	0	0	0	0
326	0	0	0	0	0	0	0	0	0
327	100	100	100	100	100	100	100	100	100
328	0	0	0	0	0	0	0	0	0
329	0	0	0	0	0	0	0	0	0
330	0	0	0	0	0	0	0	0	0
331	0	0	0	0	0	0	0	0	0
332	0	0	0	0	0	0	0	0	0
333	100	100	100	100	100	100	100	100	100
334	0	0	0	0	0	0	0	0	0
335	0	0	0	0	0	0	0	0	0
336	0	0	0	0	0	0	0	0	0
337	0	0	0	0	0	0	0	0	0
338	0	0	0	0	0	0	0	0	0
339	0	0	0	0	0	0	0	0	0
340	0	0	0	0	0	0	0	0	0
341	100	100	100	100	100	100	100	100	100
342	100	100	100	100	100	100	100	100	100
343	100	100	100	100	100	100	100	100	100
344	0	0	0	5	50	0	0	0	0
345	100	100	100	100	100	100	100	100	100
346	0	0	0	0	0	0	0	0	0
347	100	100	100	100	100	100	100	100	100
348	100	100	100	100	100	100	100	100	100
349	35.5156	35.5156	35.5156	32.4835	5.19461	32.4835	4.60807	32.4835	2.78135
350	100	100	100	100	100	100	100	100	100
351	0	0	0	15.1821	0	0	0	0	0
352	0	0	0	0	0	0	0	0	0
353	0.0990166	0.0990166	0.0990166	0	0	13.9419	28.1167	1.09902	23.9737
354	84.2938	84.2938	84.2938	100	100	84.2724	82.9119	84.5526	100
355	0	0	0	0	0	0	0	0	0
356	100	100	100	100	100	100	100	100	100
357	100	100	100	100	63.8741	100	100	100	86.2677
358	22.203	22.203	22.203	0	0	22.203	22.203	22.203	4.32144
359	0	0	0	0	0	0	0	0	0
360	22.203	22.203	22.203	100	100	22.203	22.203	22.203	4.32144
361	100	100	100	100	100	100	100	100	100
362	100	100	100	75.7006	87.911	100	100	100	100
363	0	0	0	0	0	0	0	0	0
364	100	100	100	100	100	100	100	100	100
365	100	100	100	100	100	100	100	100	100
366	100	100	100	0	36.2703	87.1571	82.0278	100	86.3128
367	0	0	0	0	0	0	0	0	0
368	100	100	100	100	100	100	100	100	100
369	0	0	0	0	0	0	0	0	0
370	0	0	0	0	0	0	0	0	0
371	32.6436	32.6436	32.6436	36.4	36.4	29.5057	41.022	29.1969	0
372	42.0026	42.0026	42.0026	48.737	66.8209	40.7265	35.3815	41.336	50.6388
373	57.9974	57.9974	57.9974	51.263	33.1791	59.2735	64.6185	58.664	49.3612
374	0	0	0	0	0	0	0	0	0
375	100	100	100	100	100	100	100	100	100
376	45.9066	45.9066	45.9066	51.6409	46.0825	42.7161	19.5284	44.2399	0
377	0	0	0	0	0	0	0	0	0
378	0	0	0	0	0	0	0	0	0
379	100	100	100	100	100	100	100	100	100
380	100	100	100	100	100	100	100	100	100
381	0	0	0	22.203	22.203	0	0	0	17.8815
382	0	0	0	100	73.8287	0	0	0	0
383	100	100	100	100	100	100	100	100	100
384	100	100	100	100	100	100	100	100	100
385	45.9066	45.9066	45.9066	51.6409	46.0825	42.7161	19.5284	44.2399	0
386	32.6436	32.6436	32.6436	36.4	36.4	29.5057	41.022	29.1969	0
387	100	100	100	100	100	100	100	100	100
388	100	100	100	0	0	100	100	100	91.7027
389	0	0	0	0	0	0	0	0	0
390	42.0026	42.0026	42.0026	48.737	52.1786	40.7265	25.4422	41.336	5.34609
391	73.4741	73.4741	73.4741	84.7002	80.6349	73.5791	100	69.9138	100
392	22.203	22.203	22.203	100	100	22.203	22.203	22.203	4.32144
393	100	100	100	100	100	100	100	100	100
394	100	100	100	100	100	100	100	100	100
395	22.203	22.203	22.203	0	36.1259	22.203	22.203	22.203	18.0537
396	42.0026	42.0026	42.0026	26.534	44.6179	40.7265	35.3815	41.336	32.7573
397	100	100	100	100	100	100	100	100	100
398	80.1013	80.1013	80.1013	72.367	81.409	79.4632	76.6768	79.768	75.0099
399	80.1013	80.1013	80.1013	72.367	81.409	79.4632	76.6768	79.768	75.0099
400	61.9013	61.9013	61.9013	54.167	63.209	61.2632	58.7047	61.568	57.7474
401	0	0	0	0	0	0	0	0	0
402	100	100	100	100	100	100	100	100	100
403	100	100	100	100	100	100	100	100	100
404	0	0	0	0	0	0	0	0	0
405	100	100	100	0	0	100	88.9714	100	29.6285
406	100	100	100	100	100	100	100	100	100
407	100	100	100	100	100	100	100	100	100
408	100	100	100	100	100	100	100	100	100
409	100	100	100	100	100	100	100	100	100
410	0	0	0	0	0	0	0	0	0
411	0	0	0	0	0	0	0	0	0
412	0	0	0	0	0	0	0	0	0
413	100	100	100	100	100	100	100	100	100
414	0	0	0	0	0	0	0	0	0
415	0	0	0	0	0	0	0	0	0
416	0	0	0	0	0	0	0	0	0
417	100	100	100	100	100	100	100	100	100
418	100	100	100	100	100	100	100	100	100
419	0	0	0	0	0	0	0	0	0
420	100	100	100	100	100	100	100	100	100
421	100	100	100	100	100	100	100	100	100
422	100	100	100	100	100	100	100	100	100
423	0	0	0	0	0	0	0	0	0
424	0	0	0	0	0	0	0	0	0
425	100	100	100	100	100	100	100	100	100
426	0	0	0	0	0	0	0	0	0
427	0	0	0	0	0	0	0	0	0
428	100	100	100	100	100	100	100	100	100
429	100	100	100	100	100	100	100	100	100
430	0	0	0	0	0	0	0	0	0
431	0	0	0	0	0	0	0	0	0
432	0	0	0	0	0	0	0	0	0
433	100	100	100	100	100	100	100	100	100
434	15.6072	15.6072	15.6072	15.1821	0	0	0	14.3483	3.57538
435	100	100	100	100	100	100	100	100	100
436	100	100	100	100	100	100	100	100	100
437	100	100	100	100	100	100	100	100	100
438	100	100	100	100	100	100	100	100	100
439	0	0	0	0	0	0	0	0	0
440	100	100	100	100	100	100	100	100	100
441	100	100	100	100	100	100	100	100	100
442	100	100	100	100	100	100	100	100	100
443	100	100	100	100	100	100	100	100	100
444	100	100	100	100	100	91.39	56.8471	100	100
445	100	100	100	100	100	100	100	100	100
446	0	0	0	0	0	0	0	0	0
447	0	0	0	0	0	0	0	0	0
448	100	100	100	100	100	100	100	100	100
449	100	100	100	100	100	100	100	100	100
450	100	100	100	100	100	100	100	100	100
451	0	0	0	0	0	0	0	0	0
452	0	0	0	0	0	0	0	0	0
453	100	100	100	100	100	100	100	100	100
454	100	100	100	100	100	100	100	100	100
455	100	100	100	100	100	100	100	100	100
456	0	0	0	0	0	0	0	0	0
457	100	100	100	100	100	100	100	100	100
458	100	100	100	100	100	100	100	100	100
459	100	100	100	100	100	100	100	100	100
460	0	0	0	0	0	0	0	0	0
461	100	100	100	100	100	100	100	100	100
462	0	0	0	0	0	0	0	0	0
463	100	100	100	100	100	100	100	100	100
464	0	0	0	0	0	0	0	0	0
465	0	0	0	0	0	0	0	0	0
466	100	100	100	100	100	100	100	100	100
467	100	100	100	100	100	100	100	100	100
468	100	100	100	100	100	100	100	100	100
469	0	0	0	0	0	0	0	0	0
470	100	100	100	100	100	100	100	100	100
471	100	100	100	100	100	100	100	100	100
472	0	0	0	0	0	0	0	0	0
473	100	100	100	100	100	100	100	100	100
474	100	100	100	100	100	100	100	100	100
475	0	0	0	0	0	0	0	0	0
476	100	100	100	100	100	100	100	100	100
477	0	0	0	20.1821	50	0	0	0	0
478	100	100	100	100	100	100	100	100	100
479	100	100	100	100	100	100	100	100	100
480	0	0	0	0	0	0	0	0	0
481	100	100	100	100	100	100	100	100	100
482	0	0	0	0	0	0	0	0	0
483	0	0	0	0	0	0	0	0	0
484	100	100	100	100	100	100	100	100	100
485	100	100	100	100	100	100	100	100	100
486	0	0	0	0	0	0	0	0	0
487	0	0	0	0	0	0	0	0	0
488	0	0	0	0	0	0	0	0	0
489	100	100	100	100	100	100	100	100	100
490	100	100	100	100	100	100	100	100	100
491	0	0	0	0	0	0	0	0	0
492	100	100	100	100	100	100	100	100	100
493	100	100	100	100	100	100	100	100	100
494	100	100	100	100	100	100	100	100	100
495	100	100	100	100	100	100	100	100	100
496	0	0	0	0	0	0	0	0	0
497	0	0	0	0	0	0	0	0	0
498	0	0	0	0	0	0	0	0	0
499	0	0	0	0	0	0	0	0	0
500	0	0	0	0	0	0	0	0	0
501	100	100	100	100	100	100	100	100	100
502	0	0	0	0	0	0	0	0	0
503	0	0	0	0	0	0	0	0	0
504	100	100	100	100	100	100	100	100	100
505	100	100	100	100	100	100	100	100	100
506	100	100	100	100	100	100	100	100	100
507	100	100	100	100	100	100	100	100	100
508	100	100	100	100	100	100	100	100	100
509	100	100	100	100	100	100	100	100	100
510	100	100	100	100	100	100	100	100	100
511	0	0	0	0	0	0	0	0	0
512	100	100	100	100	100	100	100	100	100
513	0	0	0	0	0	0	0	0	0
514	100	100	100	100	100	100	100	100	100
515	100	100	100	100	100	100	100	100	100
516	100	100	100	100	100	100	100	100	100
517	0	0	0	0	0	0	0	0	0
518	100	100	100	100	100	100	100	100	100
519	100	100	100	100	100	100	100	100	100
520	100	100	100	100	100	100	100	100	100
521	0	0	0	0	0	0	0	0	0
522	100	100	100	100	100	100	100	100	100
523	0	0	0	0	0	0	0	0	0
524	0	0	0	0	0	0	0	0	0
525	100	100	100	100	100	100	100	100	100
526	100	100	100	100	100	100	100	100	100
527	0	0	0	0	0	0	0	0	0
528	100	100	100	100	100	100	100	100	100
529	100	100	100	100	100	100	100	100	100
530	100	100	100	100	100	100	100	100	100
531	0	0	0	0	0	0	0	0	0
532	100	100	100	100	100	100	100	100	100
533	0	0	0	0	0	0	0	0	0
534	0	0	0	0	0	0	0	0	0
535	0	0	0	0	0	0	0	0	0
536	0	0	0	0	0	0	0	0	0
537	0	0	0	0	0	0	0	0	0
538	0	0	0	0	0	0	0	0	0
539	0	0	0	0	0	0	0	0	0
540	0	0	0	0	0	0	0	0	0
541	0	0	0	0	0	0	0	0	0
542	86.737	86.737	86.737	84.7591	90.3175	86.7895	100	84.9569	100
543	0	0	0	0	0	0	0	0	0
544	0	0	0	0	0	0	0	0	0
545	0	0	0	0	0	0	0	0	0
546	100	100	100	100	100	100	100	100	100
547	100	100	100	100	100	100	100	100	100
548	0	0	0	0	0	0	0	0	0
549	66.6667	66.6667	66.6667	66.6667	66.6667	66.6667	66.6667	66.6667	66.6667
550	0	0	0	0	0	0	0	0	0
551	0	0	0	0	0	0	0	0	0
552	0	0	0	0	0	0	0	0	0
553	0	0	0	0	0	0	0	0	0
554	0	0	0	0	0	0	0	0	0
555	0	0	0	0.816498	9	7.2143	10.1392	0	13.6872
556	100	100	100	100	100	100	100	100	100
557	0	0	0	0	0	0	0	0	0
558	100	100	100	100	100	100	100	100	100
559	100	100	100	100	100	100	100	100	100
560	100	100	100	100	100	100	100	100	100
561	100	100	100	100	100	100	100	100	100
562	0	0	0	0	0	0	0	0	0
563	100	100	100	100	100	100	100	100	100
564	100	100	100	100	100	100	100	100	100
565	100	100	100	100	100	100	100	100	100
566	100	100	100	100	100	100	100	100	100
567	100	100	100	100	100	100	100	100	100
568	100	100	100	100	100	100	100	100	100
569	100	100	100	100	100	100	100	100	100
570	100	100	100	100	100	100	100	100	100
571	0	0	0	0	0	0	0	0	0
572	25.5518	25.5518	25.5518	100	100	26.6714	27.3426	25.5506	27.5791
573	100	100	100	0	0	100	100	100	100
574	100	100	100	100	100	100	100	100	100
575	100	100	100	100	100	100	100	100	100
576	100	100	100	100	100	100	100	100	100
577	100	100	100	100	100	100	100	100	100
578	25.5518	25.5518	25.5518	25.9027	27.2667	26.6714	27.3426	25.5506	27.5791
579	100	100	100	100	100	100	100	100	100
580	100	100	100	100	100	100	100	100	100
581	100	100	100	100	100	100	100	100	100
582	100	100	100	100	100	100	100	100	100
583	25.5518	25.5518	25.5518	25.9027	27.2667	26.6714	27.3426	25.5506	27.5791
584	0	0	0	0	0	0	0	0	0
585	0	0	0	0	0	0	0	0	0
586	0	0	0	0	0	0	0	0	0
587	0	0	0	0	0	0	0	0	0
588	100	100	100	100	100	100	100	100	100
589	100	100	100	100	100	100	100	100	100
590	0	0	0	0	0	0	0	0	0
591	0	0	0	0	0	0	0	0	0
592	100	100	100	100	100	100	100	100	100
593	100	100	100	100	100	100	100	100	100
594	100	100	100	100	100	100	100	100	100
595	100	100	100	100	100	100	100	100	100
596	100	100	100	100	100	100	100	100	100
597	100	100	100	100	100	100	100	100	100
598	100	100	100	100	100	100	100	100	100
599	100	100	100	100	100	100	100	100	100
600	100	100	100	100	100	100	100	100	100
601	100	100	100	100	100	100	100	100	100
602	100	100	100	100	100	100	100	100	100
603	100	100	100	100	100	100	100	100	100
604	100	100	100	100	100	100	100	100	100
605	74.4482	74.4482	74.4482	74.0973	72.7333	73.3286	72.6574	74.4494	72.4209
606	100	100	100	100	100	100	100	100	100
607	100	100	100	100	100	100	100	100	100
608	100	100	100	100	100	100	100	100	100
609	0	0	0	0	30.0935	0	9.93939	0	45.2928
610	100	100	100	100	85.3577	100	90.0606	100	54.7072
611	100	100	100	100	100	100	100	100	100
612	100	100	100	100	100	100	100	100	100
613	100	100	100	100	100	100	100	100	100
614	92.6482	92.6482	92.6482	92.2973	90.9333	89.7429	90.6295	92.6494	89.6834
615	0	0	0	100	100	0	0	0	0
616	74.4482	74.4482	74.4482	74.0973	72.7333	73.3286	72.6574	74.4494	72.4209
617	74.4482	74.4482	74.4482	74.0973	72.7333	73.3286	72.6574	74.4494	72.4209
618	100	100	100	100	100	100	100	100	100
619	100	100	100	100	100	100	100	100	100
620	74.4482	74.4482	74.4482	74.0973	72.7333	73.3286	72.6574	74.4494	72.4209
621	0	0	0	0	0	0	0	0	0
622	0	0	0	0	0	0	0	0	0
623	0	0	0	0	0	0	0	0	0
624	100	100	100	100	100	100	100	100	100
625	100	100	100	100	100	100	100	100	100
626	0	0	0	0	0	0	0	0	0
627	100	100	100	100	100	100	100	100	100
628	100	100	100	100	100	100	100	100	100
629	100	100	100	100	100	100	100	100	100
630	100	100	100	100	100	100	100	100	100
631	94.8554	94.8554	94.8554	95.9082	100	98.2143	100	94.8517	100
632	100	100	100	100	100	100	100	100	100
633	100	100	100	100	100	100	100	100	100
634	0	0	0	0	0	0	0	0	0
635	76.6554	76.6554	76.6554	77.7082	81.8	80.0143	82.0278	76.6517	82.7374
636	0	0	0	0	0	0	0	0	0
637	0	0	0	0	0	0	0	0	0
638	0	0	0	0	0	0	0	0	0
639	0	0	0	0	0	0	0	0	0
640	0	0	0	0	0	0	0	0	0
641	8.6192	8.6192	8.6192	0	0	0	35.5749	12.1955	66.3047
642	0	0	0	0	0	0	0	0	0
643	0	0	0	0	0	0	0	0	0
644	25.5518	25.5518	25.5518	25.9027	27.2667	26.6714	27.3426	25.5506	27.5791
645	25.5518	25.5518	25.5518	25.9027	27.2667	26.6714	27.3426	25.5506	27.5791
646	100	100	100	100	100	100	100	100	100
647	100	100	100	100	100	100	100	100	100
648	100	100	100	100	100	100	100	100	100
649	100	100	100	100	100	100	100	100	100
650	92.6482	92.6482	92.6482	92.2973	90.9333	91.5286	90.6295	92.6494	89.6834
651	100	100	100	100	100	100	100	100	100
652	0	0	0	0	10.3141	0	0	0	0
653	100	100	100	100	100	100	100	100	100
654	100	100	100	100	100	100	100	100	100
655	0	0	0	0	0	0	0	0	0
656	0	0	0	39.5992	33.8293	0	0	0	0
657	0	0	0	0	0	0	0	0	0
658	0	0	0	0	0	0	0	0	0
659	0	0	0	0	0	0	0	0	0
660	0	0	0	0	0	0	0	0	0
661	100	100	100	100	100	100	100	100	100
662	0	0	0	0	0	0	0	0	0
663	0	0	0	0	0	0	0	0	0
664	0	0	0	0	0	0	0	0	0
665	64.3854	64.3854	64.3854	63.8266	51.5088	65.5032	85.2473	66.4175	86.9321
666	35.7136	35.7136	35.7136	37.2724	58.5902	36.5101	24.8972	34.6815	23.3544
667	0	0	0	0	0	0	0	0	0
668	0	0	0	0	0	0	0	0	0
669	0	0	0	0	0	0	0	0	0
670	0	0	0	0	0	0	0	0	0
671	0	0	0	0	0	0	0	0	0
672	0	0	0	0	0	0	0	0	0
673	100	100	100	0	0	100	100	100	100
674	100	100	100	100	100	100	100	100	100
675	0	0	0	100	100	0	0	0	0
676	64.3854	64.3854	64.3854	63.8266	51.5088	65.5032	85.2473	66.4175	86.9321
677	0	0	0	0	0	0	0	0	0
678	0	0	0	0	0	0	0	0	0
679	100	100	100	100	100	100	100	100	100
680	0	0	0	0	0	0	0	0	0
681	100	100	100	83.2083	92.3526	100	100	100	100
682	0	0	0	0	0	0	0	0	0
683	0	0	0	100	100	0	0	0	0
684	100	100	100	0	0	100	100	100	100
685	100	100	100	100	100	100	100	100	100
686	0.0990166	0.0990166	0.0990166	1.09902	10.099	1.09902	10.1446	1.09902	10.2865
687	0	0	0	0	0	0	0	0	0
688	100	100	100	100	100	100	100	100	100
689	100	100	100	100	100	100	100	100	100
690	0	0	0	0	0	0	0	0	0
691	100	100	100	100	100	100	100	100	100
692	0.0990166	0.0990166	0.0990166	1.09902	10.099	1.09902	10.1446	1.09902	10.2865
693	100	100	100	100	100	100	100	100	100
694	100	100	100	100	100	100	100	100	100
695	0.0990166	0.0990166	0.0990166	0	0	0	0	0	0
696	100	100	100	100	100	100	100	100	100
697	0	0	0	0	0	0	0	0	0
698	100	100	100	100	100	100	100	100	100
699	100	100	100	100	100	100	100	100	100
700	0	0	0	0	0	0	0	0	0
701	100	100	100	100	100	100	100	100	100
702	0.0990166	0.0990166	0.0990166	1.09902	10.099	1.09902	10.1446	1.09902	10.2865
703	0.0990166	0.0990166	0.0990166	1.09902	10.099	1.09902	10.1446	1.09902	10.2865
704	0.0990166	0.0990166	0.0990166	1.09902	10.099	1.09902	10.1446	1.09902	10.2865
705	100	100	100	100	100	100	100	100	100
706	0	0	0	0	0	0	0	0	0
707	0	0	0	0	0	0	0	0	0
708	99.802	99.802	99.802	95.2111	46.6044	95.9734	79.7108	97.802	79.427
709	0.198033	0.198033	0.198033	4.78893	68.8468	4.02659	20.2892	2.19803	20.573
710	99.901	99.901	99.901	96.3101	56.7034	97.9867	89.8554	98.901	89.7135
711	0	0	0	0	0	0	0	0	0
712	0	0	0	0	0	0	0	0	0
713	100	100	100	100	100	100	100	100	100
714	100	100	100	100	100	100	100	100	100
715	0	0	0	0	0	0	0	0	0
716	0	0	0	0	0	0	0	0	0
717	0	0	0	0	0	0	0	0	0
718	0	0	0	0	0	0	0	0	0
719	0	0	0	0	0	0	0	0	0
720	0	0	0	0	0	0	0	0	0
721	0	0	0	0	0	0	0	0	0
722	0	0	0	0	0	0	0	0	0
723	100	100	100	83.2083	92.3526	100	100	100	100
724	0	0	0	0	0	0	0	0	0
725	0.0990166	0.0990166	0.0990166	3.68992	43.2966	2.0133	10.1446	1.09902	10.2865
726	100	100	100	100	100	100	100	100	100
727	100	100	100	100	100	100	100	100	100
728	100	100	100	100	100	100	100	100	100
729	100	100	100	100	100	100	100	100	100
730	0	0	0	0	0	0	0	0	0
731	35.6146	35.6146	35.6146	36.1734	48.4912	34.4968	14.7527	33.5825	13.0679
732	100	100	100	100	100	100	100	100	100
733	100	100	100	100	100	100	100	100	100
734	100	100	100	100	100	100	100	100	100
735	100	100	100	100	100	100	100	100	100
736	100	100	100	100	100	100	100	100	100
737	100	100	100	100	100	100	100	100	100
738	100	100	100	100	100	100	100	100	100
739	100	100	100	100	100	100	100	100	100
740	100	100	100	100	100	100	100	100	100
741	100	100	100	100	100	100	100	100	100
742	91.3808	91.3808	91.3808	100	100	100	64.4251	87.8045	33.6953
743	0	0	0	0	0	0	0	0	0
744	100	100	100	100	100	100	100	100	100
745	0	0	0	0	0	0	0	0	0
746	0	0	0	0	0	0	0	0	0
747	0	0	0	0	0	0	0	0	0
748	100	100	100	100	100	100	100	100	100
749	0	0	0	0	0	0	0	0	0
750	0	0	0	0	0	0	0	0	0
751	0	0	0	0	0	0	0	0	0
752	0	0	0	0	0	0	0	0	0
753	0	0	0	0	0	0	0	0	0
754	100	100	100	100	100	100	100	100	100
755	100	100	100	100	100	100	100	100	100
756	0	0	0	0	0	0	0	0	0
757	0	0	0	0	0	5.83027	0	0	0
758	100	100	100	100	100	100	100	100	100
759	100	100	100	100	100	100	100	100	100
760	100	100	100	100	100	100	100	100	100
761	100	100	100	100	100	100	100	100	100
762	8.6192	8.6192	8.6192	0	0	0	35.5749	12.1955	66.3047
763	0	0	0	0	0	5.83027	0	0	0
764	0	0	0	0	0	0	0	0	0
765	0	0	0	0	0	0	0	0	0
766	100	100	100	100	100	100	100	100	100
767	0	0	0	0	0	0	0	0	0
768	100	100	100	100	100	100	100	100	100
769	100	100	100	100	100	100	100	100	100
770	100	100	100	100	100	100	100	100	100
771	100	100	100	100	100	100	100	100	100
772	0	0	0	99.1835	44.4156	5.62859	7.83293	0	0
773	100	100	100	100	100	100	100	100	100
774	100	100	100	100	100	100	100	100	100
775	100	100	100	100	100	100	100	100	100
776	0	0	0	0	0	0	0	0	0
777	100	100	100	100	100	100	100	100	100
778	100	100	100	100	100	100	100	100	100
779	0	0	0	0	0	0	0	0	0
780	100	100	100	100	100	100	100	100	100
781	0	0	0	0	0	0	0	0	0
782	100	100	100	100	100	100	100	100	100
783	100	100	100	100	100	100	100	100	100
784	100	100	100	100	100	100	100	100	100
785	0	0	0	0	0	0	0	0	0
786	100	100	100	100	100	100	100	100	100
787	100	100	100	100	100	100	100	100	100
788	100	100	100	100	100	100	100	100	100
789	100	100	100	100	100	100	100	100	100
790	0	0	0	0	0	0	0	0	0
791	100	100	100	100	78.2597	100	96.0835	100	100
792	100	100	100	100	100	100	100	100	100
793	100	100	100	100	100	100	100	100	100
794	0	0	0	0	0	0	0	0	0
795	0	0	0	0	0	0	0	0	0
796	0	0	0	0	0	0	0	0	0
797	100	100	100	100	100	100	100	100	100
798	100	100	100	100	100	100	100	100	100
799	100	100	100	100	100	100	100	100	100
800	100	100	100	100	100	100	100	100	100
801	0	0	0	0	0	0	0	0	0
802	0	0	0	0	0	0	0	0	0
803	100	100	100	100	100	100	100	100	100
804	10.1404	10.1404	10.1404	0	0	100	100	20.5429	97.3172
805	100	100	100	100	100	100	100	100	100
806	100	100	100	100	100	100	100	100	100
807	100	100	100	100	100	100	100	100	100
808	100	100	100	100	100	100	100	100	100
809	0	0	0	0	0	0	0	0	0
810	100	100	100	100	100	100	100	100	100
811	0	0	0	0	0	0	0	0	0
812	0	0	0	0	0	0	0	0	0
813	0	0	0	0	0	0	0	0	0
814	0	0	0	0	0	0	0	0	0
815	0	0	0	0	0	0	0	0	0
816	0	0	0	0	0	0	0	0	0
817	0	0	0	0	0	0	0	0	0
818	0	0	0	0	0	0	0	0	0
819	0	0	0	0	0	0	0	0	0
820	100	100	100	100	100	100	100	100	100
821	0	0	0	0	0	0	0	0	0
822	0	0	0	0	0	0	0	0	0
823	0	0	0	0	0	0	0	0	0
824	0	0	0	0	0	0	0	0	0
825	0	0	0	0	0	0	0	0	0
826	0	0	0	0	0	0	0	0	0
827	0	0	0	0	0	0	0	0	0
828	100	100	100	100	100	100	100	100	100
829	100	100	100	100	100	100	100	100	100
830	100	100	100	100	100	100	100	100	100
831	0	0	0	0	0	0	0	0	0
832	0	0	0	0	0	0	0	0	0
833	18.2	18.2	18.2	18.2	18.2	18.2	17.9722	18.2	17.2626
834	0	0	0	0	0	0	0	0	0
835	0	0	0	0	0	0	0	0	0
836	18.2	18.2	18.2	18.2	18.2	18.2	17.9722	18.2	17.2626
837	100	100	100	100	100	100	100	100	100
838	100	100	100	100	100	100	100	100	100
839	100	100	100	100	100	100	100	100	100
840	100	100	100	100	100	100	100	100	100
841	100	100	100	100	100	100	100	100	100
842	100	100	100	100	100	100	100	100	100
843	100	100	100	100	100	100	100	100	100
844	100	100	100	100	100	100	100	100	100
845	100	100	100	100	100	100	100	100	100
846	100	100	100	100	100	100	100	100	100
847	0	0	0	0	0	0	0	0	0
848	0	0	0	0	0	0	0	0	0
849	18.6951	18.6951	18.6951	100	100	18.6951	18.6951	18.6951	18.6951
850	0	0	0	0	0	0	0	0	0
851	0	0	0	0	0	0	0	0	0
852	0	0	0	0	0	0	0	0	0
853	100	100	100	100	100	100	100	100	100
854	0	0	0	0	0	0	0	0	0
855	0	0	0	0	0	0	0	0	0
856	100	100	100	100	100	100	100	100	100
857	100	100	100	100	100	100	100	100	100
858	0	0	0	0	0	0	0	0	0
859	100	100	100	25.9027	27.2667	100	100	100	100
860	0	0	0	0	0	0	0	0	0
861	0	0	0	100	100	0	0	0	0
862	100	100	100	0	0	100	100	100	100
863	25.5518	25.5518	25.5518	25.9027	27.2667	26.6714	27.3426	25.5506	27.5791
864	100	100	100	100	100	100	100	100	100
865	100	100	100	100	100	100	100	100	100
866	74.4482	74.4482	74.4482	74.0973	72.7333	73.3286	72.6574	74.4494	72.4209
867	100	100	100	100	100	100	100	100	100
868	74.4482	74.4482	74.4482	74.0973	72.7333	73.3286	72.6574	74.4494	72.4209
869	74.4482	74.4482	74.4482	74.0973	72.7333	73.3286	72.6574	74.4494	72.4209
870	92.6482	92.6482	92.6482	92.2973	90.9333	91.5286	90.6295	92.6494	89.6834
871	92.6482	92.6482	92.6482	92.2973	90.9333	91.5286	90.6295	92.6494	89.6834
872	100	100	100	100	100	100	100	100	100
873	100	100	100	100	100	100	100	100	100
874	100	100	100	100	100	100	100	100	100
875	100	100	100	100	100	100	100	100	100
876	100	100	100	100	100	100	100	100	100
877	100	100	100	100	100	100	100	100	100
878	100	100	100	100	100	100	100	100	100
879	100	100	100	100	100	100	100	100	100
880	100	100	100	100	100	100	100	100	100
881	100	100	100	100	100	100	100	100	100
882	0	0	0	0	0	0	0	0	0
883	92.6482	92.6482	92.6482	92.2973	90.9333	91.5286	90.6295	92.6494	89.6834
884	100	100	100	100	100	100	100	100	100
885	100	100	100	100	100	100	100	100	100
886	100	100	100	100	100	100	100	100	100
887	1.28925	1.28925	1.28925	0	0	0	0	1.29667	0
888	0	0	0	0	0	0	0	0	0
889	0	0	0	0	0	0	0	0	0
890	0	0	0	0	0	0	0	0	0
891	0	0	0	0	0	0	0	0	0
892	0	0	0	0	0	0	0	0	0
893	0	0	0	0	0	0	0	0	0
894	0	0	0	0	0	0	0	0	0
895	0	0	0	0	0	0	0	0	0
896	0	0	0	0	0	0	0	0	0
897	0	0	0	0	0	0	0	0	0
898	0	0	0	0	0	0	0	0	0
899	0	0	0	0	0	0	0	0	0
900	0	0	0	0	0	0	0	0	0
901	0	0	0	0	0	0	0	0	0
902	0	0	0	0	0	0	0	0	0
903	0	0	0	0	0	0	0	0	0
904	0	0	0	0	0	0	0	0	0
905	0	0	0	0	0	0	0	0	0
906	0	0	0	0	0	0	0	0	0
907	0	0	0	0	0	0	0	0	0
908	0	0	0	0	0	0	0	0	0
909	0	0	0	0	0	0	0	0	0
910	100	100	100	100	100	100	100	100	100
911	0	0	0	0	0	0	0	0	0
912	74.4482	74.4482	74.4482	74.0973	72.7333	73.3286	72.6574	74.4494	72.4209
913	92.6482	92.6482	92.6482	92.2973	90.9333	91.5286	90.6295	92.6494	89.6834
914	74.4482	74.4482	74.4482	74.0973	72.7333	73.3286	72.6574	74.4494	72.4209
915	100	100	100	100	100	100	100	100	100
916	74.4482	74.4482	74.4482	74.0973	72.7333	73.3286	72.6574	74.4494	72.4209
917	100	100	100	100	100	100	100	100	100
918	92.6482	92.6482	92.6482	92.2973	90.9333	91.5286	90.6295	92.6494	89.6834
919	100	100	100	100	100	100	100	100	100
920	100	100	100	100	100	100	100	100	100
921	100	100	100	100	100	100	100	100	100
922	8.6192	8.6192	8.6192	0	0	0	35.5749	12.1955	66.3047
923	0	0	0	0	0	0	0	0	0
924	100	100	100	100	100	100	100	100	100
925	100	100	100	100	100	100	100	100	100
926	100	100	100	100	100	100	100	100	100
927	100	100	100	0	0	100	100	100	100
928	0	0	0	0	0	0	0	0	0
929	100	100	100	100	100	100	100	100	100
930	100	100	100	100	100	100	100	100	100
931	100	100	100	100	100	100	100	100	100
932	100	100	100	100	100	100	100	100	100
933	0	0	0	0	0	0	0	0	0
934	100	100	100	100	100	100	100	100	100
935	0	0	0	0	0	0	0	0	0
936	100	100	100	100	100	100	100	100	100
937	100	100	100	100	100	100	100	100	100
938	0	0	0	0	0	0	0	0	0
939	100	100	100	100	100	100	100	100	100
940	0	0	0	0	0	0	0	0	0
941	100	100	100	100	100	100	100	100	100
942	100	100	100	100	100	100	100	100	100
943	100	100	100	100	100	100	100	100	100
944	100	100	100	100	100	100	100	100	100
945	100	100	100	100	100	100	100	100	100
946	100	100	100	100	100	100	100	100	100
947	100	100	100	100	100	100	100	100	100
948	100	100	100	100	100	100	100	100	100
949	100	100	100	100	100	100	100	100	100
950	0	0	0	0	0	0	0	0	0
951	0	0	0	0	0	0	0	0	0
952	0	0	0	0	0	0	0	0	0
953	0	0	0	0	0	0	0	0	0
954	0	0	0	0	0	0	0	0	0
955	0	0	0	0	0	0	0	0	0
956	78.6828	78.6828	78.6828	100	100	75.6078	100	88.6605	100
957	0	0	0	0	0	0	0	0	0
958	77.797	77.797	77.797	100	100	77.797	77.797	77.797	95.6786
959	0	0	0	0	0	0	0	0	0
960	0	0	0	0	0	0	0	0	0
961	22.203	22.203	22.203	0	0	22.203	22.203	22.203	4.32144
962	0	0	0	0	0	0	0	0	0
963	100	100	100	100	100	100	100	100	100
964	0	0	0	0	0	0	0	0	0
965	100	100	100	100	100	100	100	100	100
966	0	0	0	0	0	0	0	0	0
967	0	0	0	0	0	0	0	0	0
968	100	100	100	100	100	100	100	100	100
969	0	0	0	0	0	0	0	0	0
970	0	0	0	0	0	0	0	0	0
971	100	100	100	100	100	100	100	100	100
972	100	100	100	100	100	100	100	100	100
973	0	0	0	0	0	0	0	0	0
974	0	0	0	0	0	0	0	0	0
975	0	0	0	0	0	0	0	0	0
976	100	100	100	100	100	100	100	100	100
977	100	100	100	100	100	100	100	100	100
978	0	0	0	0	0	0	0	0	0
979	0	0	0	0	0	0	0	0	0
980	0	0	0	0	0	0	0	0	0
981	0	0	0	0	0	0	0	0	0
982	0	0	0	100	100	0	0	0	0
983	84.3443	84.3443	84.3443	98.5558	100	95.0371	71.5449	89.3295	0
984	0	0	0	0	0	0	0	0	0
985	100	100	100	100	100	100	100	100	100
986	0	0	0	0	0	0	0	0	0
987	0	0	0	0	0	0	0	0	0
988	0	0	0	0	0	0	0	0	0
989	0	0	0	0	0	0	0	0	0
990	0	0	0	0	0	0	0	0	0
991	0	0	0	0	0	0	0	0	0
992	100	100	100	100	100	100	100	100	100
993	0	0	0	0	0	0	0	0	0
994	50	50	50	0	0	50	50	50	50
995	0	0	0	0	0	0	0	0	0
996	0	0	0	0	0	0	0	0	0
997	0	0	0	0	0	0	0	0	0
998	0	0	0	0	0	0	0	0	0
999	0	0	0	0	0	0	0	0	0
1000	0	0	0	0	0	0	0	0	0
1001	0	0	0	0	0	0	0	0	0
1002	0	0	0	22.203	22.203	0	0	0	17.8815
1003	0	0	0	0	0	0	0	0	0
1004	0	0	0	0	0	0	0	0	0
1005	0	0	0	0	0	0	0	0	0
1006	0	0	0	0	0	0	0	0	0
1007	0	0	0	0	0	0	0	0	0
1008	0	0	0	0	0	0	0	0	0
1009	0	0	0	0	0	0	0	0	0
1010	100	100	100	100	85.3577	100	90.0606	100	54.7072
1011	100	100	100	100	100	100	100	100	100
1012	0	0	0	9.57853	0	0	0	0	0
1013	0	0	0	0	0	0	0	0	0
1014	0	0	0	100	100	67.4713	0	0	0
1015	0	0	0	0	0	0	0	0	0
1016	0	0	0	0	0	0	0	0	0
1017	0	0	0	0	0	0	0	0	0
1018	0	0	0	0	0	0	0	0	0
1019	0	0	0	0	0	0	0	0	0
1020	40.0124	40.0124	40.0124	0	0	100	68.6952	25.0347	51.821
1021	0	0	0	0	0	0	0	0	0
1022	0	0	0	0	0	0	0	0	0
1023	0	0	0	0	0	0	0	0	0
1024	0	0	0	0	0	0	0	0	0
1025	100	100	100	0	0	100	100	100	100
1026	0	0	0	100	100	0	0	0	0
1027	0	0	0	0	0	0	0	0	0
1028	0	0	0	0	0	0	0	0	0
1029	0	0	0	0	0	0	0	0	0
1030	0	0	0	0	0	0	0	0	0
1031	0	0	0	0	0	0	0	0	0
1032	0	0	0	100	97.6248	0	0	0	0
1033	78.6828	78.6828	78.6828	0	0	81.522	50	88.6605	16.8742
1034	0	0	0	0	0	0	0	0	0
1035	0	0	0	0	0	0	0	0	0
1036	0	0	0	0	0	0	0	0	0
1037	0	0	0	0	0	0	0	0	0
1038	100	100	100	100	100	100	100	100	100
1039	0	0	0	0	0	0	0	0	0
1040	100	100	100	18.6951	18.6951	100	100	100	100
1041	0	0	0	0	0	0	0	0	0
1042	100	100	100	100	100	100	100	100	100
1043	0	0	0	0	0	0	0	0	0
1044	100	100	100	100	100	100	100	100	100
1045	0	0	0	0	0	0	0	0	0
1046	0	0	0	0	0	0	0	0	0
1047	0	0	0	0	0	0	0	0	0
1048	0	0	0	0	0	0	0	0	0
1049	100	100	100	100	100	100	100	100	100
1050	0	0	0	0	0	0	0	0	0
1051	100	100	100	100	100	100	100	100	100
1052	0	0	0	0	0	0	0	0	0
1053	81.8	81.8	81.8	81.8	81.8	81.8	82.0278	81.8	82.7374
1054	0	0	0	0	0	0	0	0	0
1055	0	0	0	0	0	0	0	0	0
1056	0	0	0	0	0	0	0	0	0
1057	100	100	100	100	100	100	100	100	100
1058	0	0	0	0	0	0	0	0	0
1059	0	0	0	0	0	0	0	0	0
1060	0	0	0	0	0	0	0	0	0
1061	0	0	0	0	0	0	0	0	0
1062	0	0	0	0	2.37523	0	100	0	83.1258
1063	0	0	0	0	0	0	0	0	0
1064	0	0	0	0	0	0	0	0	0
1065	0	0	0	0	0	0	0	0	0
1066	0	0	0	0	0	0	0	0	0
1067	0	0	0	0	0	0	0	0	0
1068	0	0	0	0	0	0	0	0	0
1069	0	0	0	32.0982	0	0	0	0	0
1070	100	100	100	100	100	100	100	100	100
1071	100	100	100	100	100	100	100	100	100
1072	0	0	0	0	0	0	0	0	0
1073	0	0	0	0	0	0	0	0	0
1074	0	0	0	0	0	0	0	0	0
1075	0	0	0	0	0	0	0	0	0
1076	0	0	0	0	0	0	0	0	0
1077	0	0	0	0	0	0	0	0	0
1078	100	100	100	100	100	100	100	100	100
1079	0	0	0	0	0	0	0	0	0
1080	100	100	100	100	100	100	100	100	100
1081	100	100	100	100	100	100	100	100	100
1082	100	100	100	100	100	100	100	100	100
1083	0	0	0	0	0	0	0	0	0
1084	100	100	100	0	0	100	100	100	100
1085	18.6951	18.6951	18.6951	100	100	18.6951	18.6951	18.6951	18.6951
1086	0	0	0	0	0	0	0	0	0
1087	100	100	100	100	100	100	100	100	100
1088	100	100	100	100	100	100	100	100	100
1089	0	0	0	0	0	0	0	0	0
1090	100	100	100	100	100	100	100	100	100
1091	0	0	0	0	0	0	0	0	0
1092	100	100	100	100	100	100	100	100	100
1093	100	100	100	100	100	100	100	100	100
1094	100	100	100	100	100	94.4413	100	100	100
1095	0	0	0	0	0	0	0	0	0
1096	100	100	100	100	100	100	100	100	100
1097	100	100	100	100	100	100	100	100	100
1098	100	100	100	100	100	100	100	100	100
1099	0	0	0	0	0	0	0	0	0
1100	0	0	0	0	0	0	0	0	0
1101	100	100	100	100	100	100	100	100	100
1102	100	100	100	100	100	100	100	100	100
1103	0	0	0	0	0	0	0	0	0
1104	0	0	0	0	0	0	0	0	0
1105	0	0	0	0	0	0	0	0	0
1106	0	0	0	0	0	0	0	0	0
1107	100	100	100	67.9018	100	100	100	100	100
1108	100	100	100	100	100	100	100	100	100
1109	100	100	100	100	100	100	100	100	100
1110	100	100	100	100	100	100	100	100	100
1111	100	100	100	100	100	100	100	100	100
1112	0	0	0	0	0	0	0	0	0
1113	0	0	0	0	0	0	0	0	0
1114	0	0	0	0	0	0	0	0	0
1115	0	0	0	0	0	0	0	0	0
1116	100	100	100	100	100	100	100	100	100
1117	0	0	0	0	0	0	0	0	0
1118	0	0	0	0	0	0	0	0	0
1119	100	100	100	100	100	100	100	100	100
1120	0	0	0	0	0	0	0	0	0
1121	100	100	100	100	100	100	100	100	100
1122	0	0	0	0	0	0	0	0	0
1123	100	100	100	100	100	100	100	100	100
1124	100	100	100	100	100	100	100	100	100
1125	0	0	0	0	0	0	0	0	0
1126	0	0	0	0	0	0	0	0	0
1127	0	0	0	0	0	0	0	0	0
1128	0	0	0	0	0	0	0	0	0
1129	0	0	0	0	0	0	0	0	0
1130	0	0	0	0	0	0	0	0	0
1131	0	0	0	0	0	0	0	0	0
1132	0	0	0	0	0	0	0	0	0
1133	0	0	0	0	0	0	0	0	0
1134	0	0	0	0	0	0	0	0	0
1135	0	0	0	0	0	0	0	0	0
1136	0	0	0	0	0	0	0	0	0
1137	0	0	0	0	0	0	0	0	0
1138	0	0	0	0	0	0	0	0	0
1139	0	0	0	0	0	0	0	0	0
1140	0	0	0	0	0	0	0	0	0
1141	0	0	0	0	0	0	0	0	0
1142	0	0	0	0	0	0	0	0	0
1143	0	0	0	0	0	0	0	0	0
1144	100	100	100	100	100	100	100	100	100
1145	100	100	100	100	100	100	100	100	100
1146	100	100	100	0	0	32.5287	100	100	100
1147	100	100	100	100	100	100	100	100	100
1148	50	50	50	100	100	50	50	50	50
1149	100	100	100	100	100	100	100	100	100
1150	100	100	100	100	100	100	100	100	100
1151	100	100	100	100	100	100	100	100	100
1152	100	100	100	100	100	100	100	100	100
1153	0	0	0	0	0	0	0	0	0
1154	0	0	0	0	0	0	0	0	0
1155	0	0	0	0	0	0	0	0	0
1156	0	0	0	0	0	0	0	0	0
1157	0	0	0	0	0	0	0	0	0
1158	0	0	0	0	0	0	0	0	0
1159	0	0	0	0	0	0	0	0	0
1160	0	0	0	0	0	0	0	0	0
1161	0	0	0	0	0	0	0	0	0
1162	0	0	0	0	0	0	0	0	0
1163	0	0	0	0	0	0	0	0	0
1164	0	0	0	0	0	0	0	0	0
1165	0	0	0	0	0	0	0	0	0
1166	0	0	0	0	0	0	0	0	0
1167	0	0	0	0	0	0	0	0	0
1168	0	0	0	0	0	0	0	0	0
1169	0	0	0	0	0	0	0	0	0
1170	0	0	0	0	0	0	0	0	0
1171	0	0	0	0	0	0	0	0	0
1172	0	0	0	0	0	0	0	0	0
1173	0	0	0	0	0	0	0	0	0
1174	0	0	0	0	0	0	0	0	0
1175	0	0	0	0	0	0	0	0	0
1176	0	0	0	0	0	0	0	0	0
1177	0	0	0	0	0	0	0	0	0
1178	0	0	0	0	0	0	0	0	0
1179	0	0	0	0	0	0	0	0	0
1180	0	0	0	0	0	0	0	0	0
1181	0	0	0	0	0	0	0	0	0
1182	0	0	0	0	0	0	0	0	0
1183	0	0	0	0	0	0	0	0	0
1184	0	0	0	0	0	0	0	0	0
1185	0	0	0	0	0	0	0	0	0
1186	0	0	0	0	0	0	0	0	0
1187	0	0	0	0	0	0	0	0	0
1188	0	0	0	0	0	0	0	0	0
1189	0	0	0	0	0	0	0	0	0
1190	0	0	0	0	0	0	0	0	0
1191	0	0	0	0	0	0	0	0	0
1192	0	0	0	0	0	0	0	0	0
1193	0	0	0	0	0	0	0	0	0
1194	0	0	0	0	0	0	0	0	0
1195	0	0	0	0	0	0	0	0	0
1196	0	0	0	0	0	0	0	0	0
1197	0	0	0	0	0	0	0	0	0
1198	0	0	0	0	0	0	0	0	0
1199	0	0	0	0	0	0	0	0	0
1200	0	0	0	0	0	0	0	0	0
1201	0	0	0	0	0	0	0	0	0
1202	0	0	0	0	0	0	0	0	0
1203	0	0	0	0	0	0	0	0	0
1204	0	0	0	0	0	0	0	0	0
1205	0	0	0	0	0	0	0	0	0
1206	0	0	0	0	0	0	0	0	0
1207	0	0	0	0	0	0	0	0	0
1208	100	100	100	100	100	100	100	100	100
1209	100	100	100	100	100	100	100	100	100
1210	100	100	100	100	100	100	100	100	100
1211	100	100	100	100	100	100	100	100	100
1212	100	100	100	100	100	0	0	100	100
1213	100	100	100	100	100	100	100	100	100
1214	100	100	100	100	100	100	100	100	100
1215	100	100	100	100	100	100	100	100	100
1216	100	100	100	100	100	100	100	100	100
1217	100	100	100	100	100	100	100	100	100
1218	100	100	100	100	100	100	100	100	100
1219	100	100	100	100	100	100	100	100	100
1220	100	100	100	100	100	100	100	100	100
1221	100	100	100	100	100	100	100	100	100
1222	100	100	100	100	100	100	100	100	100
1223	100	100	100	100	100	100	100	100	100
1224	100	100	100	100	100	100	100	100	100
1225	100	100	100	100	100	100	100	100	100
1226	100	100	100	100	100	100	100	100	100
1227	100	100	100	100	100	100	100	100	100
1228	81.8	81.8	81.8	81.8	81.8	81.8	82.0278	81.8	82.7374
1229	81.8	81.8	81.8	81.8	81.8	81.8	82.0278	81.8	82.7374
1230	100	100	100	100	100	100	100	100	100
1231	100	100	100	100	100	100	100	100	100
1232	100	100	100	100	100	100	100	100	100
1233	100	100	100	100	100	100	100	100	100
1234	100	100	100	100	100	100	100	100	100
1235	100	100	100	100	100	100	100	100	100
1236	100	100	100	100	100	98.2143	100	100	100
1237	100	100	100	100	100	100	100	100	100
1238	100	100	100	100	100	100	100	100	100
1239	100	100	100	100	100	100	100	100	100
1240	100	100	100	100	100	98.2143	100	100	100
1241	100	100	100	100	100	100	100	100	100
1242	100	100	100	100	100	100	100	100	100
1243	100	100	100	100	100	100	100	100	100
1244	100	100	100	100	100	100	100	100	100
1245	100	100	100	100	100	98.2143	100	100	100
1246	100	100	100	100	100	100	100	100	100
1247	100	100	100	100	100	100	100	100	100
1248	100	100	100	100	100	100	100	100	100
1249	100	100	100	100	100	100	100	100	100
1250	100	100	100	100	100	100	100	100	100
1251	100	100	100	100	100	100	100	100	100
1252	100	100	100	100	100	99.0857	100	100	100
1253	100	100	100	100	100	99.0857	100	100	100
1254	100	100	100	100	100	99.0857	100	100	100
1255	100	100	100	100	100	99.0857	100	100	100
1256	100	100	100	100	100	99.0857	100	100	100
1257	100	100	100	100	100	99.0857	100	100	100
1258	0	0	0	2.5909	33.1976	0	0	0	0
1259	100	100	100	100	100	100	100	100	100
1260	100	100	100	100	100	100	100	100	100
1261	100	100	100	100	84.5489	100	100	100	100
1262	100	100	100	100	100	98.2143	100	100	100
1263	100	100	100	100	100	100	100	100	100
1264	100	100	100	100	100	98.2143	100	100	100
1265	100	100	100	100	100	100	100	100	100
1266	100	100	100	100	100	100	100	100	100
1267	100	100	100	100	100	100	100	100	100
1268	100	100	100	100	100	100	100	100	100
1269	100	100	100	100	100	100	100	100	100
1270	100	100	100	100	100	100	100	100	100
1271	100	100	100	100	100	98.2143	100	100	100
1272	100	100	100	100	100	100	100	100	100
1273	100	100	100	100	100	100	100	100	100
1274	100	100	100	100	100	100	100	100	100
1275	100	100	100	100	100	100	100	100	100
1276	100	100	100	100	100	100	100	100	100
1277	100	100	100	100	100	100	100	100	100
1278	100	100	100	100	78.2597	100	96.0835	100	100
1279	100	100	100	100	100	100	100	100	100
1280	100	100	100	100	100	98.2143	100	100	100
1281	100	100	100	100	100	100	100	100	100
1282	100	100	100	100	100	100	100	100	100
1283	100	100	100	100	100	98.2143	100	100	100
1284	100	100	100	100	100	100	100	100	100
1285	100	100	100	100	100	100	100	100	100
1286	0	0	0	3.90098	39.901	2.11528	39.8554	0	0
1287	100	100	100	100	100	99.0857	100	100	100
1288	100	100	100	100	100	100	100	100	100
1289	100	100	100	100	100	100	100	100	100
1290	100	100	100	100	100	100	100	100	100
1291	100	100	100	100	100	100	100	100	100
1292	100	100	100	100	100	98.2143	100	100	100
1293	100	100	100	100	100	100	100	100	100
1294	100	100	100	100	100	98.2143	100	100	100
1295	100	100	100	100	100	100	100	100	100
1296	100	100	100	100	100	100	100	100	100
1297	100	100	100	100	100	100	100	100	100
1298	100	100	100	100	100	100	100	100	100
1299	100	100	100	100	100	100	100	100	100
1300	100	100	100	100	100	100	100	100	100
1301	100	100	100	100	100	100	100	100	100
1302	0	0	0	0	0	100	100	0	0
1303	100	100	100	100	100	0	0	100	100
1304	100	100	100	100	100	100	100	100	100
1305	100	100	100	100	100	100	100	100	100
1306	100	100	100	100	100	100	100	100	100
1307	100	100	100	100	100	100	100	100	100
1308	100	100	100	100	100	100	100	100	100
1309	100	100	100	100	100	100	100	100	100
1310	100	100	100	100	100	100	100	100	100
1311	100	100	100	100	100	100	100	100	100
1312	100	100	100	100	100	99.0857	100	100	100
1313	100	100	100	100	100	100	100	100	100
1314	100	100	100	100	100	100	100	100	100
1315	100	100	100	100	100	100	100	100	100
1316	100	100	100	100	100	100	100	100	100
1317	100	100	100	100	100	100	100	100	100
1318	100	100	100	100	100	100	100	100	100
1319	74.4482	74.4482	74.4482	74.0973	72.7333	73.3286	72.6574	74.4494	72.4209
1320	100	100	100	100	100	100	100	100	100
1321	100	100	100	100	100	100	100	100	100
1322	100	100	100	100	100	100	100	100	100
1323	100	100	100	100	100	100	100	100	100
1324	100	100	100	100	100	98.2143	100	100	100
1325	100	100	100	83.4806	100	99.0857	100	100	100
1326	99.901	99.901	99.901	81.2825	79.802	96.8877	79.7108	97.802	79.427
1327	99.901	99.901	99.901	81.2825	79.802	96.8877	79.7108	97.802	79.427
1328	100	100	100	100	84.5489	100	100	100	100
1329	100	100	100	100	100	98.2143	100	100	100
1330	99.901	99.901	99.901	90.0918	77.1259	97.8943	84.7831	98.3515	84.5702
1331	100	100	100	100	100	100	100	100	100
1332	100	100	100	100	100	100	100	100	100
1333	100	100	100	100	100	100	100	100	100
1334	100	100	100	100	100	100	100	100	100
1335	100	100	100	100	100	100	100	100	100
1336	0	0	0	0	0	0	0	0	0
1337	100	100	100	100	100	100	100	100	100
1338	100	100	100	100	100	100	100	100	100
1339	81.8	81.8	81.8	81.8	81.8	81.8	82.0278	81.8	82.7374
1340	81.8	81.8	81.8	81.8	81.8	81.8	82.0278	81.8	82.7374
1341	81.8	81.8	81.8	81.8	81.8	81.8	82.0278	81.8	82.7374
1342	100	100	100	100	100	100	100	100	100
1343	100	100	100	100	100	100	100	100	100
1344	100	100	100	100	100	100	100	100	100
1345	100	100	100	100	100	100	100	100	100
1346	100	100	100	100	100	100	100	100	100
1347	100	100	100	100	100	100	100	100	100
1348	100	100	100	100	100	100	100	100	100
1349	100	100	100	100	100	100	100	100	100
1350	100	100	100	100	100	100	100	100	100
1351	100	100	100	100	100	100	100	100	100
1352	77.797	77.797	77.797	100	100	77.797	77.797	77.797	95.6786
1353	100	100	100	100	100	100	100	100	100
1354	100	100	100	100	100	100	78.5064	100	100
1355	100	100	100	100	100	100	100	100	100
1356	100	100	100	100	100	100	78.5064	100	100
1357	100	100	100	100	100	100	100	100	100
1358	100	100	100	100	100	100	100	100	100
1359	100	100	100	100	100	100	100	100	100
1360	100	100	100	100	100	100	100	100	100
1361	100	100	100	100	100	100	100	100	100
1362	100	100	100	100	100	100	100	100	100
1363	100	100	100	100	100	100	100	100	100
1364	100	100	100	100	100	100	100	100	100
1365	100	100	100	100	100	100	100	100	100
1366	100	100	100	100	100	100	100	100	100
1367	100	100	100	100	100	100	100	100	100
1368	100	100	100	100	100	100	100	100	100
1369	100	100	100	100	100	100	100	100	100
1370	100	100	100	100	100	100	100	100	100
1371	100	100	100	100	100	100	100	100	100
1372	100	100	100	100	100	100	100	100	100
1373	100	100	100	100	100	100	100	100	100
1374	100	100	100	100	100	100	100	100	100
1375	100	100	100	100	100	100	100	100	100
1376	100	100	100	100	100	100	100	100	100
1377	100	100	100	100	100	100	100	100	100
1378	100	100	100	100	100	100	100	100	100
1379	100	100	100	100	100	100	100	100	100
1380	100	100	100	100	100	100	100	100	100
1381	100	100	100	100	100	100	100	100	100
1382	100	100	100	100	100	100	100	100	100
1383	100	100	100	100	100	100	100	100	100
1384	100	100	100	100	100	100	100	100	100
1385	100	100	100	100	100	100	100	100	100
1386	0	0	0	100	100	0	0	0	0
1387	100	100	100	100	100	100	100	100	100
1388	100	100	100	100	100	100	100	100	100
1389	100	100	100	0	0	100	100	100	57.1776
1390	100	100	100	100	100	100	100	100	100
1391	100	100	100	100	100	100	100	100	100
1392	78.6828	78.6828	78.6828	100	97.6248	81.522	50	88.6605	16.8742
1393	73.4741	73.4741	73.4741	100	100	73.5791	42.9871	69.9138	16.8742
1394	99.901	99.901	99.901	98.901	89.901	98.901	89.8554	98.901	89.7135
1395	52.1568	52.1568	52.1568	84.7002	78.2597	55.1011	92.9871	58.5743	16.8742
1396	100	100	100	100	100	100	100	100	100
1397	100	100	100	100	100	100	100	100	100
1398	100	100	100	100	100	100	100	100	100
1399	100	100	100	100	100	100	100	100	100
1400	100	100	100	100	100	100	100	100	100
1401	100	100	100	100	100	100	100	100	100
1402	100	100	100	100	100	100	100	100	100
1403	0	0	0	0	0	0	0	0	0
1404	100	100	100	100	100	100	100	100	100
1405	100	100	100	83.7189	100	100	100	100	100
1406	1.26254	1.26254	1.26254	85.8918	35.2156	0	0	0	0
1407	100	100	100	77.797	77.797	100	100	100	82.1185
1408	100	100	100	100	100	100	100	100	100
1409	100	100	100	100	100	100	100	100	100
1410	100	100	100	100	100	100	100	100	100
1411	80.5375	80.5375	80.5375	100	100	77.3781	87.9895	77.3495	100
1412	100	100	100	100	100	100	100	100	100
1413	100	100	100	100	100	100	100	100	100
1414	100	100	100	100	100	100	57.0129	100	100
1415	100	100	100	100	100	100	100	100	100
1416	0	0	0	0	36.1259	0	0	0	13.7323
1417	100	100	100	100	100	100	100	100	100
1418	100	100	100	100	100	100	100	100	100
1419	100	100	100	100	100	100	100	100	100
1420	80.2003	80.2003	80.2003	73.466	91.508	81.4765	86.8214	80.867	85.2964
1421	100	100	100	100	100	100	100	100	100
1422	100	100	100	100	100	100	100	100	100
1423	100	100	100	100	100	100	100	100	100
1424	5.14463	5.14463	5.14463	4.09175	0	0	0	5.14833	0
1425	100	100	100	100	100	100	100	100	100
1426	100	100	100	100	100	100	100	100	100
1427	100	100	100	100	100	100	100	100	100
1428	100	100	100	100	100	100	100	100	100
1429	100	100	100	100	100	100	100	100	100
1430	100	100	100	100	100	100	100	100	100
1431	100	100	100	100	100	100	100	100	100
1432	100	100	100	100	100	100	100	100	100
1433	100	100	100	100	100	100	100	100	100
1434	100	100	100	100	100	100	100	100	100
1435	100	100	100	100	100	100	100	100	100
1436	100	100	100	100	100	100	100	100	100
1437	100	100	100	100	100	100	100	100	100
1438	100	100	100	100	100	100	100	100	100
1439	100	100	100	100	100	100	100	100	100
1440	100	100	100	100	100	100	100	100	100
1441	100	100	100	100	100	100	100	100	100
1442	100	100	100	100	100	100	100	100	100
1443	100	100	100	100	100	100	100	100	100
1444	100	100	100	100	100	100	100	100	100
1445	100	100	100	100	100	100	100	100	100
1446	100	100	100	100	100	100	100	100	100
1447	100	100	100	100	100	100	100	100	100
1448	100	100	100	100	100	100	100	100	100
1449	100	100	100	100	100	100	100	100	100
1450	10.1404	10.1404	10.1404	0	0	100	100	20.5429	97.3172
1451	100	100	100	100	100	100	100	100	100
1452	100	100	100	100	100	100	100	100	100
1453	100	100	100	100	100	100	100	100	100
1454	100	100	100	100	100	100	100	100	100
1455	100	100	100	100	100	100	100	100	100
1456	100	100	100	100	100	100	100	100	100
1457	100	100	100	100	100	100	100	100	100
1458	100	100	100	100	100	100	100	100	100
1459	100	100	100	100	100	100	100	100	100
1460	100	100	100	100	100	100	100	100	100
1461	100	100	100	100	100	100	100	100	100
1462	100	100	100	100	100	100	100	100	100
1463	100	100	100	100	100	100	100	100	100
1464	100	100	100	100	100	100	100	100	100
1465	100	100	100	100	100	100	100	100	100
1466	100	100	100	100	100	100	100	100	100
1467	100	100	100	100	100	100	100	100	100
1468	100	100	100	100	100	100	100	100	100
1469	100	100	100	100	100	100	100	100	100
1470	0	0	0	20.1821	50	0	0	0	0
1471	100	100	100	100	100	100	100	100	100
1472	100	100	100	100	100	100	100	100	100
1473	100	100	100	100	100	100	100	100	100
1474	100	100	100	100	100	100	100	100	100
1475	100	100	100	100	100	100	100	100	100
1476	100	100	100	100	100	100	100	100	100
1477	100	100	100	100	100	100	100	100	100
1478	100	100	100	100	100	100	100	100	100
1479	100	100	100	100	100	100	100	100	100
1480	100	100	100	100	100	100	100	100	100
1481	100	100	100	100	100	100	100	100	100
1482	100	100	100	100	100	100	100	100	100
1483	100	100	100	100	100	100	100	100	100
1484	100	100	100	100	100	100	100	100	100
1485	100	100	100	100	100	100	100	100	100
1486	100	100	100	100	100	100	100	100	100
1487	100	100	100	100	100	100	100	100	100
1488	100	100	100	100	100	100	100	100	100
1489	100	100	100	100	100	100	100	100	100
1490	100	100	100	100	100	100	100	100	100
1491	100	100	100	100	100	100	100	100	100
1492	100	100	100	100	100	100	100	100	100
1493	100	100	100	100	100	100	100	100	100
1494	100	100	100	100	100	100	100	100	100
1495	100	100	100	100	100	100	100	100	100
1496	100	100	100	100	100	100	100	100	100
1497	100	100	100	100	100	100	100	100	100
1498	100	100	100	100	100	100	100	100	100
1499	100	100	100	100	100	100	100	100	100
1500	100	100	100	100	100	100	100	100	100
1501	100	100	100	100	100	100	100	100	100
1502	100	100	100	100	100	100	100	100	100
1503	100	100	100	100	100	100	100	100	100
1504	100	100	100	100	100	100	100	100	100
1505	100	100	100	100	100	100	100	100	100
1506	100	100	100	100	84.5489	100	100	100	100
1507	100	100	100	100	100	100	78.5064	100	100
1508	100	100	100	100	100	100	100	100	100
1509	100	100	100	100	100	100	100	100	100
1510	100	100	100	100	100	100	100	100	100
1511	66.6667	66.6667	66.6667	66.6667	66.6667	66.6667	66.6667	66.6667	66.6667
1512	100	100	100	100	100	100	100	100	100
1513	100	100	100	100	100	100	100	100	100
1514	100	100	100	100	100	100	100	100	100
1515	100	100	100	100	100	100	100	100	100
1516	100	100	100	100	100	100	100	100	100
1517	100	100	100	100	100	100	100	100	100
1518	100	100	100	100	100	100	100	100	100
1519	100	100	100	100	100	100	100	100	100
1520	100	100	100	100	100	100	100	100	100
1521	100	100	100	100	100	100	100	100	100
1522	100	100	100	100	100	100	100	100	100
1523	100	100	100	100	100	100	100	100	100
1524	100	100	100	100	100	100	100	100	100
1525	100	100	100	100	100	100	100	100	100
1526	74.4482	74.4482	74.4482	74.0973	72.7333	73.3286	72.6574	74.4494	72.4209
1527	74.4482	74.4482	74.4482	74.0973	72.7333	73.3286	72.6574	74.4494	72.4209
1528	100	100	100	0	0	100	100	100	100
1529	0	0	0	100	100	0	0	0	0
1530	0	0	0	0	0	0	0	0	0
1531	74.4482	74.4482	74.4482	74.0973	72.7333	73.3286	72.6574	74.4494	72.4209
1532	100	100	100	100	100	100	100	100	100
1533	0	0	0	0	0	0	0	0	0
1534	74.4482	74.4482	74.4482	74.0973	72.7333	73.3286	72.6574	74.4494	72.4209
1535	100	100	100	100	100	100	100	100	100
1536	74.4482	74.4482	74.4482	74.0973	72.7333	73.3286	72.6574	74.4494	72.4209
1537	74.4482	74.4482	74.4482	74.0973	72.7333	73.3286	72.6574	74.4494	72.4209
1538	74.4482	74.4482	74.4482	74.0973	72.7333	73.3286	72.6574	74.4494	72.4209
1539	100	100	100	100	100	100	100	100	100
1540	100	100	100	100	100	100	100	100	100
1541	100	100	100	100	100	100	100	100	100
1542	100	100	100	100	100	100	100	100	100
1543	100	100	100	100	100	100	100	100	100
1544	100	100	100	100	100	100	100	100	100
1545	74.4482	74.4482	74.4482	74.0973	72.7333	73.3286	72.6574	74.4494	72.4209
1546	100	100	100	100	100	100	100	100	100
1547	100	100	100	100	100	100	100	100	100
1548	100	100	100	100	100	100	100	100	100
1549	100	100	100	100	100	100	100	100	100
1550	100	100	100	100	100	100	100	100	100
1551	100	100	100	100	100	100	100	100	100
1552	100	100	100	100	100	100	100	100	100
1553	100	100	100	100	100	100	100	100	100
1554	100	100	100	100	100	100	100	100	100
1555	100	100	100	100	100	100	100	100	100
1556	100	100	100	100	100	100	100	100	100
1557	100	100	100	100	100	100	100	100	100
1558	100	100	100	100	100	100	100	100	100
1559	100	100	100	100	100	100	100	100	100
1560	74.4482	74.4482	74.4482	74.0973	72.7333	73.3286	72.6574	74.4494	72.4209
1561	100	100	100	100	100	100	100	100	100
1562	100	100	100	100	100	100	100	100	100
1563	100	100	100	0	0	100	100	100	100
1564	100	100	100	100	100	100	100	100	100
1565	100	100	100	100	100	100	100	100	100
1566	100	100	100	100	100	100	100	100	100
1567	100	100	100	100	100	100	100	100	100
1568	100	100	100	100	100	100	100	100	100
1569	100	100	100	100	100	100	100	100	100
1570	100	100	100	100	100	100	100	100	100
1571	100	100	100	100	100	100	100	100	100
1572	100	100	100	100	100	100	100	100	100
1573	100	100	100	100	84.5489	100	100	100	100
1574	100	100	100	100	100	100	100	100	100
1575	100	100	100	100	100	100	100	100	100
1576	100	100	100	100	100	100	100	100	100
1577	100	100	100	100	100	100	100	100	100
1578	100	100	100	100	100	100	100	100	100
1579	100	100	100	100	100	100	100	100	100
1580	92.6482	92.6482	92.6482	92.2973	90.9333	91.5286	90.6295	92.6494	89.6834
1581	74.4482	74.4482	74.4482	74.0973	72.7333	73.3286	72.6574	74.4494	72.4209
1582	92.6482	92.6482	92.6482	92.2973	90.9333	91.5286	90.6295	92.6494	89.6834
1583	100	100	100	100	100	100	100	100	100
1584	100	100	100	100	100	100	100	100	100
1585	100	100	100	100	100	100	100	100	100
1586	100	100	100	60.4008	66.1707	100	100	100	100
1587	100	100	100	100	100	100	100	100	100
1588	100	100	100	100	100	100	100	100	100
1589	100	100	100	100	100	100	100	100	100
1590	100	100	100	100	100	100	100	100	100
1591	100	100	100	100	100	100	100	100	100
1592	100	100	100	100	100	100	100	100	100
1593	0	0	0	100	100	0	0	0	0
1594	100	100	100	100	100	100	100	100	100
1595	100	100	100	0	0	100	100	100	100
1596	6.96437	6.96437	6.96437	100	100	0	30.9414	6.33665	81.1365
1597	100	100	100	0	0	100	100	100	100
1598	0	0	0	100	100	0	0	0	0
1599	100	100	100	100	100	100	100	100	100
1600	100	100	100	100	100	100	100	100	100
1601	99.901	99.901	99.901	98.901	89.901	98.901	89.8554	98.901	89.7135
1602	99.901	99.901	99.901	98.901	89.901	97.9867	89.8554	98.901	89.7135
1603	100	100	100	100	100	100	100	100	100
1604	100	100	100	98.901	89.901	98.901	89.8554	98.901	89.7135
1605	99.901	99.901	99.901	98.901	89.901	98.901	89.8554	98.901	89.7135
1606	99.901	99.901	99.901	98.901	89.901	97.9867	89.8554	98.901	89.7135
1607	100	100	100	100	100	100	100	100	100
1608	100	100	100	100	100	100	100	100	100
1609	100	100	100	100	100	100	100	100	100
1610	100	100	100	100	100	100	100	100	100
1611	100	100	100	100	100	100	100	100	100
1612	100	100	100	100	100	100	100	100	100
1613	6.96437	6.96437	6.96437	100	100	0	30.9414	6.33665	81.1365
1614	100	100	100	100	100	100	100	100	100
1615	100	100	100	100	100	100	100	100	100
1616	100	100	100	100	100	100	100	100	100
1617	64.4844	64.4844	64.4844	67.5165	94.8054	67.5165	95.3919	67.5165	97.2186
1618	100	100	100	100	100	100	100	100	100
1619	100	100	100	100	100	100	100	100	100
1620	100	100	100	100	100	100	100	100	100
1621	100	100	100	100	100	100	100	100	100
1622	100	100	100	100	100	100	100	100	100
1623	100	100	100	100	100	100	100	100	100
1624	100	100	100	100	100	100	100	100	100
1625	35.6146	35.6146	35.6146	36.1734	48.4912	34.4968	14.7527	33.5825	13.0679
1626	100	100	100	100	100	100	100	100	100
1627	100	100	100	100	100	100	100	100	100
1628	91.3808	91.3808	91.3808	100	100	100	64.4251	87.8045	33.6953
1629	0	0	0	0	0	0	0	0	0
1630	100	100	100	100	100	100	100	100	100
1631	100	100	100	100	100	100	100	100	100
1632	100	100	100	100	100	100	100	100	100
1633	100	100	100	100	100	100	100	100	100
1634	100	100	100	100	100	100	100	100	100
1635	100	100	100	100	100	100	100	100	100
1636	100	100	100	100	100	100	100	100	100
1637	100	100	100	100	100	100	100	100	100
1638	100	100	100	100	100	100	100	100	100
1639	91.3808	91.3808	91.3808	100	100	94.1697	64.4251	87.8045	33.6953
1640	100	100	100	100	100	100	100	100	100
1641	100	100	100	100	100	100	100	100	100
1642	100	100	100	100	100	100	100	100	100
1643	100	100	100	100	100	100	100	100	100
1644	100	100	100	100	100	100	100	100	100
1645	100	100	100	100	100	100	100	100	100
1646	100	100	100	100	100	100	100	100	100
1647	100	100	100	100	100	100	100	100	100
1648	100	100	100	100	100	100	100	100	100
1649	100	100	100	100	100	100	100	100	100
1650	100	100	100	100	100	100	100	100	100
1651	100	100	100	99.1835	0.935055	7.4143	0	87.5815	0
1652	100	100	100	99.1835	0.935055	7.4143	0	87.5815	0
1653	100	100	100	100	100	100	100	100	100
1654	100	100	100	100	100	100	100	100	100
1655	100	100	100	100	100	100	100	100	100
1656	100	100	100	100	100	100	100	100	100
1657	100	100	100	100	100	100	100	100	100
1658	0	0	0	0	0	0	0	0	0
1659	100	100	100	100	100	100	100	100	100
1660	100	100	100	100	100	100	100	100	100
1661	100	100	100	100	100	100	100	100	100
1662	100	100	100	100	100	100	100	100	100
1663	100	100	100	100	100	100	100	100	100
1664	100	100	100	100	100	100	100	100	100
1665	100	100	100	100	84.5489	100	100	100	100
1666	100	100	100	100	100	100	100	100	100
1667	100	100	100	100	100	100	100	100	100
1668	100	100	100	100	100	100	100	100	100
1669	100	100	100	100	100	100	100	100	100
1670	100	100	100	100	100	100	100	100	100
1671	100	100	100	100	100	91.39	56.8471	100	100
1672	100	100	100	100	100	100	100	100	100
1673	100	100	100	100	100	100	100	100	100
1674	100	100	100	100	100	100	100	100	100
1675	100	100	100	100	100	100	100	100	100
1676	100	100	100	100	100	100	100	100	100
1677	100	100	100	100	100	100	100	100	100
1678	100	100	100	100	100	100	100	100	100
1679	100	100	100	100	100	100	100	100	100
1680	100	100	100	100	100	100	100	100	100
1681	100	100	100	100	100	100	100	100	100
1682	81.8	81.8	81.8	81.8	81.8	81.8	82.0278	81.8	82.7374
1683	81.8	81.8	81.8	81.8	81.8	81.8	82.0278	81.8	82.7374
1684	81.8	81.8	81.8	81.8	81.8	81.8	82.0278	81.8	82.7374
1685	100	100	100	100	100	100	100	100	100
1686	100	100	100	100	100	100	100	100	100
1687	81.8	81.8	81.8	81.8	81.8	81.8	82.0278	81.8	82.7374
1688	81.8	81.8	81.8	81.8	81.8	81.8	82.0278	81.8	82.7374
1689	100	100	100	100	100	100	100	100	100
1690	100	100	100	100	100	100	100	100	100
1691	100	100	100	0	0	100	100	100	100
1692	100	100	100	100	100	100	100	100	100
1693	100	100	100	100	100	100	100	100	100
1694	100	100	100	100	100	100	100	100	100
1695	0	0	0	100	100	0	0	0	0
1696	100	100	100	100	100	100	100	100	100
1697	100	100	100	0	0	100	100	100	100
1698	0	0	0	100	100	0	0	0	0
1699	100	100	100	100	100	100	100	100	100
1700	74.4482	74.4482	74.4482	74.0973	72.7333	73.3286	72.6574	74.4494	72.4209
1701	100	100	100	100	100	100	100	100	100
1702	100	100	100	100	100	100	100	100	100
1703	100	100	100	100	100	100	100	100	100
1704	100	100	100	100	100	100	100	100	100
1705	100	100	100	100	100	100	100	100	100
1706	100	100	100	100	100	100	100	100	100
1707	100	100	100	100	100	100	100	100	100
1708	100	100	100	100	100	100	100	100	100
1709	100	100	100	100	100	100	100	100	100
1710	100	100	100	100	100	100	100	100	100
1711	92.6482	92.6482	92.6482	92.2973	90.9333	91.5286	90.6295	92.6494	89.6834
1712	74.4482	74.4482	74.4482	74.0973	72.7333	73.3286	72.6574	74.4494	72.4209
1713	100	100	100	100	100	100	100	100	100
1714	74.4482	74.4482	74.4482	74.0973	72.7333	73.3286	72.6574	74.4494	72.4209
1715	74.4482	74.4482	74.4482	74.0973	72.7333	73.3286	72.6574	74.4494	72.4209
1716	92.6482	92.6482	92.6482	92.2973	90.9333	91.5286	90.6295	92.6494	89.6834
1717	92.6482	92.6482	92.6482	92.2973	90.9333	91.5286	90.6295	92.6494	89.6834
1718	100	100	100	100	100	100	100	100	100
1719	100	100	100	100	100	100	100	100	100
1720	100	100	100	100	100	100	100	100	100
1721	100	100	100	100	100	100	100	100	100
1722	100	100	100	100	100	100	100	100	100
1723	100	100	100	100	100	100	100	100	100
1724	100	100	100	100	100	100	100	100	100
1725	100	100	100	100	100	100	100	100	100
1726	100	100	100	100	100	100	100	100	100
1727	100	100	100	100	100	100	100	100	100
1728	53.6108	53.6108	53.6108	0	0	50.5552	64.7999	57.9231	60.6899
1729	100	100	100	100	100	100	100	100	100
1730	100	100	100	100	100	100	100	100	100
1731	100	100	100	100	100	100	100	100	100
1732	100	100	100	100	100	100	100	100	100
1733	100	100	100	100	100	100	100	100	100
1734	100	100	100	100	100	100	100	100	100
1735	91.3808	91.3808	91.3808	100	100	100	64.4251	87.8045	33.6953
1736	98.7107	98.7107	98.7107	100	100	100	100	98.7033	100
1737	100	100	100	100	100	100	100	100	100
1738	100	100	100	100	100	100	100	100	100
1739	100	100	100	100	100	100	100	100	100
1740	100	100	100	100	100	100	100	100	100
1741	100	100	100	100	100	100	100	100	100
1742	100	100	100	100	100	100	100	100	100
1743	100	100	100	100	100	100	100	100	100
1744	100	100	100	100	100	100	100	100	100
1745	100	100	100	100	100	100	100	100	100
1746	100	100	100	100	100	100	100	100	100
1747	100	100	100	100	100	100	100	100	100
1748	100	100	100	100	100	100	100	100	100
1749	100	100	100	100	100	100	100	100	100
1750	100	100	100	100	100	100	100	100	100
1751	100	100	100	100	100	100	100	100	100
1752	100	100	100	100	100	100	100	100	100
1753	100	100	100	100	100	100	100	100	100
1754	100	100	100	100	100	100	100	100	100
1755	100	100	100	100	100	100	100	100	100
1756	100	100	100	100	100	100	100	100	100
1757	100	100	100	100	100	100	100	100	100
1758	100	100	100	100	100	100	100	100	100
1759	100	100	100	100	100	100	100	100	100
1760	100	100	100	100	100	100	100	100	100
1761	100	100	100	100	100	100	100	100	100
1762	100	100	100	100	100	100	100	100	100
1763	100	100	100	100	100	100	100	100	100
1764	100	100	100	100	100	100	100	100	100
1765	100	100	100	100	100	100	100	100	100
1766	100	100	100	100	100	100	100	100	100
1767	100	100	100	100	100	100	100	100	100
1768	100	100	100	100	100	100	100	100	100
1769	100	100	100	100	100	100	100	100	100
1770	100	100	100	100	100	94.4413	100	100	100
1771	100	100	100	100	100	100	100	100	100
1772	100	100	100	100	100	100	100	100	100
1773	100	100	100	100	100	100	100	100	100
1774	100	100	100	100	100	100	100	100	100
1775	0	0	0	100	100	0	0	0	0
1776	100	100	100	100	100	100	100	100	100
1777	81.8	81.8	81.8	81.8	81.8	81.8	82.0278	81.8	82.7374
1778	100	100	100	100	100	100	100	100	100
1779	100	100	100	100	100	100	100	100	100
1780	100	100	100	100	100	100	100	100	100
1781	100	100	100	100	100	100	100	100	100
1782	100	100	100	100	100	100	100	100	100
1783	100	100	100	100	100	100	100	100	100
1784	100	100	100	100	100	100	100	100	100
1785	100	100	100	100	100	100	100	100	100
1786	100	100	100	100	100	100	100	100	100
1787	100	100	100	100	100	100	100	100	100
1788	18.6951	18.6951	18.6951	100	100	18.6951	18.6951	18.6951	18.6951
1789	100	100	100	0	0	100	100	100	100
1790	100	100	100	100	100	100	100	100	100
1791	100	100	100	100	100	100	100	100	100
1792	100	100	100	100	100	100	100	100	100
1793	100	100	100	100	100	100	100	100	100
1794	100	100	100	100	100	100	100	100	100
1795	100	100	100	100	100	100	100	100	100
1796	40.0124	40.0124	40.0124	0	0	100	68.6952	25.0347	51.821
1797	100	100	100	100	100	100	100	100	100
1798	100	100	100	100	100	100	100	95	50
1799	100	100	100	100	100	100	100	100	100
1800	100	100	100	100	100	100	100	100	100
1801	100	100	100	100	100	100	100	100	100
1802	100	100	100	100	100	100	100	100	100
1803	100	100	100	100	100	100	100	100	100
1804	100	100	100	100	100	100	100	100	100
1805	100	100	100	100	100	100	100	100	100
1806	100	100	100	100	100	100	100	100	100
1807	100	100	100	100	100	100	100	100	100
1808	100	100	100	100	100	100	100	100	100
1809	100	100	100	100	100	100	100	100	100
1810	100	100	100	100	100	100	100	100	100
1811	100	100	100	100	100	100	100	100	100
1812	100	100	100	100	100	100	100	100	100
1813	100	100	100	100	100	100	100	100	100
1814	100	100	100	100	100	100	100	100	100
1815	100	100	100	100	100	100	100	100	100
1816	100	100	100	100	100	100	100	100	100
1817	78.6828	78.6828	78.6828	100	97.6248	81.522	50	88.6605	16.8742
1818	100	100	100	100	100	100	100	100	100
1819	100	100	100	100	100	100	100	100	100
1820	0	0	0	0	0	0	0	0	0
1821	0	0	0	0	0	0	0	0	0
1822	0	0	0	0	0	0	0	0	0
1823	0	0	0	0	0	0	0	0	0
1824	0	0	0	0	0	0	0	0	0
1825	0	0	0	0	0	0	0	0	0
1826	0	0	0	0	0	0	0	0	0
1827	0	0	0	0	0	0	0	0	0
1828	0	0	0	0	0	0	0	0	0
1829	0	0	0	0	0	0	0	0	0
1830	0	0	0	0	0	0	0	0	0
1831	0	0	0	0	0	0	0	0	0
1832	0	0	0	0	0	0	0	0	0
1833	0	0	0	0	0	0	0	0	0
1834	0	0	0	0	0	0	0	0	0
1835	0	0	0	0	0	0	0	0	0
1836	0	0	0	0	0	0	0	0	0
1837	0	0	0	0	0	0	0	0	0
1838	0	0	0	0	0	0	0	0	0
1839	0	0	0	0	0	0	0	0	0
1840	0	0	0	0	0	0	0	0	0
1841	0	0	0	0	0	0	0	0	0
1842	0	0	0	0	0	0	0	0	0
1843	0	0	0	0	0	0	0	0	0
1844	0	0	0	0	0	0	0	0	0
1845	0	0	0	0	0	0	0	0	0
1846	0	0	0	0	0	0	0	0	0
1847	0	0	0	0	0	0	0	0	0
1848	0	0	0	0	0	0	0	0	0
1849	0	0	0	0	0	0	0	0	0
1850	0	0	0	0	0	0	0	0	0
1851	0	0	0	0	0	0	0	0	0
1852	0	0	0	0	0	0	0	0	0
1853	0	0	0	0	0	0	0	0	0
1854	0	0	0	0	0	0	0	0	0
1855	0	0	0	0	0	0	0	0	0
1856	0	0	0	0	0	0	0	0	0
1857	0	0	0	0	0	0	0	0	0
1858	0	0	0	0	0	0	0	0	0
1859	-18.6951	-18.6951	-18.6951	-18.6951	-18.6951	-18.6951	-18.6951	-18.6951	-18.6951
1860	0	0	0	0	0	0	0	0	0
1861	0	0	0	0	0	0	0	0	0
1862	0	0	0	0	0	0	0	0	0
1863	0	0	0	0	0	0	0	0	0
1864	0	0	0	0	0	0	0	0	0
1865	0	0	0	0	0	0	0	0	0
1866	0	0	0	0	0	0	0	0	0
1867	0	0	0	0	0	0	0	0	0
1868	0	0	0	0	0	0	0	0	0
1869	-18.2	-18.2	-18.2	-18.2	-18.2	-18.2	-17.9722	-18.2	-17.2626
1870	100	100	100	90.4215	100	100	100	100	100
1871	-0.0001	-0.0001	-0.0001	62.9018	93.6315	-0.0001	-0.0001	-0.0001	-0.0001
1872	0	0	0	0	0	0	0	0	0
1873	0.401639	0.401639	0.401639	0.423588	0.621126	0.423588	0.617126	0.423588	0.604666
1874	0	0	0	0	0	0	0	0	0
1875	0	0	0	0	0	0	0	0	0
1876	0	0	0	0	0	0	0	0	0
1877	0	0	0	0	0	0	0	0	0
1878	0	0	0	0	0	0	0	0	0
1879	0	0	0	0	0	0	0	0	0
1880	21.3172	21.3172	21.3172	0	0	24.3922	0	11.3395	0
1881	0	0	0	0	0	0	0	0	0
1882	0	0	0	0	0	0	0	0	0
1883	0	0	0	0	0	0	0	0	0
1884	15.6557	15.6557	15.6557	1.44421	0	4.96286	28.4551	10.6705	100
1885	0	0	0	0	0	0	0	0	0
1886	0	0	0	0	0	0	0	0	0
1887	0	0	0	0	0	0	0	0	0
1888	0	0	0	0	0	0	0	0	0
1889	0	0	0	0	0	0	0	0	0
1890	0	0	0	0	0	0	0	0	0
1891	0	0	0	0	0	0	0	0	0
1892	0	0	0	0	0	0	0	0	0
1893	0	0	0	0	0	0	0	0	0
1894	0	0	0	0	0	0	0	0	0
1895	0	0	0	0	0	0	0	0	0
1896	0	0	0	0	0	0	0	0	0
1897	0	0	0	0	0	0	0	0	0
1898	0	0	0	0	0	0	0	0	0
1899	0	0	0	0	0	0	0	0	0
1900	0	0	0	0	0	0	0	0	0
1901	0	0	0	0	0	0	0	0	0
1902	-22.203	-22.203	-22.203	-22.203	-22.203	-22.203	-22.203	-22.203	-22.203
1903	0	0	0	0	14.6423	0	9.93939	0	45.2928
1904	0	0	0	0	0	0	0	0	0
1905	0	0	0	0	0	0	0	0	0
1906	0	0	0	0	0	0	0	0	0
1907	0	0	0	0	0	0	0	0	0
1908	0	0	0	0	0	0	0	0	0
1909	0	0	0	0	0	0	0	0	0
1910	0	0	0	0	0	0	0	0	0
1911	0	0	0	0	0	0	0	0	0
1912	0	0	0	0	0	0	0	0	0
1913	0	0	0	0	0	0	0	0	0
1914	0	0	0	0	0	0	0	0	0
1915	0	0	0	0	0	0	0	0	0
1916	0	0	0	0	0	0	0	0	0
1917	0	0	0	0	0	0	0	0	0
1918	0	0	0	0	0	0	0	0	0
1919	0	0	0	0	0	0	0	0	0
1920	0	0	0	0	0	0	0	0	0
1921	0	0	0	0	0	0	0	0	0
1922	0	0	0	0	0	0	0	0	0
1923	0	0	0	0	0	0	0	0	0
1924	0	0	0	0	0	0	0	0	0
1925	0	0	0	0	0	0	0	0	0
1926	0	0	0	0	0	0	0	0	0
1927	0	0	0	0	0	0	0	0	0
1928	0	0	0	0	0	0	0	0	0
1929	0	0	0	0	0	0	0	0	0
1930	0	0	0	0	0	0	0	0	0
1931	0	0	0	0	0	0	0	0	0
1932	0	0	0	0	0	0	0	0	0
1933	0	0	0	0	0	0	0	0	0
1934	0	0	0	0	0	0	0	0	0
1935	18.2	18.2	18.2	18.2	18.2	18.2	17.9722	18.2	17.2626
1936	0	0	0	0	0	0	0	0	0
1937	0	0	0	0	0	0	0	0	0
1938	0	0	0	0	0	0	0	0	0
1939	0	0	0	0	0	0	0	0	0
1940	0	0	0	0	0	0	0	0	0
1941	0	0	0	0	0	0	0	0	0
1942	0	0	0	0	0	0	0	0	0
1943	0	0	0	0	0	0	0	0	0
1944	0	0	0	0	0	0	0	0	0
1945	0	0	0	0	0	0	0	0	0
1946	0	0	0	0	0	0	0	0	0
1947	0	0	0	0	0	0	0	0	0
1948	0	0	0	0	0	0	0	0	0
1949	0	0	0	0	0	0	0	0	0
1950	0	0	0	0	0	0	0	0	0
1951	0	0	0	0	0	0	0	0	0
1952	0	0	0	-5	-50	0	0	0	0
1953	0	0	0	0	0	0	0	0	0
1954	0	0	0	0	0	0	0	0	0
1955	0	0	0	0	0	0	0	0	0
1956	0	0	0	0	0	-5	-50	0	0
1957	0	0	0	0	0	0	0	0	0
1958	0	0	0	0	0	0	0	0	0
1959	0	0	0	0	0	0	0	0	0
1960	0	0	0	0	0	0	0	0	0
1961	0	0	0	0	0	0	0	-5	-50
1962	0	0	0	0	0	0	0	0	0
1963	0	0	0	0	0	0	0	0	0
1964	0	0	0	0	0	0	0	0	0
1965	0	0	0	0	0	0	0	0	0
1966	0	0	0	0	0	0	0	0	0
1967	0	0	0	0	0	0	0	0	0
1968	0	0	0	0	0	0	0	0	0
1969	0	0	0	0	0	0	0	0	0
1970	0	0	0	0	0	0	0	0	0
1971	0	0	0	0	0	0	0	0	0
1972	0	0	0	0	0	0	0	0	0
1973	0	0	0	0	0	0	0	0	0
1974	0	0	0	0	0	0	0	0	0
1975	0	0	0	0	0	0	0	0	0
1976	0	0	0	0	0	0	0	0	0
1977	0	0	0	0	0	0	0	0	0
1978	0	0	0	0	0	0	0	0	0
1979	0	0	0	0	0	0	0	0	0
1980	0	0	0	0	0	0	0	0	0
1981	0	0	0	0	0	0	0	0	0
1982	0	0	0	0	0	0	0	0	0
1983	0	0	0	0	0	0	0	0	0
1984	0	0	0	0	0	0	0	0	0
1985	0	0	0	0	0	0	0	0	0
1986	0	0	0	0	0	0	0	0	0
1987	0	0	0	0	0	0	0	0	0
1988	0	0	0	0	0	0	0	0	0
1989	0	0	0	0	0	0	0	0	0
1990	0	0	0	0	0	0	0	0	0
1991	0	0	0	0	0	0	0	0	0
1992	0	0	0	0	0	0	0	0	0
1993	0	0	0	0	0	0	0	0	0
1994	0	0	0	0	0	0	0	0	0
1995	0	0	0	0	0	0	0	0	0
1996	0	0	0	0	2.37523	0	100	0	83.1258
1997	0	0	0	0	0	0	0	0	0
1998	0	0	0	0	0	0	0	0	0
[truncated: 26 more rows]

## Sheet: Heatmap D-AA
		L-methionine biosynthesis					Homoserine biosynthesis		S-adenosyl-L-methionine biosynthesis		Palmitate biosynthesis II															2-heptyl-3-hydroxy-4(1H)- quinolone biosynthesis						Polyhydroxydecanoate biosynthesis	Exchange pqs
M9 medium		99.901	0	0	100	100	0	100	100	100	74.4482	25.5518	25.5518	0	74.4482	74.4482	74.4482	74.4482	74.4482	74.4482	74.4482	74.4482	74.4482	74.4482	100	18.2	18.2	81.8	81.8	81.8	81.8	81.8	18.2
D-Met	5 mM	99.901	0	0	100	100	0	100	100	100	74.4482	25.5518	25.5518	0	74.4482	74.4482	74.4482	74.4482	74.4482	74.4482	74.4482	74.4482	74.4482	74.4482	100	18.2	18.2	81.8	81.8	81.8	81.8	81.8	18.2
	50 mM	99.901	0	0	100	100	0	100	100	100	74.4482	25.5518	25.5518	0	74.4482	74.4482	74.4482	74.4482	74.4482	74.4482	74.4482	74.4482	74.4482	74.4482	100	18.2	18.2	81.8	81.8	81.8	81.8	81.8	18.2
D-Ala	5 mM	90.0918	0	0	100	100	0	100	100	100	74.0973	25.9027	25.9027	100	74.0973	74.0973	74.0973	74.0973	74.0973	74.0973	74.0973	74.0973	74.0973	74.0973	0	18.2	18.2	81.8	81.8	81.8	81.8	81.8	18.2
	50 mM	77.1259	21.7403	15.4511	78.2597	100	0	100	84.5489	84.5489	72.7333	27.2667	27.2667	100	72.7333	72.7333	72.7333	72.7333	72.7333	72.7333	72.7333	72.7333	72.7333	72.7333	0	18.2	18.2	81.8	81.8	81.8	81.8	81.8	18.2
D-Glu	5 mM	0	0	0	100	98.2143	1.7857	98.2143	100	100	73.3286	26.6714	26.6714	0	73.3286	73.3286	73.3286	73.3286	73.3286	73.3286	73.3286	73.3286	73.3286	73.3286	100	18.2	18.2	81.8	81.8	81.8	81.8	81.8	18.2
	50 mM	0	3.91646	0	96.0835	100	0	100	100	100	72.6574	27.3426	27.3426	0	72.6574	72.6574	72.6574	72.6574	72.6574	72.6574	72.6574	72.6574	72.6574	72.6574	100	17.9722	17.9722	82.0278	82.0278	82.0278	82.0278	82.0278	17.9722
D-Ser	5 mM	98.3515	0	0	100	100	0	100	100	100	74.4494	25.5506	25.5506	0	74.4494	74.4494	74.4494	74.4494	74.4494	74.4494	74.4494	74.4494	74.4494	74.4494	100	18.2	18.2	81.8	81.8	81.8	81.8	81.8	18.2
	50 mM	84.5702	0	0	100	100	0	100	100	100	72.4209	27.5791	27.5791	0	72.4209	72.4209	72.4209	72.4209	72.4209	72.4209	72.4209	72.4209	72.4209	72.4209	100	17.2626	17.2626	82.7374	82.7374	82.7374	82.7374	82.7374	17.2626
		74	89	90	93	1271	112	1283	1261	1665	1319	578	583	615	616	617	620	1526	1527	1531	1536	1537	1538	1560	1563	833	836	1682	1683	1684	1687	1688	1935
		Reaction

## Sheet: FBA L-AA
		L-Arg		L-Orn		L-Glu		L-His			Biomass maximization
Reaction of iJD1249 *	M9 medium	5 mM	50 mM	5 mM	50 mM	5 mM	50 mM	5 mM	50 mM		L-Arg		L-Orn		L-Glu		L-His
1	0	0	0	0	0	0	0	0	0		5 mM	50 mM	5 mM	50 mM	5 mM	50 mM	5 mM	50 mM
2	0	0	0	0	0	0	0	0	0		0.489434	1.02233	0.445537	0.758308	0.423588	0.617126	0.467486	1.00405
3	0	0	0	0	0	0	0	0	0
4	100	100	100	100	100	100	100	100	100		*Considering 1208 rxn (with 611 reversible reactions), and 205 exchange
5	0	0	0	0	0	0	0	0	0
6	100	100	100	100	100	100	100	100	100
7	100	100	100	100	100	100	100	100	100
8	15.6072	9.2	0	11.5986	0	12.0406	7.83293	70.4573	0
9	0	0	0	0	0	0	0	0	0
10	15.6072	9.2	0	11.5986	0	12.0406	7.83293	70.4573	0
11	0	0	0	0	0	0	0	0	0
12	0	54.2152	100	26.435	100	21.8915	100	100	100
13	0	0	0	0	0	0	0	0	0
14	100	45.7848	0	73.565	0	78.1085	0	0	0
15	100	45.7848	0	73.565	0	78.1085	0	0	0
16	0	0	0	0	0	0	0	0	0
17	0	0	0	0	0	0	0	0	0
18	0	0	0	0	0	0	0	0	0
19	100	100	100	100	100	100	100	100	100
20	100	100	100	100	100	100	100	100	100
21	0	0	0	0	0	0	0	0	0
22	0	0	0	0	0	0	0	0	0
23	0	0	0	0	0	0	0	0	0
24	100	95	50	100	100	100	100	100	100
25	0	5	40.6063	5	50	0	0	0	0
26	100	100	100	100	100	100	100	100	100
27	18.2	18.2	8.24602	18.2	13.5126	18.2	17.9722	18.2	15.008
28	100	100	100	100	100	100	100	100	100
29	18.2	18.2	10.1923	18.2	13.5126	18.2	17.9722	18.2	15.008
30	100	100	100	100	100	100	100	100	100
31	100	100	100	100	100	100	100	100	100
32	18.2	18.2	10.1923	18.2	13.5126	18.2	17.9722	18.2	15.008
33	100	100	100	100	100	100	100	100	100
34	100	100	100	100	100	100	100	100	100
35	100	100	100	100	100	100	100	100	100
36	100	100	100	100	100	100	100	100	100
37	100	100	100	100	100	100	100	100	100
38	0	0	0	0	0	0	0	0	0
39	15.7062	13.299	98.0537	13.6976	21.0365	15.3377	17.9775	100	30.7374
40	100	100	100	100	100	100	100	96.2906	100
41	100	100	100	100	100	100	100	100	100
42	100	100	100	100	100	100	100	100	100
43	100	100	100	100	100	100	100	100	100
44	100	100	100	100	100	100	100	96.2906	100
45	100	100	100	100	100	100	100	100	100
46	0	0	0	0	0	0	0	3.7094	0
47	100	100	100	100	100	100	100	100	100
48	100	100	100	100	100	100	100	100	100
49	100	100	100	100	100	100	100	100	100
50	100	100	100	100	100	100	100	96.2906	100
51	0	5.90098	0	7.90098	78.9635	1.70295	39.8554	0	19.2626
52	100	100	100	100	100	100	100	100	100
53	100	100	100	100	100	100	100	100	100
54	99.901	95.901	61.6677	97.901	57.4344	98.901	84.7831	100	55.6935
55	18.398	26.398	1.85396	22.398	0	20.398	38.2613	24.398	0
56	0.0990166	0	16.8411	0	0	0	0	48.5624	0
57	0	0	0	0	0	0	0	0	0
58	0	0	0	0	0	0	0	0	0
59	0	0	0	0	0	0	0	0	0
60	0	0	0	0	0	0	0	0	0
61	100	100	100	100	100	100	100	100	100
62	0	0	0	0	0	0	0	0	0
63	100	100	100	100	100	100	100	100	100
64	0	0	0	0	0	0	0	0	0
65	100	100	100	100	100	100	100	100	100
66	100	100	100	100	100	100	100	100	100
67	100	100	100	100	100	100	100	100	100
68	100	100	100	100	100	100	100	100	100
69	100	100	100	100	100	100	100	100	100
70	0	0	0	0	0	0	0	0	0
71	100	100	100	100	100	100	100	100	100
72	100	100	100	100	100	100	100	100	100
73	100	100	100	100	100	100	100	96.2906	100
74	99.901	95.901	61.6677	97.901	57.4344	98.901	84.7831	100	55.6935
75	100	100	100	100	100	100	100	96.2906	100
76	100	100	100	100	100	100	100	100	100
77	0	0	0	0	0	0	0	0	0
78	0	0	0	0	0	0	0	0	0
79	100	100	100	100	100	100	100	100	100
80	100	100	100	100	100	100	100	100	100
81	100	100	100	100	100	100	100	100	100
82	100	100	100	100	100	100	100	100	100
83	0	0	0	0	0	0	0	0	0
84	0	0	0	0	0	0	0	0	0
85	0	0	0	0	0	0	0	0	0
86	0	0	0	0	0	0	0	0	0
87	0	0	0	0	0	0	0	0	0
88	0	0	0	0	0	0	0	0	0
89	0	0	0	0	0	0	0	0	0
90	0	0	51.4662	0	62.0563	0	0	0	0
91	100	100	100	100	100	100	100	100	100
92	0	0	0	0	0	0	0	0	0
93	100	100	100	100	100	100	100	96.2906	100
94	0	0	0	0	0	0	0	0	0
95	0	0	0	0	0	0	0	0	0
96	100	100	100	100	100	100	100	100	100
97	100	100	100	100	100	100	100	100	100
98	0	0	0	0	0	0	0	0	0
99	100	95	59.3937	95	50	100	100	100	100
100	100	95	59.3937	95	50	100	100	100	100
101	0	0	0	0	0	0	0	0	0
102	100	100	100	100	100	100	100	100	100
103	0	0	0	0	0	0	0	0	0
104	0	0	0	0	0	0	0	0	0
105	100	100	100	100	100	100	100	100	100
106	100	100	100	100	100	100	100	100	100
107	0	0	0	0	0	0	0	0	0
108	100	100	100	100	100	100	100	100	100
109	100	100	100	100	100	100	100	100	100
110	100	100	100	100	100	100	100	100	100
111	100	100	100	100	100	100	100	100	100
112	0	0	0	0	0	0	0	46.754	0
113	0	0	0	0	0	0	0	0	0
114	100	100	100	100	100	100	100	100	100
115	100	100	100	100	100	100	100	100	100
116	0	0	0	0	0	0	0	0	0
117	100	100	100	100	100	100	100	100	100
118	0	0	0	0	0	0	0	50.4634	0
119	0	0	0	0	0	0	0	0	0
120	100	100	100	100	100	100	100	100	100
121	0	0	0	0	0	0	0	0	0
122	0	0	0	0	0	0	0	50.4634	0
123	100	100	100	100	100	100	100	100	100
124	100	100	100	100	100	100	100	100	100
125	100	100	100	100	100	100	100	100	100
126	0	0	0	0	0	0	0	0	0
127	100	100	100	100	100	100	100	100	100
128	0	0	0	0	0	0	0	0	0
129	100	100	100	100	100	100	100	100	100
130	0	0	0	0	0	0	0	0	0
131	100	100	100	100	100	100	100	100	100
132	100	100	100	100	100	100	100	100	100
133	0	0	0	0	0	0	0	0	0
134	100	100	100	100	100	100	100	100	100
135	100	100	100	100	100	100	100	100	100
136	0	0	0	0	0	0	0	0	0
137	100	100	100	100	100	100	100	100	100
138	100	100	100	100	100	100	100	100	100
139	100	100	100	100	100	100	100	100	100
140	0	0	0	0	0	0	0	0	0
141	0	0	0	0	0	0	0	5	50
142	0	0	0	0	0	0	0	0	0
143	100	100	100	100	100	100	100	100	100
144	0	0	0	0	0	0	0	0	0
145	0	0	0	0	0	0	0	0	0
146	100	100	100	100	100	100	100	100	100
147	0	0	0	0	0	0	0	0	0
148	0	0	0	0	0	0	0	0	0
149	0	0	0	0	0	0	0	0	0
150	0	0	0	0	0	0	0	0	0
151	0	5	50	0	0	0	0	0	0
152	100	100	100	100	100	100	100	100	100
153	100	100	100	100	100	100	100	100	100
154	0	0	0	0	0	0	0	0	0
155	100	100	100	100	100	100	100	100	100
156	100	100	100	100	100	100	100	100	100
157	0	0	0	0	0	0	0	0	0
158	0	0	1.9463	0	0	0	0	0	0
159	0	0	1.9463	0	0	0	0	0	0
160	100	100	100	100	100	100	100	100	100
161	100	100	100	100	100	100	100	100	100
162	100	100	100	100	100	100	100	100	100
163	100	100	100	100	100	100	100	100	100
164	100	100	100	100	100	100	100	100	100
165	0	0	0	0	0	0	0	0	0
166	0	0	0	0	0	0	0	0	0
167	0	0	0	0	0	0	0	0	0
168	0	0	0	0	0	0	0	0	0
169	100	100	100	100	100	100	100	100	100
170	73.4741	71.8758	24.091	75.4982	24.9847	74.1994	42.9871	84.2634	85.7252
171	100	100	100	100	100	100	100	100	100
172	0	0	0	0	0	0	0	5	50
173	0	0	0	0	0	0	0	0	0
174	100	100	100	100	100	100	100	100	100
175	0	0	0	0	0	0	0	0	0
176	100	100	100	100	100	100	100	100	100
177	100	100	100	100	100	100	100	100	100
178	100	100	100	100	100	100	100	100	100
179	0	0	0	0	21.5291	0	5.07229	26.7812	13.569
180	100	100	100	100	100	100	100	100	100
181	100	100	87.9433	100	100	100	100	100	100
182	0	0	6.02833	0	0	0	0	0	0
183	100	100	100	100	100	100	100	100	100
184	100	100	100	100	100	100	100	100	100
185	100	100	100	100	100	100	100	100	100
186	100	100	100	100	100	100	100	100	100
187	100	100	100	100	100	100	100	100	100
188	100	100	100	100	100	100	100	100	100
189	0	0	0	0	0	0	0	0	0
190	0	0	0	0	0	0	0	0	0
191	0	0	0	0	0	0	0	0	0
192	0	0	0	0	0	0	0	0	0
193	100	100	100	100	100	100	100	100	100
194	100	100	100	100	100	100	100	100	100
195	99.901	95.901	10.2015	97.901	59.9653	98.901	100	100	100
196	0	0	0	0	0	0	0	0	0
197	100	100	86.8661	100	100	100	100	100	100
198	100	100	86.8661	100	100	100	100	100	100
199	100	100	100	100	100	100	100	100	100
200	0	0	0	0	0	0	0	0	0
201	0	0	1.9463	0	0	0	0	0	0
202	100	100	100	100	100	100	100	100	100
203	100	100	100	100	100	100	100	79.4168	100
204	0	0	0	0	0	0	0	0	0
205	0	0	0	0	0	0	0	0	0
206	0	0	0	0	0	0	0	0	0
207	0	0	0	0	0	0	0	0	0
208	100	100	100	100	100	100	100	100	100
209	100	100	100	100	100	100	100	100	100
210	0	0	0	0	0	0	0	0	0
211	0	0	0	0	0	0	0	0	0
212	0	0	0	0	0	0	0	0	0
213	26.5259	28.1242	77.8553	24.5018	75.0153	25.8006	57.0129	15.7366	14.2748
214	100	100	100	100	100	100	100	100	100
215	15.6072	9.2	0	11.5986	0	12.0406	7.83293	70.4573	0
216	100	100	100	100	100	100	100	100	100
217	0	0	0	0	0	0	0	0	0
218	0	0	0	0	0	0	0	0	0
219	0	0	0	0	0	0	0	0	0
220	100	100	100	100	100	100	100	100	100
221	0	0	0	0	0	0	0	0	0
222	100	100	100	100	100	100	100	100	100
223	0	0	0	0	0	0	0	0	0
224	0	0	0	0	0	0	0	0	0
225	0	0	0	0	0	0	0	0	0
226	0	0	0	0	0	0	0	0	0
227	0	0	0	0	0	0	0	0	0
228	0	0	0	0	0	0	0	0	0
229	0	0	0	0	0	0	0	0	0
230	0	0	0	0	0	0	0	0	0
231	0	0	0	0	0	0	0	0	0
232	0	0	0	0	0	0	0	0	0
233	0	0	0	0	0	0	0	0	0
234	0	0	0	0	0	0	0	0	0
235	0	0	0	0	0	0	0	0	0
236	100	100	100	100	100	100	100	100	100
237	100	100	100	100	100	100	100	100	100
238	100	100	100	100	100	100	100	100	100
239	0	0	0	0	0	0	0	0	0
240	0	0	0	0	0	0	0	0	0
241	0	0	0	0	0	0	0	0	0
242	100	100	100	100	100	100	100	100	100
243	0	0	0	0	0	0	0	0	0
244	100	100	100	100	100	100	100	100	100
245	0	0	0	0	0	0	0	0	0
246	0	0	0	0	0	0	0	0	0
247	0	0	0	0	0	0	0	0	0
248	100	100	100	100	100	100	100	100	100
249	100	100	100	100	100	100	100	100	100
250	0	0	0	0	0	0	0	0	0
251	0.401639	0.489434	1.02233	0.445537	0.758308	0.423588	0.617126	0.467486	1.00405
252	100	100	100	100	100	100	100	100	100
253	100	100	100	100	100	100	100	100	100
254	100	100	100	100	100	100	100	100	100
255	100	100	100	100	100	100	100	100	100
256	100	100	100	100	100	100	100	100	100
257	100	100	100	100	100	100	100	100	100
258	0	0	0	0	0	0	0	0	0
259	0	0	0	0	0	0	0	0	0
260	0	0	0	0	0	0	0	0	0
261	0	0	0	0	0	0	0	0	0
262	100	100	100	100	100	100	100	100	100
263	100	100	100	100	100	100	100	100	100
264	0	0	0	0	0	0	0	0	0
265	0	0	0	0	0	0	0	0	0
266	0	0	0	0	0	0	0	0	0
267	86.737	92.2591	100	89.4064	100	87.0997	100	100	100
268	100	100	100	100	100	100	100	100	100
269	86.737	92.2591	100	89.4064	100	87.0997	100	100	100
270	0	0	0	0	0	0	0	0	0
271	100	100	100	100	100	100	100	100	100
272	100	100	100	100	100	100	100	100	100
273	100	100	100	100	100	100	100	100	100
274	100	100	100	100	100	100	100	100	100
275	0	0	0	0	0	0	0	0	0
276	0	0	0	0	0	0	0	0	0
277	0	0	0	0	0	0	0	0	0
278	100	100	100	100	100	100	100	100	100
279	0	0	0	0	0	0	0	0	0
280	100	100	100	100	100	100	100	100	100
281	100	100	100	100	100	100	100	100	100
282	100	100	100	100	100	100	100	100	100
283	100	100	100	100	100	100	100	100	100
284	0	0	0	0	0	0	0	0	0
285	100	100	100	100	100	100	100	100	100
286	100	100	100	100	100	100	100	100	100
287	100	100	100	100	100	100	100	100	100
288	0	0	0	0	0	0	0	0	0
289	0	0	0	0	0	0	0	0	0
290	100	100	100	100	100	100	100	100	100
291	100	100	100	100	100	100	100	100	100
292	0	0	0	0	0	0	0	0	0
293	100	100	100	100	100	100	100	100	100
294	100	100	100	100	100	100	100	100	100
295	100	100	100	100	100	100	100	100	100
296	100	100	100	100	100	100	100	100	100
297	0	0	0	0	0	0	0	0	0
298	0	0	0	0	0	0	0	0	0
299	0	0	0	0	0	0	0	0	0
300	100	100	100	100	100	100	100	100	100
301	0	0	0	0	0	-3.55271e-15	0	0	0
302	0	0	0	0	0	0	0	0	0
303	0	0	0	0	0	0	0	0	0
304	100	100	100	100	100	100	100	100	100
305	100	100	100	100	100	100	100	100	100
306	0	0	0	0	0	0	0	0	0
307	0	0	0	0	0	0	0	0	0
308	100	100	100	100	100	100	100	100	100
309	0	0	0	0	0	0	0	0	0
310	0	0	0	0	0	0	0	0	0
311	0	0	0	0	0	0	0	0	0
312	0	0	0	0	0	0	0	0	0
313	0	0	0	0	0	0	0	0	0
314	0	0	0	0	0	0	0	0	0
315	0	0	0	0	0	0	0	0	0
316	0	0	0	0	0	0	0	0	0
317	0	0	0	0	0	0	0	0	0
318	0	0	0	0	0	0	0	0	0
319	0	0	0	0	0	0	0	0	0
320	0	0	0	0	0	0	0	0	0
321	0	0	0	0	0	0	0	0	0
322	0	0	0	0	0	0	0	0	0
323	0	0	0	0	0	-3.55271e-15	0	0	0
324	0	0	0	0	0	0	0	0	0
325	0	0	0	0	0	0	0	0	0
326	0	0	0	0	0	0	0	0	0
327	100	100	100	100	100	100	100	100	100
328	0	0	0	0	0	0	0	0	0
329	0	0	0	0	0	0	0	0	0
330	0	0	0	0	0	0	0	0	0
331	0	0	0	0	0	0	0	0	0
332	0	0	0	0	0	0	0	0	0
333	100	100	100	100	100	100	100	100	100
334	0	0	0	0	0	0	0	0	0
335	0	0	0	0	0	0	0	0	0
336	0	0	0	0	0	0	0	0	0
337	0	0	0	0	0	0	0	0	0
338	0	0	0	0	0	0	0	0	0
339	0	0	0	0	0	0	0	0	0
340	0	0	0	0	0	0	0	0	0
341	100	100	100	100	100	100	100	100	100
342	100	100	100	100	100	100	100	100	100
343	100	100	100	100	100	100	100	100	100
344	0	0	0	0	0	0	0	0	0
345	100	100	100	100	100	100	100	100	100
346	0	0	0	0	0	0	0	0	0
347	100	100	100	100	100	100	100	100	100
348	100	100	100	100	100	100	100	100	100
349	35.5156	23.3872	0	29.4514	0	32.4835	4.60807	26.4193	0
350	100	100	100	100	100	100	100	100	100
351	0	0	0	0	0	0	0	17.2113	0
352	0	0	0	0	0	0	0	0	0
353	0.0990166	13.099	75.6698	6.30182	53.4733	6.61577	20.2838	0	55.6976
354	84.2938	77.701	100	82.0996	100	81.3436	100	0	100
355	0	0	0	0	0	0	0	0	0
356	100	100	100	100	100	100	100	100	100
357	100	100	0	100	100	100	100	0	100
358	22.203	22.203	0	22.203	0	22.203	22.203	6.99434	0
359	0	0	0	0	0	0	0	0	0
360	22.203	22.203	64.0741	22.203	0	22.203	22.203	5.85411	0
361	100	100	100	100	100	100	100	100	100
362	100	100	100	100	100	100	100	0	100
363	0	0	0	0	0	0	0	0	0
364	100	100	100	100	100	100	100	100	100
365	100	100	100	100	100	100	100	100	100
366	100	91	100	95.7972	67.5632	96.6813	89.8608	0	75.0398
367	0	0	0	0	0	0	0	0	0
368	100	100	100	100	100	100	100	100	100
369	0	0	0	0	0	0	0	44.6327	0
370	0	0	0	0	0	0	0	0	0
371	32.6436	31.499	94.1082	31.8976	37.154	31.3397	41.022	100	49.3622
372	42.0026	39.336	93.2507	40.6693	37.0078	41.336	35.3815	92.1984	30.042
373	57.9974	60.664	6.74935	59.3307	62.9922	58.664	64.6185	7.80161	69.958
374	0	0	0	0	0	0	0	0	0
375	100	100	100	100	100	100	100	100	100
376	45.9066	39.2399	66.929	42.4912	24.6616	44.2399	19.5284	86.108	6.49963
377	0	0	0	0	0	0	0	0	0
378	0	0	0	0	0	0	0	0	0
379	100	100	100	100	100	100	100	100	100
380	100	100	100	100	100	100	100	100	100
381	0	0	22.203	0	22.203	0	0	15.2086	22.203
382	0	0	24.3302	0	0	0	0	100	0
383	100	100	100	100	100	100	100	100	100
384	100	100	100	100	100	100	100	70.5759	100
385	45.9066	39.2399	66.929	42.4912	24.6616	44.2399	19.5284	86.108	6.49963
386	32.6436	31.499	94.1082	31.8976	37.154	31.3397	41.022	100	49.3622
387	100	100	100	100	100	100	100	100	100
388	100	100	0	100	43.3446	100	62.0105	100	36.3513
389	0	0	0	0	0	0	0	0	0
390	42.0026	39.336	93.2507	40.5872	37.0078	41.336	25.4422	92.1984	30.042
391	73.4741	84.5182	100	78.8129	100	74.1994	100	100	100
392	22.203	22.203	64.0741	22.203	0	22.203	22.203	5.85411	0
393	100	100	100	100	100	100	100	100	100
394	100	100	100	100	100	100	100	100	100
395	22.203	22.203	100	22.203	0	22.203	22.203	100	0
396	42.0026	39.336	71.0477	40.6693	14.8048	41.336	35.3815	100	7.83906
397	100	100	71.0477	100	100	100	100	76.9898	100
398	80.1013	78.768	90.62	79.4347	64.1587	79.768	76.6768	100	61.4235
399	80.1013	78.768	90.62	79.4347	64.1587	79.768	76.6768	100	61.4235
400	61.9013	60.568	80.4277	61.2347	50.6461	61.568	58.7047	100	46.4155
401	0	0	0	0	0	0	0	0	0
402	100	100	100	100	100	100	100	100	100
403	100	100	100	100	100	100	100	100	100
404	0	0	32.2137	0	0	0	0	15.7366	0
405	100	100	0	100	0	100	38.9714	100	0
406	100	100	100	100	100	100	100	100	100
407	100	100	100	100	100	100	100	100	100
408	100	100	100	100	100	100	100	100	100
409	100	100	100	100	100	100	100	100	100
410	0	0	0	0	0	0	0	0	0
411	0	0	0	0	0	0	0	0	0
412	0	0	0	0	0	0	0	0	0
413	100	100	100	100	100	100	100	100	100
414	0	0	0	0	0	0	0	0	0
415	0	0	0	0	0	0	0	0	0
416	0	0	0	0	0	0	0	0	0
417	100	100	100	100	100	100	100	100	100
418	100	100	100	100	100	100	100	100	100
419	0	0	0	0	0	0	0	0	0
420	100	100	100	100	100	100	100	100	100
421	100	100	100	100	100	100	100	100	100
422	100	100	100	100	100	100	100	100	100
423	0	0	0	0	0	0	0	0	0
424	0	0	0	0	0	0	0	0	0
425	100	100	100	100	100	100	100	100	100
426	0	0	0	0	0	0	0	0	0
427	0	0	0	0	0	0	0	0	0
428	100	100	100	100	100	100	100	100	100
429	100	100	100	100	100	100	100	100	100
430	0	0	0	0	0	0	0	0	0
431	0	0	0	0	0	0	0	0	0
432	0	0	0	0	0	0	0	0	0
433	100	100	100	100	100	100	100	100	100
434	15.6072	9.2	0	11.5986	0	12.0406	7.83293	70.4573	0
435	100	100	100	100	100	100	100	100	100
436	100	100	100	100	100	100	100	100	100
437	100	100	100	100	100	100	100	100	100
438	100	100	100	100	100	100	100	100	100
439	0	0	0	0	0	0	0	0	0
440	100	100	100	100	100	100	100	100	100
441	100	100	100	100	100	100	100	100	100
442	100	100	100	100	100	100	100	100	100
443	100	100	100	100	100	100	100	100	100
444	100	100	100	100	100	100	60.7636	71.6923	100
445	100	100	100	100	100	100	100	100	100
446	0	0	0	0	0	0	0	0	0
447	0	0	0	0	0	0	0	0	0
448	100	100	100	100	100	100	100	100	100
449	100	100	100	100	100	100	100	100	100
450	100	100	100	100	100	100	100	100	100
451	0	0	0	0	0	0	0	0	0
452	0	0	0	0	0	0	0	0	0
453	100	100	100	100	100	100	100	100	100
454	100	100	100	100	100	100	100	100	100
455	100	100	100	100	100	100	100	100	100
456	0	0	0	0	0	0	0	0	0
457	100	100	100	100	100	100	100	100	100
458	100	100	100	100	100	100	100	100	100
459	100	100	100	100	100	100	100	100	100
460	0	0	0	0	0	0	0	0	0
461	100	100	100	100	100	100	100	100	100
462	0	0	0	0	0	0	0	0	0
463	100	100	100	100	100	100	100	100	100
464	0	0	100	0	55.5856	0	0	0	76.4828
465	0	0	0	0	0	0	0	0	0
466	100	100	100	100	100	100	100	100	100
467	100	100	100	100	100	100	100	100	100
468	100	100	100	100	100	100	100	100	100
469	0	0	0	0	0	0	0	0	0
470	100	100	100	100	100	100	100	100	100
471	100	100	0	100	44.4144	100	100	100	23.5172
472	0	0	0	0	0	0	0	0	0
473	100	100	100	100	100	100	100	100	100
474	100	100	100	100	100	100	100	100	100
475	0	0	0	0	0	0	0	0	0
476	100	100	100	100	100	100	100	100	100
477	0	0	0	0	0	0	0	0	0
478	100	100	100	100	100	100	100	100	100
479	100	100	100	100	100	100	100	100	100
480	0	0	0	0	0	0	0	0	0
481	100	100	100	100	100	100	100	100	100
482	0	0	0	0	0	0	0	0	0
483	0	0	0	0	0	0	0	0	0
484	100	100	100	100	100	100	100	100	100
485	100	100	100	100	100	100	100	100	100
486	0	0	0	0	0	0	0	0	0
487	0	0	0	0	0	0	0	0	0
488	0	0	0	0	0	0	0	0	0
489	100	100	100	100	100	100	100	100	100
490	100	100	100	100	100	100	100	100	100
491	0	0	0	0	0	0	0	0	0
492	100	100	100	100	100	100	100	100	100
493	100	100	100	100	100	100	100	100	100
494	100	100	100	100	100	100	100	100	100
495	100	100	100	100	100	100	100	100	100
496	0	0	0	0	0	0	0	0	0
497	0	0	0	0	0	0	0	0	0
498	0	0	0	0	0	0	0	0	0
499	0	0	0	0	0	0	0	0	0
500	0	0	0	0	0	0	0	0	0
501	100	100	100	100	100	100	100	100	100
502	0	0	0	0	0	0	0	0	0
503	0	0	0	0	0	0	0	0	0
504	100	100	100	100	100	100	100	100	100
505	100	100	100	100	100	100	100	100	100
506	100	100	100	100	100	100	100	100	100
507	100	100	100	100	100	100	100	100	100
508	100	100	100	100	100	100	100	100	100
509	100	100	100	100	100	100	100	100	100
510	100	100	100	100	100	100	100	100	100
511	0	0	0	0	0	0	0	0	0
512	100	100	100	100	100	100	100	100	100
513	0	0	0	0	0	0	0	0	0
514	100	100	100	100	100	100	100	100	100
515	100	100	100	100	100	100	100	100	100
516	100	100	100	100	100	100	100	100	100
517	0	0	0	0	0	0	0	0	0
518	100	100	100	100	100	100	100	100	100
519	100	100	100	100	100	100	100	100	100
520	100	100	100	100	100	100	100	100	100
521	0	0	0	0	0	0	0	0	0
522	100	100	100	100	100	100	100	100	100
523	0	0	0	0	0	0	0	0	0
524	0	0	0	0	0	0	0	0	0
525	100	100	100	100	100	100	100	100	100
526	100	100	100	100	100	100	100	100	100
527	0	0	0	0	0	0	0	0	0
528	100	100	100	100	100	100	100	100	100
529	100	100	100	100	100	100	100	100	100
530	100	100	100	100	100	100	100	100	100
531	0	0	0	0	0	0	0	0	0
532	100	100	100	100	100	100	100	100	100
533	0	0	0	0	0	0	0	0	0
534	0	0	0	0	0	0	0	0	0
535	0	0	0	0	0	0	0	0	0
536	0	0	0	0	0	0	0	0	0
537	0	0	0	0	0	0	0	0	0
538	0	0	0	0	0	0	0	0	0
539	0	0	0	0	0	0	0	0	0
540	0	0	0	0	0	0	0	0	0
541	0	0	0	0	0	0	0	0	0
542	86.737	92.2591	100	89.4064	100	87.0997	100	100	100
543	0	0	0	0	0	0	0	0	0
544	0	0	0	0	0	0	0	0	0
545	0	0	0	0	0	0	0	0	0
546	100	100	100	100	100	100	100	100	100
547	100	100	100	100	100	100	100	100	100
548	0	0	0	0	0	0	0	0	0
549	66.6667	66.6667	82.2377	66.6667	66.6667	66.6667	66.6667	66.6667	66.6667
550	0	0	61.5386	0	0	0	0	0	0
551	0	0	0	0	0	0	0	0	0
552	0	0	0	0	0	0	0	0	0
553	0	0	46.7132	0	0	0	0	0	0
554	0	0	0	0	0	0	0	0	0
555	0	9	46.7132	4.20281	32.4368	3.31872	10.1392	100	24.9602
556	100	100	100	100	100	100	100	100	100
557	0	0	0	0	0	0	0	0	0
558	100	100	100	100	100	100	100	100	100
559	100	100	100	100	100	100	100	100	100
560	100	100	100	100	100	100	100	100	100
561	100	100	100	100	100	100	100	100	100
562	0	0	0	0	0	0	0	0	0
563	100	100	100	100	100	100	100	100	100
564	100	100	100	100	100	100	100	100	100
565	100	100	100	100	100	100	100	100	100
566	100	100	100	100	100	100	100	100	100
567	100	100	100	100	100	100	100	100	100
568	100	100	100	100	100	100	100	100	100
569	100	100	100	100	100	100	100	100	100
570	100	100	100	100	100	100	100	100	100
571	0	0	0	0	0	0	0	0	0
572	25.5518	27.2667	30.5847	26.4671	28.8291	26.3198	27.3426	27.2667	28.3307
573	100	100	100	100	100	100	100	100	100
574	100	100	100	100	100	100	100	100	100
575	100	100	100	100	100	100	100	100	100
576	100	100	100	100	100	100	100	100	100
577	100	100	100	100	100	100	100	100	100
578	25.5518	27.2667	30.5847	26.4671	28.8291	26.3198	27.3426	27.2667	28.3307
579	100	100	100	100	100	100	100	100	100
580	100	100	100	100	100	100	100	100	100
581	100	100	100	100	100	100	100	100	100
582	100	100	100	100	100	100	100	100	100
583	25.5518	27.2667	30.5847	26.4671	28.8291	26.3198	27.3426	27.2667	28.3307
584	0	0	0	0	0	0	0	0	0
585	0	0	0	0	0	0	0	0	0
586	0	0	0	0	0	0	0	0	0
587	0	0	0	0	0	0	0	0	0
588	100	100	100	100	100	100	100	100	100
589	100	100	100	100	100	100	100	100	100
590	0	0	0	0	0	0	0	0	0
591	0	0	0	0	0	0	0	0	0
592	100	100	100	100	100	100	100	100	100
593	100	100	100	100	100	100	100	100	100
594	100	100	100	100	100	100	100	100	100
595	100	100	100	100	100	100	100	100	100
596	100	100	100	100	100	100	100	100	100
597	100	100	100	100	100	100	100	100	100
598	100	100	100	100	100	100	100	100	100
599	100	100	100	100	100	100	100	100	100
600	100	100	100	100	100	100	100	100	100
601	100	100	100	100	100	100	100	100	100
602	100	100	100	100	100	100	100	100	100
603	100	100	100	100	100	100	100	100	100
604	100	100	100	100	100	100	100	100	100
605	74.4482	72.7333	69.4153	73.5329	71.1709	73.6802	72.6574	72.7333	71.6693
606	100	100	100	100	100	100	100	100	100
607	100	100	100	100	100	100	100	100	100
608	100	100	100	100	100	100	100	100	100
609	0	0	51.4662	0.0821012	62.0563	0	9.93939	-2.84217e-14	0
610	100	100	100	99.9179	100	100	90.0606	100	100
611	100	100	100	100	100	100	100	100	100
612	100	100	100	100	100	100	100	100	100
613	100	100	100	100	100	100	100	100	100
614	92.6482	90.9333	75.7151	91.7329	84.6835	91.8802	90.6295	93.0553	86.6773
615	0	0	0	0	0	0	0	0	0
616	74.4482	72.7333	69.4153	73.5329	71.1709	73.6802	72.6574	72.7333	71.6693
617	74.4482	72.7333	69.4153	73.5329	71.1709	73.6802	72.6574	72.7333	71.6693
618	100	100	100	100	100	100	100	100	100
619	100	100	100	100	100	100	100	100	100
620	74.4482	72.7333	69.4153	73.5329	71.1709	73.6802	72.6574	72.7333	71.6693
621	0	0	0	0	0	0	0	0	0
622	0	0	0	0	0	0	0	0	0
623	0	0	0	0	0	0	0	0	0
624	100	100	100	100	100	100	100	100	100
625	100	100	100	100	100	100	100	97.878	100
626	0	0	0	0	0	0	0	0	0
627	100	100	100	100	100	100	100	100	100
628	100	100	100	100	100	100	100	100	100
629	100	100	100	100	100	100	100	100	100
630	100	100	100	100	100	100	100	100	100
631	94.8554	100	100	97.6014	100	97.1594	100	100	100
632	100	100	100	100	100	100	100	100	100
633	100	100	100	100	100	100	100	100	100
634	0	0	0	0	0	0	0	0	0
635	76.6554	81.8	91.754	79.4014	86.4874	78.9594	82.0278	81.8	84.992
636	0	0	0	0	0	2.84217e-14	0	0	1.42109e-14
637	0	0	0	0	0	0	0	0	0
638	0	0	0	0	0	0	0	0	0
639	0	0	0	0	0	0	0	0	0
640	0	0	0	0	0	0	0	0	0
641	8.6192	10.2816	0	6.62715	0	7.90986	39.4913	0	0
642	0	0	0	0	0	0	0	0	0
643	0	0	0	0	0	0	0	0	0
644	25.5518	27.2667	30.5847	26.4671	28.8291	26.3198	27.3426	25.1447	28.3307
645	25.5518	27.2667	30.5847	26.4671	28.8291	26.3198	27.3426	25.1447	28.3307
646	100	100	100	100	100	100	100	97.878	100
647	100	100	100	100	100	100	100	100	100
648	100	100	100	100	100	100	100	100	100
649	100	100	100	100	100	100	100	100	100
650	92.6482	90.9333	77.6614	91.7329	84.6835	91.8802	90.6295	93.0553	86.6773
651	100	100	100	100	100	100	100	100	100
652	0	0	0	0	0	0	0	0	0
653	100	100	100	100	100	100	100	100	100
654	100	100	100	100	100	100	100	100	100
655	0	0	0	0	0	0	0	0	0
656	0	0	0	0	0	0	0	100	0
657	0	0	0	0	0	0	0	0	0
658	0	0	0	0	0	0	0	0	0
659	0	0	0	0	0	0	0	0	0
660	0	0	0	0	0	0	0	0	0
661	100	100	100	100	100	100	100	100	100
662	0	0	0	0	0	0	0	0	0
663	0	0	0	0	0	0	0	0	0
664	0	0	0	0	0	0	0	0	0
665	64.3854	72.5138	61.6677	68.4496	78.9635	66.4175	85.2473	70.4817	69.2626
666	35.7136	31.5852	0	33.6494	42.073	32.4835	24.8972	32.6173	61.4748
667	0	0	0	0	0	0	0	0	0
668	0	0	0	0	0	0	0	0	0
669	0	0	0	0	0	0	0	0	0
670	0	0	0	0	0	0	0	0	0
671	0	0	0	0	0	0	0	0	0
672	0	0	0	0	0	0	0	0	0
673	100	100	100	100	100	100	100	100	100
674	100	100	100	100	100	100	100	100	100
675	0	0	0	0	0	0	0	0	0
676	64.3854	72.5138	61.6677	68.4496	78.9635	66.4175	85.2473	70.4817	69.2626
677	0	0	0	0	0	0	0	0	0
678	0	0	0	0	0	0	0	0	0
679	100	100	100	100	100	100	100	100	100
680	0	3.17483	0	0	0	0	0	0	0
681	100	100	100	100	100	100	100	100	100
682	0	0	0	0	0	0	0	0	0
683	0	3.17483	59.7214	0	0	2.19803	0	0	0
684	100	100	100	100	100	100	100	100	100
685	100	100	100	100	100	100	100	100	100
686	0.0990166	4.09902	38.3323	2.09902	21.0365	1.09902	10.1446	3.09902	30.7374
687	0	0	16.9433	0	0	0	0	0	0
688	100	100	100	100	100	100	100	100	100
689	100	100	100	100	100	100	100	100	100
690	0	0	59.7214	0	0	2.19803	0	0	0
691	100	100	100	100	100	100	100	100	100
692	0.0990166	4.09902	38.3323	2.09902	21.0365	1.09902	10.1446	3.09902	30.7374
693	100	100	100	100	100	100	100	100	100
694	100	100	48.5338	100	81.0018	100	100	100	100
695	0.0990166	4.09902	89.7985	2.09902	40.0347	1.09902	0	0	3.59934
696	100	100	100	100	100	100	100	100	100
697	0	0	16.9433	0	0	0	0	0	0
698	100	100	100	100	100	100	100	100	100
699	100	100	100	100	100	100	100	100	100
700	0	0	0	0	0	0	0	0	0
701	100	100	100	100	100	100	100	100	100
702	0.0990166	4.09902	38.3323	2.09902	21.0365	1.09902	10.1446	3.09902	30.7374
703	0.0990166	4.09902	38.3323	2.09902	21.0365	1.09902	10.1446	3.09902	30.7374
704	0.0990166	4.09902	38.3323	2.09902	21.0365	1.09902	10.1446	3.09902	30.7374
705	100	100	100	100	100	100	100	100	100
706	0	0	83.0567	0	37.1932	0	0	0	37.7211
707	0	0	0	0	0	0	0	0	0
708	99.802	91.802	0	95.802	20.7339	100	79.7108	93.802	0.804049
709	0.198033	8.19803	68.4095	4.19803	100	0	20.2892	6.19803	61.4748
710	99.901	95.901	61.6677	97.901	78.9635	98.901	89.8554	96.901	69.2626
711	0	0	0	0	0	0	0	0	0
712	0	0	0	0	0	0	0	0	0
713	100	100	100	100	100	100	100	100	100
714	100	100	100	100	100	100	100	100	100
715	0	0	0	0	0	0	0	0	0
716	0	0	0	0	0	0	0	0	0
717	0	0	0	0	0	0	0	0	0
718	0	0	0	0	0	0	0	0	0
719	0	0	0	0	0	0	0	0	0
720	0	0	0	0	0	0	0	0	0
721	0	0	16.9433	0	0	0	0	0	0
722	0	0	0	0	0	0	0	0	0
723	100	100	100	100	100	100	100	100	100
724	0	0	0	0	0	0	0	0	0
725	0.0990166	4.09902	100	2.09902	58.2296	1.09902	10.1446	3.09902	68.4585
726	100	100	100	100	100	100	100	100	100
727	100	100	100	100	100	100	100	100	100
728	100	100	0	100	62.8068	100	100	100	62.2789
729	100	100	100	100	100	100	100	100	100
730	0	0	0	0	0	0	0	0	0
731	35.6146	27.4862	21.389	31.5504	21.0365	33.5825	14.7527	29.5183	30.7374
732	100	100	100	100	100	100	100	100	100
733	100	100	100	100	100	100	100	100	100
734	100	100	100	100	100	100	100	100	100
735	100	100	100	100	100	100	100	100	100
736	100	100	100	100	100	100	100	100	100
737	100	100	100	100	100	100	100	100	100
738	100	100	100	100	100	100	100	100	100
739	100	100	100	100	100	100	100	100	100
740	100	100	100	100	100	100	100	100	100
741	100	100	100	100	100	100	100	100	100
742	91.3808	89.7184	100	93.3728	100	92.0901	60.5087	100	100
743	0	0	0	0	0	0	0	0	0
744	100	100	100	100	100	100	100	100	100
745	0	0	0	0	0	0	0	0	0
746	0	0	0	0	0	0	0	0	0
747	0	0	0	0	0	0	0	0	0
748	100	100	100	100	100	100	100	100	100
749	0	0	0	0	0	0	0	0	0
750	0	0	0	0	0	0	0	0	0
751	0	0	0	0	0	0	0	0	0
752	0	0	0	0	0	0	0	0	0
753	0	0	0	0	0	0	0	0	0
754	100	100	100	100	100	100	100	100	100
755	100	100	100	100	100	100	100	100	100
756	0	0	0	0	0	0	0	0	0
757	0	0	0	0	0	0	0	0	0
758	100	100	100	100	100	100	100	100	100
759	100	100	100	100	100	100	100	100	100
760	100	100	100	100	100	100	100	100	100
761	100	100	100	100	100	100	100	100	100
762	8.6192	10.2816	0	6.62715	0	7.90986	39.4913	0	0
763	0	0	0	0	0	0	0	0	0
764	0	0	0	0	0	0	0	0	0
765	0	0	0	0	0	0	0	50.4634	0
766	100	100	100	100	100	100	100	100	100
767	0	0	0	0	0	0	0	0	0
768	100	100	100	100	100	100	100	100	100
769	100	100	100	100	100	100	100	100	100
770	100	100	100	100	100	100	100	100	100
771	100	100	100	100	100	100	100	100	100
772	0	0	0	0	0	0	0	0	0
773	100	100	100	100	100	100	100	100	100
774	100	100	100	100	100	100	100	100	100
775	100	100	100	100	100	100	100	100	100
776	0	0	0	0	0	0	0	0	0
777	100	100	100	100	100	100	100	100	100
778	100	100	100	100	100	100	100	100	100
779	0	0	0	0	0	0	0	0	0
780	100	100	100	100	100	100	100	100	100
781	0	0	0	0	0	0	0	0	0
782	100	100	100	100	100	100	100	100	100
783	100	100	100	100	100	100	100	100	100
784	100	100	100	100	100	100	100	100	100
785	0	0	0	0	0	0	0	0	0
786	100	100	100	100	100	100	100	100	100
787	100	100	100	100	100	100	100	100	100
788	100	100	100	100	100	100	100	100	100
789	100	100	100	100	100	100	100	100	100
790	0	0	0	0	0	0	0	0	0
791	100	100	100	100	100	100	100	100	100
792	100	100	100	100	100	100	100	100	100
793	100	100	100	100	100	100	100	100	100
794	0	0	0	0	0	0	0	0	0
795	0	0	0	0	0	0	0	0	0
796	0	0	0	0	0	0	0	0	0
797	100	100	100	100	100	100	100	100	100
798	100	100	100	100	100	100	100	100	100
799	100	100	100	100	100	100	100	100	100
800	100	100	100	100	100	100	100	100	100
801	0	0	0	0	0	0	0	0	0
802	0	0	0	0	0	0	0	0	0
803	100	100	100	100	100	100	100	100	100
804	10.1404	62.2915	62.9723	43.4226	69.7313	31.6971	100	100	72.6737
805	100	100	100	100	100	100	100	100	100
806	100	100	100	100	100	100	100	100	100
807	100	100	100	100	100	100	100	100	100
808	100	100	100	100	100	100	100	100	100
809	0	0	0	0	0	0	0	0	0
810	100	100	100	100	100	100	100	100	100
811	0	0	0	0	0	0	0	0	0
812	0	0	0	0	0	0	0	0	0
813	0	0	0	0	0	0	0	0	0
814	0	0	0	0	0	0	0	0	0
815	0	0	0	0	0	0	0	0	0
816	0	0	0	0	0	0	0	0	0
817	0	0	0	0	0	0	0	0	0
818	0	0	0	0	0	0	0	0	0
819	0	0	0	0	0	0	0	0	0
820	100	100	100	100	100	100	100	100	100
821	0	0	0	0	0	0	0	0	0
822	0	0	0	0	0	0	0	0	0
823	0	0	0	0	0	0	0	0	0
824	0	0	0	0	0	0	0	0	0
825	0	0	0	0	0	0	0	0	0
826	0	0	0	0	0	0	0	0	0
827	0	0	0	0	0	0	0	0	0
828	100	100	100	100	100	100	100	100	100
829	100	100	100	100	100	100	100	100	100
830	100	100	100	100	100	100	100	100	100
831	0	0	0	0	0	0	0	0	0
832	0	0	0	0	0	0	0	0	0
833	18.2	18.2	8.24602	18.2	13.5126	18.2	17.9722	18.2	15.008
834	0	0	0	0	0	0	0	0	0
835	0	0	0	0	0	0	0	0	0
836	18.2	18.2	8.24602	18.2	13.5126	18.2	17.9722	18.2	15.008
837	100	100	100	100	100	100	100	100	100
838	100	100	100	100	100	100	100	100	100
839	100	100	100	100	100	100	100	100	100
840	100	100	100	100	100	100	100	100	100
841	100	100	100	100	100	100	100	100	100
842	100	100	100	100	100	100	100	100	100
843	100	100	100	100	100	100	100	100	100
844	100	100	100	100	100	100	100	100	100
845	100	100	100	100	100	100	100	100	100
846	100	100	100	100	100	100	100	100	100
847	0	0	0	0	0	0	0	0	0
848	0	0	0	0	0	0	0	0	0
849	18.6951	18.6951	18.6951	18.6951	18.6951	18.6951	18.6951	18.6951	18.6951
850	0	0	0	0	0	0	0	0	0
851	0	0	0	0	0	0	0	0	0
852	0	0	0	0	0	0	0	0	0
853	100	100	100	100	100	100	100	100	100
854	0	0	0	0	0	0	0	0	0
855	0	0	0	0	0	0	0	0	0
856	100	100	100	100	100	100	100	100	100
857	100	100	100	100	100	100	100	100	100
858	0	0	0	0	0	0	0	0	0
859	100	100	100	100	100	100	100	100	100
860	0	0	0	0	0	0	0	0	0
861	0	0	0	0	0	0	0	0	0
862	100	100	100	100	100	100	100	100	100
863	25.5518	27.2667	30.5847	26.4671	28.8291	26.3198	27.3426	27.2667	28.3307
864	100	100	100	100	100	100	100	100	100
865	100	100	100	100	100	100	100	100	100
866	74.4482	72.7333	69.4153	73.5329	71.1709	73.6802	72.6574	74.8553	71.6693
867	100	100	100	100	100	100	100	100	100
868	74.4482	72.7333	69.4153	73.5329	71.1709	73.6802	72.6574	74.8553	71.6693
869	74.4482	72.7333	69.4153	73.5329	71.1709	73.6802	72.6574	74.8553	71.6693
870	92.6482	90.9333	77.6614	91.7329	84.6835	91.8802	90.6295	93.0553	86.6773
871	92.6482	90.9333	77.6614	91.7329	84.6835	91.8802	90.6295	93.0553	86.6773
872	100	100	100	100	100	100	100	100	100
873	100	100	100	100	100	100	100	100	100
874	100	100	100	100	100	100	100	100	100
875	100	100	100	100	100	100	100	100	100
876	100	100	100	100	100	100	100	100	100
877	100	100	100	100	100	100	100	97.878	100
878	100	100	100	100	100	100	100	100	100
879	100	100	100	100	100	100	100	100	100
880	100	100	100	100	100	100	100	100	100
881	100	100	100	100	100	100	100	100	100
882	0	0	0	0	0	0	0	0	0
883	92.6482	90.9333	77.6614	91.7329	84.6835	91.8802	90.6295	93.0553	86.6773
884	100	100	100	100	100	100	100	100	100
885	100	100	100	100	100	100	100	100	100
886	100	100	100	100	100	100	100	100	100
887	1.28925	0	0	0	0	0	0	100	0
888	0	0	0	0	0	0	0	0	0
889	0	0	0	0	0	0	0	0	0
890	0	0	0	0	0	0	0	0	0
891	0	0	0	0	0	0	0	0	0
892	0	0	0	0	0	0	0	0	0
893	0	0	0	0	0	0	0	0	0
894	0	0	0	0	0	0	0	0	0
895	0	0	0	0	0	0	0	0	0
896	0	0	0	0	0	0	0	0	0
897	0	0	0	0	0	0	0	0	0
898	0	0	0	0	0	0	0	0	0
899	0	0	0	0	0	0	0	0	0
900	0	0	0	0	0	0	0	0	0
901	0	0	0	0	0	0	0	0	0
902	0	0	0	0	0	0	0	0	0
903	0	0	0	0	0	0	0	0	0
904	0	0	0	0	0	0	0	0	0
905	0	0	0	0	0	0	0	0	0
906	0	0	0	0	0	0	0	0	0
907	0	0	0	0	0	0	0	0	0
908	0	0	0	0	0	0	0	0	0
909	0	0	0	0	0	0	0	0	0
910	100	100	100	100	100	100	100	100	100
911	0	0	0	0	0	0	0	0	0
912	74.4482	72.7333	69.4153	73.5329	71.1709	73.6802	72.6574	74.8553	71.6693
913	92.6482	90.9333	77.6614	91.7329	84.6835	91.8802	90.6295	93.0553	86.6773
914	74.4482	72.7333	69.4153	73.5329	71.1709	73.6802	72.6574	74.8553	71.6693
915	100	100	100	100	100	100	100	100	100
916	74.4482	72.7333	69.4153	73.5329	71.1709	73.6802	72.6574	74.8553	71.6693
917	100	100	100	100	100	100	100	100	100
918	92.6482	90.9333	77.6614	91.7329	84.6835	91.8802	90.6295	93.0553	86.6773
919	100	100	100	100	100	100	100	100	100
920	100	100	100	100	100	100	100	100	100
921	100	100	100	100	100	100	100	100	100
922	8.6192	10.2816	0	6.62715	0	7.90986	39.4913	0	0
923	0	0	0	0	0	0	0	0	0
924	100	100	100	100	100	100	100	100	100
925	100	100	100	100	100	100	100	100	100
926	100	100	100	100	100	100	100	100	100
927	100	100	35.9259	100	100	100	100	100	100
928	0	0	0	0	0	0	0	0	0
929	100	100	100	100	100	100	100	100	100
930	100	100	100	100	100	100	100	100	100
931	100	100	100	100	100	100	100	100	100
932	100	100	100	100	100	100	100	100	100
933	0	0	0	0	0	0	0	0	0
934	100	100	100	100	100	100	100	100	100
935	0	0	0	0	0	0	0	0	0
936	100	100	100	100	100	100	100	100	100
937	100	100	100	100	100	100	100	100	100
938	0	0	0	0	0	0	0	0	0
939	100	100	100	100	100	100	100	100	100
940	0	0	0	0	0	0	0	0	0
941	100	100	100	100	100	100	100	100	100
942	100	100	100	100	100	100	100	100	100
943	100	100	100	100	100	100	100	100	100
944	100	100	100	100	100	100	100	100	100
945	100	100	100	100	100	100	100	100	100
946	100	100	100	100	100	100	100	100	100
947	100	100	100	100	100	100	100	100	100
948	100	100	100	100	100	100	100	100	100
949	100	100	100	100	100	100	100	100	100
950	0	0	0	0	0	0	0	0	0
951	0	0	0	0	0	0	0	0	0
952	0	0	0	0	0	0	0	0	0
953	0	0	0	0	0	0	0	0	0
954	0	0	0	0	0	0	0	0	0
955	0	0	0	0	0	0	0	0	0
956	78.6828	84.8352	59.3937	81.2136	67.5692	77.5067	100	95	50
957	0	0	0	0	0	0	0	0	0
958	77.797	77.797	100	77.797	100	77.797	77.797	100	100
959	0	0	0	0	0	0	0	0	0
960	0	0	0	0	0	0	0	0	0
961	22.203	22.203	0	22.203	0	22.203	22.203	0	0
962	0	0	0	0	0	0	0	0	0
963	100	100	100	100	100	100	100	100	100
964	0	0	0	0	0	0	0	0	0
965	100	100	100	100	100	100	100	100	100
966	0	0	0	0	0	0	0	0	0
967	0	0	0	0	0	0	0	0	0
968	100	100	100	100	100	100	100	100	100
969	0	0	0	0	0	0	0	0	0
970	0	5	40.6063	5	50	0	0	0	0
971	100	100	100	100	100	100	100	100	100
972	100	100	100	95	50	100	100	100	100
973	0	0	0	0	0	0	0	0	0
974	0	0	0	0	0	0	0	0	0
975	0	0	0	0	0	0	0	0	0
976	100	100	100	100	100	100	100	100	100
977	100	100	100	100	100	100	100	100	100
978	0	0	0	0	0	0	0	0	0
979	0	0	0	0	0	0	0	0	0
980	0	0	0	0	0	0	0	0	0
981	0	0	0	0	0	0	0	0	0
982	0	0	0	0	0	0	0	0	0
983	84.3443	94.9228	100	100	100	93.5602	71.5449	0	94.2997
984	0	0	0	0	0	0	0	0	0
985	100	100	100	100	100	100	100	100	100
986	0	0	0	0	0	0	0	0	0
987	0	0	0	0	0	0	0	0	0
988	0	0	0	0	0	0	0	0	0
989	0	0	0	0	0	0	0	0	0
990	0	0	0	0	0	0	0	0	0
991	0	0	0	0	0	0	0	0	0
992	100	100	100	100	100	100	100	100	100
993	0	0	0	0	0	0	0	0	0
994	50	50	50	50	50	50	50	50	50
995	0	0	0	0	0	0	0	0	0
996	0	0	0	0	0	0	0	0	0
997	0	0	0	0	0	0	0	0	0
998	0	0	0	0	0	0	0	0	0
999	0	0	0	0	0	0	0	0	0
1000	0	0	0	0	0	0	0	0	0
1001	0	0	0	0	0	0	0	0	0
1002	0	0	22.203	0	22.203	0	0	15.2086	22.203
1003	0	0	0	0	0	0	0	0	0
1004	0	0	0	0	0	0	0	0	0
1005	0	0	0	0	0	5	50	0	0
1006	0	0	0	0	0	0	0	0	0
1007	0	0	0	0	0	0	0	0	0
1008	0	0	0	0	0	0	0	0	0
1009	0	0	0	0	0	0	0	0	0
1010	100	100	100	99.9179	100	100	90.0606	100	100
1011	100	100	100	100	100	100	100	100	100
1012	0	0	0	0	0	0	0	0	0
1013	0	0	0	0	0	0	0	0	0
1014	0	0	0	0	0	0	0	0	0
1015	0	0	0	0	0	0	0	0	0
1016	0	0	0	0	0	0	0	0	0
1017	0	0	0	0	0	0	0	0	0
1018	0	0	0	0	0	0	0	0	0
1019	0	0	0	0	0	0	0	0	0
1020	40.0124	46.5023	0	40.7963	62.2448	41.1885	100	0	4.76601
1021	0	0	0	0	0	0	0	0	0
1022	0	0	0	0	0	0	0	0	0
1023	0	0	0	0	0	0	0	0	0
1024	0	0	0	0	0	0	0	0	0
1025	100	100	0	100	11.1188	100	100	100	12.0144
1026	0	0	100	0	88.8812	0	0	59.3476	87.9856
1027	0	0	0	0	0	0	0	0	0
1028	0	0	0	0	0	0	0	0	0
1029	0	0	0	0	0	0	0	0	0
1030	0	0	0	0	0	0	0	0	0
1031	0	0	0	0	0	0	0	0	0
1032	0	0	0	0	0	0	0	0	0
1033	78.6828	77.1928	0	82.8989	17.5692	82.5067	50	0	0
1034	0	0	0	0	0	0	0	0	0
1035	0	0	0	0	0	0	0	0	0
1036	0	0	0	0	0	0	0	0	0
1037	0	0	0	0	0	0	0	0	0
1038	100	100	100	100	100	100	100	100	100
1039	0	0	0	0	0	0	0	0	0
1040	100	100	100	100	100	100	100	100	100
1041	0	0	0	0	0	0	0	0	0
1042	100	100	100	100	100	100	100	100	100
1043	0	0	0	0	0	0	0	0	0
1044	100	100	100	100	100	100	100	100	100
1045	0	0	0	0	0	0	0	0	0
1046	0	0	0	0	0	0	0	0	0
1047	0	0	0	0	0	0	0	0	0
1048	0	0	0	0	0	0	0	0	0
1049	100	100	100	100	100	100	100	100	100
1050	0	0	0	0	0	0	0	0	0
1051	100	100	100	100	100	100	100	100	100
1052	0	0	0	0	0	0	0	0	0
1053	81.8	81.8	91.754	81.8	86.4874	81.8	82.0278	81.8	84.992
1054	0	0	0	0	0	0	0	0	0
1055	0	0	0	0	0	0	0	0	0
1056	0	0	0	0	0	0	0	0	0
1057	100	100	100	100	100	100	100	100	100
1058	0	0	0	0	0	0	0	0	0
1059	0	0	0	0	0	0	0	0	0
1060	0	0	0	0	0	0	0	0	0
1061	0	0	0	0	0	0	0	0	0
1062	0	12.6423	100	3.31471	100	0	100	100	100
1063	0	0	0	0	0	0	0	0	0
1064	0	0	0	0	0	0	0	0	0
1065	0	0	0	0	0	0	0	0	0
1066	0	0	0	0	0	0	0	0	0
1067	0	0	0	0	0	0	0	0	0
1068	0	0	0	0	0	0	0	0	0
1069	0	0	0	0	0	0	0	0	0
1070	100	100	100	100	100	100	100	100	100
1071	100	100	100	100	100	100	100	100	100
1072	0	0	0	0	0	0	0	0	0
1073	0	0	0	0	0	0	0	0	0
1074	0	0	0	0	0	0	0	0	0
1075	0	0	0	0	0	0	0	0	0
1076	0	0	0	0	0	0	0	0	0
1077	0	0	0	0	0	0	0	0	0
1078	100	100	100	100	100	100	100	100	100
1079	0	0	0	0	0	0	0	0	0
1080	100	100	100	100	100	100	100	100	100
1081	100	100	100	100	100	100	100	100	100
1082	100	100	100	100	100	100	100	100	100
1083	0	0	0	0	0	0	0	0	0
1084	100	100	100	100	100	100	100	100	100
1085	18.6951	18.6951	18.6951	18.6951	18.6951	18.6951	18.6951	18.6951	18.6951
1086	0	0	0	0	0	0	0	0	0
1087	100	100	100	100	100	100	100	100	100
1088	100	100	100	100	100	100	100	100	100
1089	0	0	0	0	0	0	0	0	0
1090	100	100	100	100	100	100	100	100	100
1091	0	0	0	0	0	0	0	0	0
1092	100	100	100	100	100	100	100	100	100
1093	100	100	100	100	100	100	100	100	100
1094	100	100	100	100	100	100	81.3048	100	100
1095	0	0	0	0	0	0	0	59.3476	0
1096	100	100	100	100	100	100	100	100	100
1097	100	100	100	100	100	100	100	100	100
1098	100	100	100	100	100	100	100	100	100
1099	0	0	0	0	0	0	0	0	0
1100	0	0	0	0	0	0	0	0	0
1101	100	100	100	100	100	100	100	100	100
1102	100	100	100	100	100	100	100	100	100
1103	0	0	0	0	0	0	0	0	0
1104	0	0	0	0	0	0	0	0	0
1105	0	0	0	0	0	0	0	0	0
1106	0	0	0	0	0	0	0	0	0
1107	100	100	100	100	100	100	100	100	100
1108	100	100	100	100	100	100	100	100	100
1109	100	100	100	100	100	100	100	100	100
1110	100	100	100	100	100	100	100	100	100
1111	100	100	100	100	100	100	100	100	100
1112	0	0	0	0	0	0	0	0	0
1113	0	0	0	0	0	0	0	0	0
1114	0	0	0	0	0	0	0	0	0
1115	0	0	0	0	0	0	0	0	0
1116	100	100	100	100	100	100	100	100	100
1117	0	0	0	0	0	0	0	0	0
1118	0	0	0	0	0	0	0	0	0
1119	100	100	100	100	100	100	100	100	100
1120	0	0	0	0	0	0	0	0	0
1121	100	100	100	100	100	100	100	100	100
1122	0	0	0	0	0	0	0	0	0
1123	100	100	100	100	100	100	100	100	100
1124	100	100	100	100	100	100	100	100	100
1125	0	0	0	0	0	0	0	0	0
1126	0	0	0	0	0	0	0	0	0
1127	0	0	0	0	0	0	0	0	0
1128	0	0	0	0	0	0	0	0	0
1129	0	0	0	0	0	0	0	0	0
1130	0	0	0	0	0	0	0	0	0
1131	0	0	0	0	0	0	0	0	0
1132	0	0	0	0	0	0	0	0	0
1133	0	0	0	0	0	0	0	0	0
1134	0	0	0	0	0	0	0	0	0
1135	0	0	0	0	0	0	0	0	0
1136	0	0	0	0	0	0	0	0	0
1137	0	0	0	0	0	0	0	0	0
1138	0	0	0	0	0	0	0	0	0
1139	0	0	0	0	0	0	0	0	0
1140	0	0	0	0	0	0	0	0	0
1141	0	0	0	0	0	0	0	0	0
1142	0	0	0	0	0	0	0	0	0
1143	0	0	0	0	0	0	0	0	0
1144	100	100	100	100	100	100	100	100	100
1145	100	100	100	100	100	100	100	100	100
1146	100	100	100	100	100	100	100	100	100
1147	100	100	100	100	100	100	100	100	100
1148	50	50	50	50	50	50	50	50	50
1149	100	100	100	100	100	100	100	100	100
1150	100	100	100	100	100	100	100	100	100
1151	100	100	100	100	100	100	100	100	100
1152	100	100	100	100	100	100	100	100	100
1153	0	0	0	0	0	0	0	0	0
1154	0	0	0	0	0	0	0	0	0
1155	0	0	0	0	0	0	0	0	0
1156	0	0	0	0	0	0	0	0	0
1157	0	0	0	0	0	0	0	0	0
1158	0	0	0	0	0	0	0	0	0
1159	0	0	0	0	0	0	0	0	0
1160	0	0	0	0	0	0	0	0	0
1161	0	0	0	0	0	0	0	0	0
1162	0	0	0	0	0	0	0	0	0
1163	0	0	0	0	0	0	0	0	0
1164	0	0	0	0	0	0	0	0	0
1165	0	0	0	0	0	0	0	0	0
1166	0	0	0	0	0	0	0	0	0
1167	0	0	0	0	0	0	0	0	0
1168	0	0	0	0	0	0	0	0	0
1169	0	0	0	0	0	0	0	0	0
1170	0	0	0	0	0	0	0	0	0
1171	0	0	0	0	0	0	0	0	0
1172	0	0	0	0	0	0	0	0	0
1173	0	0	0	0	0	0	0	0	0
1174	0	0	0	0	0	0	0	0	0
1175	0	0	0	0	0	0	0	0	0
1176	0	0	0	0	0	0	0	0	0
1177	0	0	0	0	0	0	0	0	0
1178	0	0	0	0	0	0	0	0	0
1179	0	0	0	0	0	0	0	0	0
1180	0	0	0	0	0	0	0	0	0
1181	0	0	0	0	0	0	0	0	0
1182	0	0	0	0	0	0	0	0	0
1183	0	0	0	0	0	0	0	0	0
1184	0	0	0	0	0	0	0	0	0
1185	0	0	0	0	0	0	0	0	0
1186	0	0	0	0	0	0	0	0	0
1187	0	0	0	0	0	0	0	0	0
1188	0	0	0	0	0	0	0	0	0
1189	0	0	0	0	0	0	0	0	0
1190	0	0	0	0	0	0	0	0	0
1191	0	0	0	0	0	0	0	0	0
1192	0	0	0	0	0	0	0	0	0
1193	0	0	0	0	0	0	0	0	0
1194	0	0	0	0	0	0	0	0	0
1195	0	0	0	0	0	0	0	0	0
1196	0	0	0	0	0	0	0	0	0
1197	0	0	0	0	0	0	0	0	0
1198	0	0	0	0	0	0	0	0	0
1199	0	0	0	0	0	0	0	0	0
1200	0	0	0	0	0	0	0	0	0
1201	0	0	0	0	0	0	0	0	0
1202	0	0	0	0	0	0	0	0	0
1203	0	0	0	0	0	0	0	0	0
1204	0	0	0	0	0	0	0	0	0
1205	0	0	0	0	0	0	0	0	0
1206	0	0	0	0	0	0	0	0	0
1207	0	0	0	0	0	0	0	0	0
1208	100	100	100	100	100	100	100	100	100
1209	100	100	100	100	100	100	100	100	100
1210	100	100	100	100	100	100	100	100	100
1211	100	100	100	100	100	100	100	100	100
1212	100	100	100	100	100	100	100	100	100
1213	100	100	100	100	100	100	100	100	100
1214	100	100	100	100	100	100	100	100	100
1215	100	100	100	100	100	100	100	100	100
1216	100	100	100	100	100	100	100	100	100
1217	100	100	100	100	100	100	100	100	100
1218	100	100	100	100	100	100	100	100	100
1219	100	100	100	100	100	100	100	100	100
1220	100	100	100	100	100	100	100	100	100
1221	100	95	50	100	100	100	100	100	100
1222	100	100	100	100	100	100	100	100	100
1223	100	100	100	100	100	100	100	100	100
1224	100	100	100	100	100	100	100	100	100
1225	100	100	100	100	100	100	100	100	100
1226	100	100	100	100	100	100	100	100	100
1227	100	100	98.0537	100	100	100	100	100	100
1228	81.8	81.8	89.8077	81.8	86.4874	81.8	82.0278	81.8	84.992
1229	81.8	81.8	89.8077	81.8	86.4874	81.8	82.0278	81.8	84.992
1230	100	100	100	100	100	100	100	100	100
1231	100	100	100	100	100	100	100	100	100
1232	100	100	98.0537	100	100	100	100	100	100
1233	100	100	100	100	100	100	100	100	100
1234	100	100	100	100	100	100	100	100	100
1235	100	100	100	100	100	100	100	79.6897	100
1236	100	100	100	100	100	100	100	100	100
1237	100	100	100	100	100	100	100	96.2906	100
1238	100	100	100	100	100	100	100	96.2906	100
1239	100	100	100	100	100	100	100	96.2906	100
1240	100	100	100	100	100	100	100	100	100
1241	100	100	100	100	100	100	100	96.2906	100
1242	100	100	100	100	100	100	100	96.2906	100
1243	100	100	100	100	100	100	100	96.2906	100
1244	100	100	100	100	100	100	100	96.2906	100
1245	100	100	100	100	100	100	100	100	100
1246	100	100	100	100	100	100	100	100	100
1247	100	100	100	100	100	100	100	100	100
1248	100	100	100	100	100	100	100	100	100
1249	100	100	100	100	100	100	100	79.4168	100
1250	100	100	100	100	100	100	100	100	100
1251	100	100	100	100	100	100	100	100	100
1252	100	100	100	100	100	100	100	95	50
1253	100	100	100	100	100	100	100	100	100
1254	100	100	100	100	100	100	100	100	100
1255	100	100	100	100	100	100	100	100	100
1256	100	100	100	100	100	100	100	100	100
1257	100	100	100	100	100	100	100	100	100
1258	0	0	0	0	0	0	0	0	0
1259	100	100	100	100	100	100	100	100	100
1260	100	100	100	100	100	100	100	100	100
1261	100	100	48.5338	100	37.9437	100	100	100	100
1262	100	100	100	100	100	100	100	100	100
1263	100	100	100	100	100	100	100	79.4168	100
1264	100	100	100	100	100	100	100	100	100
1265	100	100	100	100	100	100	100	100	100
1266	100	100	100	100	100	100	100	100	100
1267	100	100	100	100	100	100	100	100	100
1268	100	100	100	100	100	100	100	100	100
1269	100	100	100	100	100	100	100	100	100
1270	100	100	100	100	100	100	100	100	100
1271	100	100	100	100	100	100	100	100	100
1272	100	100	100	100	100	100	100	100	100
1273	100	100	100	100	100	100	100	100	100
1274	100	100	100	100	100	100	100	100	100
1275	100	100	100	100	100	100	100	100	100
1276	100	100	100	100	100	100	100	100	100
1277	100	100	100	100	100	100	100	100	100
1278	100	100	100	100	100	100	100	100	100
1279	100	100	100	100	100	100	100	100	100
1280	100	100	100	100	100	100	100	53.246	100
1281	100	100	100	100	100	100	100	100	100
1282	100	100	100	100	100	100	100	100	100
1283	100	100	100	100	100	100	100	53.246	100
1284	100	100	100	100	100	100	100	100	100
1285	100	100	100	100	100	100	100	100	100
1286	0	5.90098	0	7.90098	78.9635	1.70295	39.8554	0	19.2626
1287	100	100	100	100	100	100	100	95	50
1288	100	100	100	100	100	100	100	100	100
1289	100	100	100	100	100	100	100	100	100
1290	100	100	100	100	100	100	100	49.5366	100
1291	100	100	100	100	100	100	100	100	100
1292	100	100	100	100	100	100	100	100	100
1293	100	100	100	100	100	100	100	100	100
1294	100	100	100	100	100	100	100	100	100
1295	100	100	100	100	100	100	100	100	100
1296	100	100	100	100	100	100	100	100	100
1297	100	100	100	100	100	100	100	100	100
1298	100	100	100	100	100	100	100	100	100
1299	100	100	100	100	100	100	100	100	100
1300	100	95	50	100	100	100	100	100	100
1301	100	100	100	100	100	100	100	100	100
1302	0	0	0	0	0	0	0	0	0
1303	100	100	100	100	100	100	100	100	100
1304	100	100	98.0537	100	100	100	100	100	100
1305	100	100	100	100	100	100	100	100	100
1306	100	100	100	100	100	100	100	100	100
1307	100	100	100	100	100	100	100	100	100
1308	100	100	100	100	100	100	100	100	100
1309	100	100	100	100	100	100	100	100	100
1310	100	100	100	100	100	100	100	100	100
1311	100	100	100	100	100	100	100	100	100
1312	100	100	100	100	100	100	100	95	50
1313	100	100	100	100	100	100	100	100	100
1314	100	100	100	100	100	100	100	100	100
1315	100	100	100	100	100	100	100	100	100
1316	100	100	100	100	100	100	100	100	100
1317	100	100	100	100	100	100	100	100	100
1318	100	100	100	100	100	100	100	100	100
1319	74.4482	72.7333	69.4153	73.5329	71.1709	73.6802	72.6574	72.7333	71.6693
1320	100	100	100	100	100	100	100	100	100
1321	100	100	100	100	100	100	100	100	100
1322	100	100	100	100	100	100	100	100	100
1323	100	100	100	100	100	100	100	100	100
1324	100	100	100	100	100	100	100	100	100
1325	100	100	100	100	100	100	100	95	53.5993
1326	99.901	95.901	100	97.901	97.9617	98.901	79.7108	93.802	42.1245
1327	99.901	95.901	100	97.901	97.9617	98.901	79.7108	93.802	42.1245
1328	100	100	48.5338	100	37.9437	100	100	100	100
1329	100	100	100	100	100	100	100	100	100
1330	99.901	95.901	61.6677	97.901	57.4344	98.901	84.7831	100	55.6935
1331	100	100	100	100	100	100	100	100	100
1332	100	100	100	100	100	100	100	100	100
1333	100	100	100	100	100	100	100	100	100
1334	100	100	100	100	100	100	100	100	100
1335	100	100	100	100	100	100	100	100	100
1336	0	0	0	0	0	0	0	3.7094	0
1337	100	100	100	100	100	100	100	100	100
1338	100	100	100	100	100	100	100	100	100
1339	81.8	81.8	89.8077	81.8	86.4874	81.8	82.0278	81.8	84.992
1340	81.8	81.8	89.8077	81.8	86.4874	81.8	82.0278	81.8	84.992
1341	81.8	81.8	89.8077	81.8	86.4874	81.8	82.0278	81.8	84.992
1342	100	100	100	100	100	100	100	100	100
1343	100	100	100	100	100	100	100	100	100
1344	100	100	100	100	100	100	100	100	100
1345	100	100	100	100	100	100	100	100	100
1346	100	100	100	100	100	100	100	100	100
1347	100	100	100	100	100	100	100	100	100
1348	100	100	100	100	100	100	100	100	100
1349	100	100	100	100	100	100	100	100	100
1350	100	100	100	100	100	100	100	100	100
1351	100	100	100	100	100	100	100	100	100
1352	77.797	77.797	100	77.797	100	77.797	77.797	93.0057	100
1353	100	100	100	100	100	100	100	100	100
1354	100	100	72.8208	100	87.5076	100	78.5064	58.6056	57.1374
1355	100	100	100	100	100	100	100	100	100
1356	100	100	72.8208	100	87.5076	100	78.5064	58.6056	57.1374
1357	100	100	100	100	100	100	100	100	100
1358	100	100	100	100	100	100	100	100	100
1359	100	100	100	100	100	100	100	100	100
1360	100	100	100	100	100	100	100	100	100
1361	100	100	100	100	100	100	100	100	100
1362	100	100	100	100	100	100	100	100	100
1363	100	100	100	100	100	100	100	100	100
1364	100	100	100	100	100	100	100	100	100
1365	100	100	100	100	100	100	100	100	100
1366	100	100	100	100	100	100	100	100	100
1367	100	100	100	100	100	100	100	100	100
1368	100	100	100	100	100	100	100	100	100
1369	100	100	100	100	100	100	100	100	100
1370	100	100	100	100	100	100	100	100	100
1371	100	100	100	100	100	100	100	100	100
1372	100	100	100	100	100	100	100	100	100
1373	100	100	100	100	100	100	100	100	100
1374	100	100	100	100	100	100	100	100	100
1375	100	100	100	100	100	100	100	100	100
1376	100	100	100	100	100	100	100	100	100
1377	100	100	100	100	100	100	100	100	100
1378	100	100	100	100	100	100	100	100	100
1379	100	100	100	100	100	100	100	100	100
1380	100	100	100	100	100	100	100	100	100
1381	100	100	100	100	100	100	100	100	100
1382	100	100	100	100	100	100	100	100	100
1383	100	100	100	100	100	100	100	100	100
1384	100	100	100	100	100	100	100	100	100
1385	100	100	100	100	100	100	100	100	100
1386	0	0	64.0741	0	0	0	0	5.85411	0
1387	100	100	100	100	100	100	100	100	100
1388	100	100	100	100	100	100	100	100	100
1389	100	100	73.7235	100	53.4733	100	67.0881	100	55.6976
1390	100	100	100	100	100	100	100	100	100
1391	100	100	100	100	100	100	100	100	100
1392	78.6828	77.1928	0	82.8989	17.5692	82.5067	50	0	0
1393	73.4741	71.8758	54.3584	75.4982	24.9847	74.1994	42.9871	100	85.7252
1394	99.901	95.901	0	97.901	78.9635	96.703	89.8554	96.901	69.2626
1395	52.1568	61.711	54.3584	61.7118	42.554	56.7061	92.9871	100	85.7252
1396	100	100	100	100	100	100	100	100	100
1397	100	100	100	100	100	100	100	72.4976	100
1398	100	100	100	100	100	100	100	100	100
1399	100	100	100	100	100	100	100	100	100
1400	100	100	100	100	100	100	100	100	100
1401	100	100	100	100	100	100	100	100	100
1402	100	100	100	100	100	100	100	100	100
1403	0	0	0	0	0	0	0	0	0
1404	100	100	100	100	100	100	100	100	100
1405	100	100	100	100	100	100	100	79.6897	100
1406	1.26254	0	54.4165	0	18.9242	0	0	73.8239	9.9522
1407	100	100	77.797	100	77.797	100	100	100	77.797
1408	100	100	100	100	100	100	100	100	100
1409	100	100	100	100	100	100	100	72.4976	100
1410	100	100	100	100	100	100	100	100	100
1411	80.5375	72.8	100	77.5972	100	76.2832	100	91.1024	100
1412	100	100	100	100	100	100	100	100	100
1413	100	100	100	100	100	100	100	100	100
1414	100	100	45.6416	100	75.0153	100	57.0129	0	14.2748
1415	100	100	100	100	100	100	100	100	100
1416	0	0	100	0	0	0	0	100	0
1417	100	100	100	100	100	100	100	55.3673	100
1418	100	100	100	100	100	100	100	55.3673	100
1419	100	100	100	100	100	100	100	78.3775	100
1420	80.2003	82.867	100	81.5337	85.1952	80.867	86.8214	100	92.1609
1421	100	100	100	100	100	100	100	80.0888	100
1422	100	100	100	100	100	100	100	80.0888	100
1423	100	100	100	100	100	100	100	98.2888	100
1424	5.14463	0	0	2.3986	0	2.84064	0	0	0
1425	100	100	100	100	100	100	100	100	100
1426	100	100	100	100	100	100	100	100	100
1427	100	100	100	100	100	100	100	100	100
1428	100	100	100	100	100	100	100	100	100
1429	100	100	100	100	100	100	100	100	100
1430	100	100	100	100	100	100	100	100	100
1431	100	100	100	100	100	100	100	100	100
1432	100	100	100	100	100	100	100	100	100
1433	100	100	100	100	100	100	100	100	100
1434	100	100	100	100	100	100	100	100	100
1435	100	100	100	100	100	100	100	100	100
1436	100	100	100	100	100	100	100	100	100
1437	100	100	100	100	100	100	100	100	100
1438	100	100	100	100	100	100	100	100	100
1439	100	100	100	100	100	100	100	100	100
1440	100	100	100	100	100	100	100	100	100
1441	100	100	100	100	100	100	100	100	100
1442	100	100	100	100	100	100	100	100	100
1443	100	100	100	100	100	100	100	100	100
1444	100	100	100	100	100	100	100	100	100
1445	100	100	100	100	100	100	100	100	100
1446	100	100	100	100	100	100	100	100	100
1447	100	100	100	100	100	100	100	100	100
1448	100	100	100	100	100	100	100	100	100
1449	100	100	100	100	100	100	100	100	100
1450	10.1404	62.2915	62.9723	43.4226	69.7313	31.6971	100	100	72.6737
1451	100	100	100	100	100	100	100	100	100
1452	100	100	100	100	100	100	100	100	100
1453	100	100	100	100	100	100	100	100	100
1454	100	100	100	100	100	100	100	100	100
1455	100	100	100	100	100	100	100	100	100
1456	100	100	100	100	100	100	100	100	100
1457	100	100	100	100	100	100	100	100	100
1458	100	100	100	100	100	100	100	100	100
1459	100	100	100	100	100	100	100	100	100
1460	100	100	100	100	100	100	100	100	100
1461	100	100	100	100	100	100	100	100	100
1462	100	100	100	100	100	100	100	100	100
1463	100	100	100	100	100	100	100	100	100
1464	100	100	100	100	100	100	100	100	100
1465	100	100	100	100	100	100	100	100	100
1466	100	100	100	100	100	100	100	100	100
1467	100	100	100	100	100	100	100	100	100
1468	100	100	100	100	100	100	100	100	100
1469	100	100	100	100	100	100	100	100	100
1470	0	0	0	0	0	0	0	0	0
1471	100	100	100	100	100	100	100	100	100
1472	100	100	100	100	100	100	100	100	100
1473	100	100	100	100	100	100	100	100	100
1474	100	100	100	100	100	100	100	100	100
1475	100	100	100	100	100	100	100	100	100
1476	100	100	100	100	100	100	100	100	100
1477	100	100	100	100	100	100	100	100	100
1478	100	100	100	100	100	100	100	100	100
1479	100	100	100	100	100	100	100	100	100
1480	100	100	100	100	100	100	100	100	100
1481	100	100	100	100	100	100	100	100	100
1482	100	100	100	100	100	100	100	100	100
1483	100	100	100	100	100	100	100	100	100
1484	100	100	100	100	100	100	100	100	100
1485	100	100	100	100	100	100	100	100	100
1486	100	100	100	100	100	100	100	100	100
1487	100	100	100	100	100	100	100	100	100
1488	100	100	100	100	100	100	100	100	100
1489	100	100	100	100	100	100	100	100	100
1490	100	100	100	100	100	100	100	100	100
1491	100	100	100	100	100	100	100	100	100
1492	100	100	100	100	100	100	100	100	100
1493	100	100	100	100	100	100	100	100	100
1494	100	100	100	100	100	100	100	100	100
1495	100	100	100	100	100	100	100	100	100
1496	100	100	100	100	100	100	100	100	100
1497	100	100	100	100	100	100	100	100	100
1498	100	100	100	100	100	100	100	100	100
1499	100	100	100	100	100	100	100	100	100
1500	100	100	100	100	100	100	100	100	100
1501	100	100	100	100	100	100	100	100	100
1502	100	100	100	100	100	100	100	100	100
1503	100	100	100	100	100	100	100	100	100
1504	100	100	100	100	100	100	100	100	100
1505	100	100	100	100	100	100	100	100	100
1506	100	100	48.5338	100	37.9437	100	100	100	100
1507	100	100	72.8208	100	87.5076	100	78.5064	58.6056	57.1374
1508	100	100	100	100	100	100	100	100	100
1509	100	100	100	100	100	100	100	100	100
1510	100	100	100	100	100	100	100	100	100
1511	66.6667	66.6667	82.2377	66.6667	66.6667	66.6667	66.6667	66.6667	66.6667
1512	100	100	100	100	100	100	100	100	100
1513	100	100	100	100	100	100	100	100	100
1514	100	100	100	100	100	100	100	100	100
1515	100	100	100	100	100	100	100	100	100
1516	100	100	100	100	100	100	100	100	100
1517	100	100	100	100	100	100	100	100	100
1518	100	100	100	100	100	100	100	100	100
1519	100	100	100	100	100	100	100	100	100
1520	100	100	100	100	100	100	100	100	100
1521	100	100	100	100	100	100	100	100	100
1522	100	100	100	100	100	100	100	100	100
1523	100	100	100	100	100	100	100	100	100
1524	100	100	100	100	100	100	100	100	100
1525	100	100	100	100	100	100	100	100	100
1526	74.4482	72.7333	69.4153	73.5329	71.1709	73.6802	72.6574	72.7333	71.6693
1527	74.4482	72.7333	69.4153	73.5329	71.1709	73.6802	72.6574	72.7333	71.6693
1528	100	100	100	100	100	100	100	100	100
1529	0	0	0	0	0	0	0	0	0
1530	0	0	0	0	0	0	0	0	0
1531	74.4482	72.7333	69.4153	73.5329	71.1709	73.6802	72.6574	72.7333	71.6693
1532	100	100	100	100	100	100	100	100	100
1533	0	0	0	0	0	0	0	0	0
1534	74.4482	72.7333	69.4153	73.5329	71.1709	73.6802	72.6574	72.7333	71.6693
1535	100	100	100	100	100	100	100	100	100
1536	74.4482	72.7333	69.4153	73.5329	71.1709	73.6802	72.6574	72.7333	71.6693
1537	74.4482	72.7333	69.4153	73.5329	71.1709	73.6802	72.6574	72.7333	71.6693
1538	74.4482	72.7333	69.4153	73.5329	71.1709	73.6802	72.6574	72.7333	71.6693
1539	100	100	100	100	100	100	100	100	100
1540	100	100	100	100	100	100	100	100	100
1541	100	100	100	100	100	100	100	100	100
1542	100	100	100	100	100	100	100	100	100
1543	100	100	100	100	100	100	100	100	100
1544	100	100	100	100	100	100	100	100	100
1545	74.4482	72.7333	69.4153	73.5329	71.1709	73.6802	72.6574	72.7333	71.6693
1546	100	100	100	100	100	100	100	100	100
1547	100	100	100	100	100	100	100	100	100
1548	100	100	100	100	100	100	100	100	100
1549	100	100	100	100	100	100	100	100	100
1550	100	100	100	100	100	100	100	100	100
1551	100	100	100	100	100	100	100	100	100
1552	100	100	100	100	100	100	100	100	100
1553	100	100	100	100	100	100	100	100	100
1554	100	100	100	100	100	100	100	100	100
1555	100	100	100	100	100	100	100	100	100
1556	100	100	100	100	100	100	100	100	100
1557	100	100	100	100	100	100	100	100	100
1558	100	100	100	100	100	100	100	100	100
1559	100	100	100	100	100	100	100	100	100
1560	74.4482	72.7333	69.4153	73.5329	71.1709	73.6802	72.6574	72.7333	71.6693
1561	100	100	100	100	100	100	100	100	100
1562	100	100	100	100	100	100	100	100	100
1563	100	100	100	100	100	100	100	100	100
1564	100	100	100	100	100	100	100	100	100
1565	100	100	100	100	100	100	100	100	100
1566	100	100	100	100	100	100	100	100	100
1567	100	100	100	100	100	100	100	100	100
1568	100	100	100	100	100	100	100	100	100
1569	100	100	100	100	100	100	100	100	100
1570	100	100	100	100	100	100	100	100	100
1571	100	100	100	100	100	100	100	100	100
1572	100	100	100	100	100	100	100	100	100
1573	100	100	48.5338	100	37.9437	100	100	100	100
1574	100	100	100	100	100	100	100	100	100
1575	100	100	100	100	100	100	100	100	100
1576	100	100	100	100	100	100	100	100	100
1577	100	100	100	100	100	100	100	100	100
1578	100	100	100	100	100	100	100	100	100
1579	100	100	100	100	100	100	100	100	100
1580	92.6482	90.9333	77.6614	91.7329	84.6835	91.8802	90.6295	93.0553	86.6773
1581	74.4482	72.7333	69.4153	73.5329	71.1709	73.6802	72.6574	74.8553	71.6693
1582	92.6482	90.9333	77.6614	91.7329	84.6835	91.8802	90.6295	93.0553	86.6773
1583	100	100	100	100	100	100	100	100	100
1584	100	100	100	100	100	100	100	100	100
1585	100	100	100	100	100	100	100	100	100
1586	100	100	100	100	100	100	100	0	100
1587	100	100	100	100	100	100	100	100	100
1588	100	100	100	100	100	100	100	100	100
1589	100	100	100	100	100	100	100	100	100
1590	100	100	100	100	100	100	100	100	100
1591	100	100	100	100	100	100	100	100	100
1592	100	100	100	100	100	100	100	100	100
1593	0	0	0	0	0	0	0	0	0
1594	100	100	100	100	100	100	100	100	100
1595	100	100	100	100	100	100	100	100	100
1596	6.96437	0	69.1672	0	48.5778	0.984793	84.8578	5.86199	47.1861
1597	100	100	100	100	100	100	100	100	100
1598	0	0	0	0	0	0	0	0	0
1599	100	100	100	100	100	100	100	100	100
1600	100	100	40.2786	100	100	97.802	100	100	100
1601	99.901	95.901	61.6677	97.901	78.9635	98.901	89.8554	96.901	69.2626
1602	99.901	95.901	61.6677	97.901	78.9635	98.901	89.8554	96.901	69.2626
1603	100	100	100	100	100	100	100	100	100
1604	100	100	100	100	100	100	89.8554	96.901	72.8619
1605	99.901	95.901	61.6677	97.901	78.9635	98.901	89.8554	96.901	69.2626
1606	99.901	95.901	61.6677	97.901	78.9635	98.901	89.8554	96.901	69.2626
1607	100	100	100	100	100	100	100	100	100
1608	100	100	83.0567	100	100	100	100	100	100
1609	100	100	100	100	100	100	100	100	100
1610	100	100	100	100	95.8707	100	100	100	100
1611	100	100	100	100	100	100	100	100	100
1612	100	100	100	100	100	100	100	100	100
1613	6.96437	0	69.1672	0	48.5778	0.984793	84.8578	5.86199	47.1861
1614	100	100	78.611	100	100	100	100	100	100
1615	100	100	100	100	100	100	100	100	100
1616	100	100	100	100	100	100	100	100	100
1617	64.4844	76.6128	100	70.5486	100	67.5165	95.3919	73.5807	100
1618	100	100	100	100	100	100	100	100	100
1619	100	100	100	100	100	100	100	100	100
1620	100	100	100	100	100	100	100	100	100
1621	100	100	100	100	100	100	100	100	100
1622	100	100	100	100	100	100	100	100	100
1623	100	100	100	100	100	100	100	100	100
1624	100	100	100	100	100	100	100	100	100
1625	35.6146	27.4862	21.389	31.5504	21.0365	33.5825	14.7527	29.5183	30.7374
1626	100	100	100	100	100	100	100	100	100
1627	100	100	100	100	100	100	100	100	100
1628	91.3808	89.7184	100	93.3728	100	92.0901	60.5087	100	100
1629	0	0	0	0	0	0	0	0	0
1630	100	100	100	100	100	100	100	100	100
1631	100	100	100	100	100	100	100	100	100
1632	100	100	100	100	100	100	100	100	100
1633	100	100	100	100	100	100	100	100	100
1634	100	100	100	100	100	100	100	100	100
1635	100	100	100	100	100	100	100	100	100
1636	100	100	100	100	100	100	100	100	100
1637	100	100	100	100	100	100	100	100	100
1638	100	100	100	100	100	100	100	100	100
1639	91.3808	89.7184	100	93.3728	100	92.0901	60.5087	100	100
1640	100	100	100	100	100	100	100	100	100
1641	100	100	100	100	100	100	100	100	100
1642	100	100	100	100	100	100	100	100	100
1643	100	100	100	100	100	100	100	100	100
1644	100	100	100	100	100	100	100	100	100
1645	100	100	100	100	100	100	100	100	100
1646	100	100	100	100	100	100	100	100	100
1647	100	100	100	100	100	100	100	100	100
1648	100	100	100	100	100	100	100	100	100
1649	100	100	100	100	100	100	100	100	100
1650	100	100	100	100	100	100	100	100	100
1651	100	45.7848	0	73.565	0	78.1085	0	46.754	0
1652	100	45.7848	0	73.565	0	78.1085	0	46.754	0
1653	100	100	100	100	100	100	100	100	100
1654	100	100	100	100	100	100	100	100	100
1655	100	100	100	100	100	100	100	100	100
1656	100	100	100	100	100	100	100	100	100
1657	100	100	100	100	100	100	100	100	100
1658	0	0	0	0	0	0	0	0	0
1659	100	100	100	100	100	100	100	100	100
1660	100	100	100	100	100	100	100	100	100
1661	100	100	100	100	100	100	100	100	100
1662	100	100	100	100	100	100	100	100	100
1663	100	100	100	100	100	100	100	100	100
1664	100	100	100	100	100	100	100	100	100
1665	100	100	48.5338	100	37.9437	100	100	100	100
1666	100	100	100	100	100	100	100	100	100
1667	100	100	100	100	100	100	100	100	100
1668	100	100	100	100	100	100	100	100	100
1669	100	100	100	100	100	100	100	100	100
1670	100	100	100	100	100	100	100	100	100
1671	100	100	100	100	100	100	60.7636	71.6923	100
1672	100	100	100	100	100	100	100	100	100
1673	100	100	100	100	100	100	100	100	100
1674	100	100	100	100	100	100	100	100	100
1675	100	100	100	100	100	100	100	100	100
1676	100	100	100	100	100	100	100	100	100
1677	100	100	100	100	100	100	100	100	100
1678	100	100	100	100	100	100	100	100	100
1679	100	100	100	100	100	100	100	100	100
1680	100	100	100	100	100	100	100	100	100
1681	100	100	100	100	100	100	100	100	100
1682	81.8	81.8	91.754	81.8	86.4874	81.8	82.0278	81.8	84.992
1683	81.8	81.8	91.754	81.8	86.4874	81.8	82.0278	81.8	84.992
1684	81.8	81.8	91.754	81.8	86.4874	81.8	82.0278	81.8	84.992
1685	100	100	100	100	100	100	100	100	100
1686	100	100	100	100	100	100	100	100	100
1687	81.8	81.8	91.754	81.8	86.4874	81.8	82.0278	81.8	84.992
1688	81.8	81.8	91.754	81.8	86.4874	81.8	82.0278	81.8	84.992
1689	100	100	100	100	100	100	100	100	100
1690	100	100	100	100	100	100	100	100	100
1691	100	100	100	100	100	100	100	100	100
1692	100	100	100	100	100	100	100	100	100
1693	100	100	100	100	100	100	100	100	100
1694	100	100	100	100	100	100	100	100	100
1695	0	0	0	0	0	0	0	0	0
1696	100	100	100	100	100	100	100	100	100
1697	100	100	100	100	100	100	100	100	100
1698	0	0	0	0	0	0	0	0	0
1699	100	100	100	100	100	100	100	100	100
1700	74.4482	72.7333	69.4153	73.5329	71.1709	73.6802	72.6574	72.7333	71.6693
1701	100	100	100	100	100	100	100	100	100
1702	100	100	100	100	100	100	100	100	100
1703	100	100	100	100	100	100	100	97.878	100
1704	100	100	100	100	100	100	100	100	100
1705	100	100	100	100	100	100	100	100	100
1706	100	100	100	100	100	100	100	100	100
1707	100	100	100	100	100	100	100	100	100
1708	100	100	100	100	100	100	100	100	100
1709	100	100	100	100	100	100	100	100	100
1710	100	100	100	100	100	100	100	100	100
1711	92.6482	90.9333	77.6614	91.7329	84.6835	91.8802	90.6295	93.0553	86.6773
1712	74.4482	72.7333	69.4153	73.5329	71.1709	73.6802	72.6574	74.8553	71.6693
1713	100	100	100	100	100	100	100	100	100
1714	74.4482	72.7333	69.4153	73.5329	71.1709	73.6802	72.6574	74.8553	71.6693
1715	74.4482	72.7333	69.4153	73.5329	71.1709	73.6802	72.6574	74.8553	71.6693
1716	92.6482	90.9333	77.6614	91.7329	84.6835	91.8802	90.6295	93.0553	86.6773
1717	92.6482	90.9333	77.6614	91.7329	84.6835	91.8802	90.6295	93.0553	86.6773
1718	100	100	100	100	100	100	100	100	100
1719	100	100	100	100	100	100	100	100	100
1720	100	100	100	100	100	100	100	100	100
1721	100	100	100	100	100	100	100	100	100
1722	100	100	100	100	100	100	100	94.1459	100
1723	100	100	100	100	100	100	100	100	100
1724	100	100	100	100	100	100	100	100	100
1725	100	100	100	100	100	100	100	100	100
1726	100	100	100	100	100	100	100	97.878	100
1727	100	100	100	100	100	100	100	100	100
1728	53.6108	49.6403	0	54.5228	56.7569	54.3843	72.6328	0	28.8134
1729	100	100	100	100	100	100	100	100	100
1730	100	100	100	100	100	100	100	100	100
1731	100	100	100	100	100	100	100	100	100
1732	100	100	100	100	100	100	100	100	100
1733	100	100	100	100	100	100	100	100	100
1734	100	100	100	100	100	100	100	100	100
1735	91.3808	89.7184	100	93.3728	100	92.0901	60.5087	100	100
1736	98.7107	100	100	100	100	100	100	0	100
1737	100	100	100	100	100	100	100	100	100
1738	100	100	100	100	100	100	100	100	100
1739	100	100	100	100	100	100	100	100	100
1740	100	100	100	100	100	100	100	100	100
1741	100	100	100	100	100	100	100	100	100
1742	100	100	100	100	100	100	100	100	100
1743	100	100	100	100	100	100	100	100	100
1744	100	100	100	100	100	100	100	100	100
1745	100	100	100	100	100	100	100	100	100
1746	100	100	100	100	100	100	100	100	100
1747	100	100	100	100	100	100	100	100	100
1748	100	100	100	100	100	100	100	100	100
1749	100	100	100	100	100	100	100	100	100
1750	100	100	100	100	100	100	100	100	100
1751	100	100	100	100	100	100	100	100	100
1752	100	100	100	100	100	100	100	100	100
1753	100	100	100	100	100	100	100	100	100
1754	100	100	100	100	100	100	100	100	100
1755	100	100	100	100	100	100	100	100	100
1756	100	100	100	100	100	100	100	100	100
1757	100	100	100	100	100	100	100	100	100
1758	100	100	100	100	100	100	100	100	100
1759	100	100	100	100	100	100	100	100	100
1760	100	100	90.6063	100	100	100	100	100	100
1761	100	100	100	100	100	100	100	100	100
1762	100	100	100	100	100	100	100	100	100
1763	100	100	100	100	100	100	100	100	100
1764	100	100	100	100	100	100	100	100	100
1765	100	100	100	100	100	100	100	100	100
1766	100	100	100	100	100	100	100	100	100
1767	100	100	100	100	100	100	100	100	100
1768	100	100	100	100	100	100	100	100	100
1769	100	100	100	100	100	100	100	100	100
1770	100	100	100	100	100	100	81.3048	100	100
1771	100	100	100	100	100	100	100	100	100
1772	100	100	100	100	100	100	100	100	100
1773	100	100	100	100	100	100	100	100	100
1774	100	100	100	100	100	100	100	100	100
1775	0	0	0	0	0	0	0	0	0
1776	100	100	100	100	100	100	100	100	100
1777	81.8	81.8	81.833	81.8	86.4874	81.8	82.0278	81.8	84.992
1778	100	100	100	100	100	100	100	100	100
1779	100	100	100	100	100	100	100	100	74.0564
1780	100	100	100	100	100	100	100	100	100
1781	100	100	100	100	100	100	100	100	100
1782	100	100	100	100	100	100	100	100	100
1783	100	100	100	100	100	100	100	100	100
1784	100	100	100	100	100	100	100	100	100
1785	100	100	100	100	100	100	100	100	100
1786	100	100	100	100	100	100	100	100	100
1787	100	100	100	100	100	100	100	100	100
1788	18.6951	18.6951	18.6951	18.6951	18.6951	18.6951	18.6951	18.6951	18.6951
1789	100	100	100	100	100	100	100	100	100
1790	100	100	100	100	100	100	100	100	100
1791	100	100	100	100	100	100	100	100	100
1792	100	100	100	100	100	100	100	100	100
1793	100	100	100	100	100	100	100	100	100
1794	100	100	100	100	100	100	100	100	100
1795	100	100	100	100	100	100	100	100	100
1796	40.0124	46.5023	0	40.7963	62.2448	41.1885	100	0	4.76601
1797	100	100	100	100	100	100	100	100	100
1798	100	100	100	100	100	100	100	100	100
1799	100	100	100	100	100	100	100	100	100
1800	100	100	100	100	100	100	100	100	100
1801	100	100	100	100	100	100	100	100	100
1802	100	100	100	100	100	100	100	100	100
1803	100	100	100	100	100	100	100	100	100
1804	100	100	100	100	100	100	100	100	100
1805	100	100	100	100	100	100	100	100	100
1806	100	100	100	100	100	100	100	100	100
1807	100	100	100	100	100	100	100	100	100
1808	100	100	100	100	100	100	100	100	100
1809	100	100	100	100	100	100	100	100	100
1810	100	100	100	100	100	100	100	100	100
1811	100	100	100	100	100	100	100	100	100
1812	100	100	100	100	100	100	100	100	100
1813	100	100	100	100	100	100	100	100	100
1814	100	100	100	100	100	100	100	95	50
1815	100	100	100	100	100	100	100	100	100
1816	100	100	100	100	100	100	100	100	100
1817	78.6828	77.1928	0	82.8989	17.5692	82.5067	50	0	0
1818	100	100	100	100	100	100	100	100	100
1819	100	100	100	100	100	100	100	100	100
1820	0	0	0	0	0	0	0	0	0
1821	0	0	0	0	0	0	0	0	0
1822	0	0	0	0	0	0	0	0	0
1823	0	0	0	0	0	0	0	0	0
1824	0	0	0	0	0	0	0	0	0
1825	0	0	0	0	0	0	0	0	0
1826	0	0	0	0	0	0	0	0	-25.9436
1827	0	0	0	0	0	0	0	0	0
1828	0	0	0	0	0	0	0	0	0
1829	0	0	0	0	0	0	0	0	0
1830	0	0	0	0	0	0	0	0	0
1831	0	0	0	0	0	0	0	0	0
1832	0	0	0	0	0	-5	-50	0	0
1833	0	0	0	0	0	0	0	0	0
1834	0	0	0	0	0	0	0	0	0
1835	0	0	0	0	0	0	0	-5	-50
1836	0	0	0	0	0	0	0	0	0
1837	0	0	0	0	0	0	0	0	0
1838	0	0	0	0	0	0	0	0	0
1839	0	0	0	0	0	0	0	0	0
1840	0	0	0	0	0	0	0	0	0
1841	0	0	0	0	0	0	0	0	0
1842	0	0	0	0	0	0	0	0	0
1843	0	0	0	0	0	0	0	0	0
1844	0	0	0	0	0	0	0	0	0
1845	0	0	0	0	0	0	0	0	0
1846	0	0	0	0	0	0	0	0	0
1847	0	-5	-50	0	0	0	0	0	0
1848	0	0	0	0	0	0	0	0	0
1849	0	0	0	0	0	0	0	0	0
1850	0	0	0	0	0	0	0	0	0
1851	0	0	0	0	0	0	0	0	0
1852	0	0	0	0	0	0	0	0	0
1853	0	0	0	0	0	0	0	0	0
1854	0	0	0	0	0	0	0	0	0
1855	0	0	0	0	0	0	0	0	0
1856	0	0	0	0	0	0	0	0	0
1857	0	0	0	0	0	0	0	0	0
1858	0	0	0	0	0	0	0	0	0
1859	-18.6951	-18.6951	-18.6951	-18.6951	-18.6951	-18.6951	-18.6951	-18.6951	-18.6951
1860	0	0	0	0	0	0	0	0	0
1861	0	0	0	0	0	0	0	0	0
1862	0	0	0	0	0	0	0	0	0
1863	0	0	0	0	0	0	0	0	0
1864	0	0	0	0	0	0	0	0	0
1865	0	0	0	0	0	0	0	0	0
1866	0	0	0	0	0	0	0	0	0
1867	0	0	0	0	0	0	0	0	0
1868	0	0	0	0	0	0	0	0	0
1869	-18.2	-18.2	-18.167	-18.2	-13.5126	-18.2	-17.9722	-18.2	-15.008
1870	100	100	100	100	100	100	100	100	100
1871	-0.0001	-0.0001	-0.0001	-0.0001	-0.0001	-0.0001	-0.0001	-0.0001	-0.0001
1872	0	0	0	0	0	0	0	0	0
1873	0.401639	0.489434	1.02233	0.445537	0.758308	0.423588	0.617126	0.467486	1.00405
1874	0	0	0	0	0	0	0	0	0
1875	0	0	0	0	0	0	0	0	0
1876	0	0	0	0	0	0	0	0	0
1877	0	0	0	0	0	0	0	0	0
1878	0	0	0	0	0	0	0	0	0
1879	0	0	0	0	0	0	0	0	0
1880	21.3172	15.1648	40.6063	18.7864	32.4308	22.4933	0	5	50
1881	0	0	0	0	0	0	0	0	0
1882	0	0	0	0	0	0	0	0	0
1883	0	0	0	0	0	0	0	0	0
1884	15.6557	5.07721	0	0	0	6.43977	28.4551	100	5.70025
1885	0	0	0	0	0	0	0	0	0
1886	0	0	0	0	0	0	0	0	0
1887	0	0	0	0	0	0	0	0	0
1888	0	0	0	0	0	0	0	0	0
1889	0	0	0	0	0	0	0	0	0
1890	0	0	0	0	0	0	0	0	0
1891	0	0	0	0	0	0	0	0	0
1892	0	0	0	0	0	0	0	0	0
1893	0	0	0	0	0	0	0	0	0
1894	0	0	0	0	0	0	0	0	0
1895	0	0	0	0	0	0	0	0	0
1896	0	0	0	0	0	0	0	0	0
1897	0	0	0	0	0	0	0	0	0
1898	0	0	0	0	0	0	0	2.12202	0
1899	0	0	0	0	0	0	0	0	0
1900	0	0	0	0	0	0	0	0	0
1901	0	0	0	0	0	0	0	0	0
1902	-22.203	-22.203	-22.203	-22.203	-22.203	-22.203	-22.203	-22.203	-22.203
1903	0	0	0	0.0821012	0	0	9.93939	0	0
1904	0	0	0	0	0	0	0	0	0
1905	0	0	0	0	0	0	0	0	0
1906	0	0	0	0	0	0	0	0	0
1907	0	0	0	0	0	0	0	0	0
1908	0	0	0	0	0	0	0	0	0
1909	0	0	0	0	0	0	0	0	0
1910	0	0	0	0	0	0	0	0	0
1911	0	0	0	0	0	0	0	0	0
1912	0	0	0	0	0	0	0	0	0
1913	0	0	0	0	0	0	0	0	0
1914	0	0	0	0	0	0	0	0	0
1915	0	0	0	0	0	0	0	0	0
1916	0	0	0	0	0	0	0	0	0
1917	0	0	0	0	0	0	0	0	0
1918	0	0	0	0	0	0	0	0	0
1919	0	0	0	0	0	0	0	0	0
1920	0	0	0	0	0	0	0	0	0
1921	0	0	0	0	0	0	0	0	0
1922	0	0	0	0	0	0	0	0	0
1923	0	0	0	0	0	0	0	0	0
1924	0	0	0	0	0	0	0	0	0
1925	0	0	0	0	0	0	0	0	0
1926	0	0	0	0	0	0	0	0	0
1927	0	0	0	0	0	0	0	0	0
1928	0	0	0	0	0	0	0	0	0
1929	0	0	0	0	0	0	0	0	0
1930	0	0	0	0	0	0	0	0	0
1931	0	0	0	0	0	0	0	0	0
1932	0	0	0	0	0	0	0	0	0
1933	0	0	0	0	0	0	0	0	0
1934	0	0	0	0	0	0	0	0	0
1935	18.2	18.2	8.24602	18.2	13.5126	18.2	17.9722	18.2	15.008
1936	0	0	0	0	0	0	0	0	0
1937	0	0	0	0	0	0	0	0	0
1938	0	0	0	0	0	0	0	0	0
1939	0	0	0	0	0	0	0	0	0
1940	0	0	0	0	0	0	0	0	0
1941	0	0	0	0	0	0	0	0	0
1942	0	0	0	0	0	0	0	0	0
1943	0	0	0	0	0	0	0	0	0
1944	0	0	0	0	0	0	0	0	0
1945	0	0	0	0	0	0	0	0	0
1946	0	0	0	0	0	0	0	0	0
1947	0	0	0	0	0	0	0	0	0
1948	0	0	0	0	0	0	0	0	0
1949	0	0	0	0	0	0	0	0	0
1950	0	0	0	0	0	0	0	0	0
1951	0	0	0	0	0	0	0	0	0
1952	0	0	0	0	0	0	0	0	0
1953	0	0	0	0	0	0	0	0	0
1954	0	0	0	0	0	0	0	6.99434	0
1955	0	0	0	0	0	0	0	0	0
1956	0	0	0	0	0	0	0	0	0
1957	0	0	0	0	0	0	0	0	0
1958	0	0	0	0	0	0	0	0	0
1959	0	0	0	0	0	0	0	0	0
1960	0	0	0	0	0	0	0	0	0
1961	0	0	0	0	0	0	0	0	0
1962	0	0	0	0	0	0	0	0	0
1963	0	0	0	0	0	0	0	0	0
1964	0	0	0	0	0	0	0	0	0
1965	0	0	0	0	0	0	0	0	0
1966	0	0	0	0	0	0	0	0	0
1967	0	0	0	0	0	0	0	0	0
1968	0	0	0	0	0	0	0	0	0
1969	0	0	0	0	0	0	0	0	0
1970	0	0	0	0	0	0	0	0	0
1971	0	0	0	0	0	0	0	0	0
1972	0	0	0	0	0	0	0	0	0
1973	0	0	0	0	0	0	0	0	0
1974	0	0	0	0	0	0	0	0	0
1975	0	0	0	0	0	0	0	0	0
1976	0	0	0	0	0	0	0	0	0
1977	0	0	9.39371	-5	-50	0	0	0	0
1978	0	0	0	0	0	0	0	0	0
1979	0	0	0	0	0	0	0	0	0
1980	0	0	0	0	0	0	0	0	0
1981	0	0	0	0	0	0	0	0	0
1982	0	0	0	0	0	0	0	0	0
1983	0	0	0	0	0	0	0	0	0
1984	0	0	0	0	0	0	0	0	0
1985	0	0	0	0	0	0	0	0	0
1986	0	0	0	0	0	0	0	0	0
1987	0	0	0	0	0	0	0	0	0
1988	0	0	0	0	0	0	0	0	0
1989	0	0	0	0	0	0	0	0	0
1990	0	0	0	0	0	0	0	0	0
1991	0	0	0	0	0	0	0	0	0
1992	0	0	0	0	0	0	0	0	0
1993	0	0	0	0	0	0	0	0	0
1994	0	0	0	0	0	0	0	0	0
1995	0	0	0	0	0	0	0	0	0
1996	0	12.6423	100	3.31471	100	0	100	100	100
1997	0	0	0	0	0	0	0	0	0
1998	0	0	0	0	0	0	0	0	0
[truncated: 26 more rows]

## Sheet: Heatmap L-AA
		L-methionine biosynthesis				Homoserine biosynthesis		Palmitate biosynthesis II												S-adenosyl-L- methionine biosynthesis	2-heptyl-3-hydroxy-4(1H)-quinolone biosynthesis							Exchange pqs
M9 medium		99.901	0	100	100	0	100	25.5518	25.5518	74.4482	74.4482	74.4482	74.4482	74.4482	74.4482	74.4482	74.4482	74.4482	74.4482	100	18.2	18.2	81.8	81.8	81.8	81.8	81.8	18.2
L-Arg	5 mM	95.901	0	100	100	0	100	27.2667	27.2667	72.7333	72.7333	72.7333	72.7333	72.7333	72.7333	72.7333	72.7333	72.7333	72.7333	100	18.2	18.2	81.8	81.8	81.8	81.8	81.8	18.2
	50 mM	61.6677	51.4662	100	100	0	100	30.5847	30.5847	69.4153	69.4153	69.4153	69.4153	69.4153	69.4153	69.4153	69.4153	69.4153	69.4153	48.5338	8.24602	8.24602	91.754	91.754	91.754	91.754	91.754	8.24602
L-Orn	5 mM	97.901	0	100	100	0	100	26.4671	26.4671	73.5329	73.5329	73.5329	73.5329	73.5329	73.5329	73.5329	73.5329	73.5329	73.5329	100	18.2	18.2	81.8	81.8	81.8	81.8	81.8	18.2
	50 mM	57.4344	62.0563	100	100	0	100	28.8291	28.8291	71.1709	71.1709	71.1709	71.1709	71.1709	71.1709	71.1709	71.1709	71.1709	71.1709	37.9437	13.5126	13.5126	86.4874	86.4874	86.4874	86.4874	86.4874	13.5126
L-Glu	5 mM	98.901	0	100	100	0	100	26.3198	26.3198	73.6802	73.6802	73.6802	73.6802	73.6802	73.6802	73.6802	73.6802	73.6802	73.6802	100	18.2	18.2	81.8	81.8	81.8	81.8	81.8	18.2
	50 mM	84.7831	0	100	100	0	100	27.3426	27.3426	72.6574	72.6574	72.6574	72.6574	72.6574	72.6574	72.6574	72.6574	72.6574	72.6574	100	17.9722	17.9722	82.0278	82.0278	82.0278	82.0278	82.0278	17.9722
L-His	5 mM	100	0	96.2906	79.4168	46.754	53.246	27.2667	27.2667	72.7333	72.7333	72.7333	72.7333	72.7333	72.7333	72.7333	72.7333	72.7333	72.7333	100	18.2	18.2	81.8	81.8	81.8	81.8	81.8	18.2
	50 mM	55.6935	0	100	100	0	100	28.3307	28.3307	71.6693	71.6693	71.6693	71.6693	71.6693	71.6693	71.6693	71.6693	71.6693	71.6693	100	15.008	15.008	84.992	84.992	84.992	84.992	84.992	15.008
		74	90	93	1263	112	1283	578	583	616	617	620	1526	1527	1531	1536	1537	1538	1560	1665	833	836	1682	1683	1684	1687	1688	1935
		Reaction
